# Supplementary material for: Meta-analysis of muscle transcriptome data identifies key genes influencing intramuscular fat content in pigs
Source: Anim Biosci. 2025 Apr 28;38(8):1622–32. doi: 10.5713/ab.24.0905 (PMC12229906; doi:10.5713/ab.24.0905)
Supplement: Supplementary file 1 [file ab-24-0905-Supplementary-1.xlsx]

## Sheet: Sheet1
study	SRA ID	Paper	Tissue	age (months)	The number of individuals in the HIMF group	Breed	IMF content of HIMF (%)	sex of HIMF group	The number of individuals in the LIMF group	Breed	IMF content of LIMF (%)	sex of HIMF group	Total samples
study1	PRJNA604841	Muscle transcriptome analysis identifies genes involved in ciliogenesis and the molecular cascade associated with intramuscular fat content in Large White heavy pigs	Muscle	8	6	Italian Large White pigs	6.81 ± 1.17	F,M	6	Italian Large White pigs	0.67 ± 0.09	F,M	12
study2	PRJNA743884	Identification of candidate genes that specifically regulate subcutaneous and intramuscular fat deposition using transcriptomic and proteomic profiles in Dingyuan pigs	Muscle	10	3	Dingyuan pigs	6.30 ± 0.56	F	3	Dingyuan pigs	2.97 ± 0.95	F	6
study3	PRJNA776032	Systematic Identification and Comparison of the Expressed Profiles of lncRNAs, miRNAs, circRNAs, and mRNAs with Associated Co-Expression Networks in Pigs with Low and High Intramuscular Fat	Muscle	8	5	F2 population of Large White × Min pigs	4.75 ± 0.68	_	5	F2 population of Large White × Min pigs	1.10 ± 0.50	_	10
study4	PRJNA302287	Identification of genes in longissimus dorsi muscle differentially expressed between Wannanhua and Yorkshire pigs using RNA-sequencing	Muscle	5	3	Wannanhua pig	_	F	3	Yorkshire pig	_	F	6
study5	PRJNA359473	Identification of Genes Related to Growth and Lipid Deposition from Transcriptome Profiles of Pig Muscle Tissue	Muscle	6	The pooled RNA samples were obtained from eight individuals	Diannan Small-ear pig	2.98 ± 0.17	_	The pooled RNA samples were obtained from eight individuals	Landrace	1.26 ± 0.11	_	4
					The pooled RNA samples were obtained from eight individuals	Tibetan pig	2.78 ± 0.10	_	The pooled RNA samples were obtained from eight individuals	Yorkshire	1.1 ± 0.09	_
study6	PRJNA387276	Identification of differentially expressed genes in longissimus dorsi muscle between Wei and Yorkshire pigs using RNA sequencing	Muscle	_	3	Wei pigs	_	F	3	Yorkshire pigs	_	F	6
study7	PRJNA480676	Identification of Candidate Genes and Regulatory Factors Underlying Intramuscular Fat Content Through Longissimus Dorsi Transcriptome Analyses in Heavy Iberian Pigs	Muscle	17	6	Iberian purebred pigs	11.95 ± 1.25	M	6	Iberian purebred pigs	3.45 ± 0.26	M	12
study8	PRJNA695218	Candidate gene screening for lipid deposition using combined transcriptomic and proteomic data from Nanyang black pigs	Muscle	6.5	3	Nanyang black pig	5.37	F	3	Nanyang black pig	4.57	F	6
study9	PRJNA854631	Comprehensive Analysis of Differentially Expressed mRNAs, lncRNAs and circRNAs Related to Intramuscular Fat Deposition in Laiwu Pigs	Muscle	_	3	Laiwu pigs	16.66	M	3	Laiwu pigs	4.59	M	6
study10	PRJNA1043865 (Self test)	This study	Muscle	_	6	Songliao black pig	3.6 ± 1.23	F	6	Songliao black pig	1.36 ± 0.16	F	12
	All data sets	_	Muscle		40	_	_		40	_	_		80
