# Supplementary material for: Meta-analysis of muscle transcriptome data identifies key genes influencing intramuscular fat content in pigs
Source: Anim Biosci. 2025 Apr 28;38(8):1622–32. doi: 10.5713/ab.24.0905 (PMC12229906; doi:10.5713/ab.24.0905)
Supplement: Supplementary file 2 [file ab-24-0905-Supplementary-2.xlsx]

## Sheet: PRJNA604841
Run	Assay Type	AvgSpotLen	Bases	BioProject	BioSample	Bytes	Center Name	Consent	DATASTORE filetype	DATASTORE provider	DATASTORE region	Experiment	GEO_Accession (exp)	Instrument	LibraryLayout	LibrarySelection	LibrarySource	Organism	Platform	ReleaseDate	create_date	version	Sample Name	SRA Study	Age	BREED	gender	source_name	tissue	weight	status
SRR11020928	RNA-Seq	202	22010082408	PRJNA604841	SAMN13999234	9821338839	GEO	public	fastq,run.zq,sra	ncbi,gs,s3	ncbi.public,s3.us-east-1,gs.US	SRX7675746	GSM4296109	Illumina HiSeq 2500	PAIRED	cDNA	TRANSCRIPTOMIC	Sus scrofa	ILLUMINA	2020-05-28 08:00:00	2020-02-05 04:38:00	1	GSM4296109	SRP247229	243 days	Italian Large White	female	muscle	Semimembranosus muscle	150-160 kg
SRR11020929	RNA-Seq	202	21113039394	PRJNA604841	SAMN13999233	9459619301	GEO	public	sra,fastq,run.zq	gs,s3,ncbi	s3.us-east-1,gs.US,ncbi.public	SRX7675747	GSM4296110	Illumina HiSeq 2500	PAIRED	cDNA	TRANSCRIPTOMIC	Sus scrofa	ILLUMINA	2020-05-28 08:00:00	2020-02-05 04:27:00	1	GSM4296110	SRP247229	244 days	Italian Large White	female	muscle	Semimembranosus muscle	150-160 kg
SRR11020930	RNA-Seq	202	21039178700	PRJNA604841	SAMN13999250	9363905660	GEO	public	run.zq,fastq,sra	gs,ncbi,s3	s3.us-east-1,gs.US,ncbi.public	SRX7675748	GSM4296111	Illumina HiSeq 2500	PAIRED	cDNA	TRANSCRIPTOMIC	Sus scrofa	ILLUMINA	2020-05-28 08:00:00	2020-02-05 04:08:00	1	GSM4296111	SRP247229	244 days	Italian Large White	female	muscle	Semimembranosus muscle	150-160 kg
SRR11020931	RNA-Seq	202	20725766610	PRJNA604841	SAMN13999245	9238642595	GEO	public	fastq,sra,run.zq	ncbi,s3,gs	gs.US,s3.us-east-1,ncbi.public	SRX7675749	GSM4296112	Illumina HiSeq 2500	PAIRED	cDNA	TRANSCRIPTOMIC	Sus scrofa	ILLUMINA	2020-05-28 08:00:00	2020-02-05 05:23:00	1	GSM4296112	SRP247229	235 days	Italian Large White	male	muscle	Semimembranosus muscle	150-160 kg	castrated
SRR11020932	RNA-Seq	202	20075096936	PRJNA604841	SAMN13999244	8902482244	GEO	public	sra,fastq,run.zq	s3,gs,ncbi	s3.us-east-1,gs.US,ncbi.public	SRX7675750	GSM4296113	Illumina HiSeq 2500	PAIRED	cDNA	TRANSCRIPTOMIC	Sus scrofa	ILLUMINA	2020-05-28 08:00:00	2020-02-05 04:17:00	1	GSM4296113	SRP247229	234 days	Italian Large White	male	muscle	Semimembranosus muscle	150-160 kg	castrated
SRR11020933	RNA-Seq	202	20304222102	PRJNA604841	SAMN13999249	9027857386	GEO	public	run.zq,sra,fastq	ncbi,s3,gs	gs.US,ncbi.public,s3.us-east-1	SRX7675751	GSM4296114	Illumina HiSeq 2500	PAIRED	cDNA	TRANSCRIPTOMIC	Sus scrofa	ILLUMINA	2020-05-28 08:00:00	2020-02-05 04:44:00	1	GSM4296114	SRP247229	243 days	Italian Large White	male	muscle	Semimembranosus muscle	150-160 kg	castrated
SRR11020934	RNA-Seq	202	19513410282	PRJNA604841	SAMN13999248	8712174332	GEO	public	fastq,run.zq,sra	s3,gs,ncbi	gs.US,s3.us-east-1,ncbi.public	SRX7675752	GSM4296115	Illumina HiSeq 2500	PAIRED	cDNA	TRANSCRIPTOMIC	Sus scrofa	ILLUMINA	2020-05-28 08:00:00	2020-02-05 04:27:00	1	GSM4296115	SRP247229	249 days	Italian Large White	male	muscle	Semimembranosus muscle	150-160 kg	castrated
SRR11020936	RNA-Seq	202	21289656478	PRJNA604841	SAMN13999247	9482118661	GEO	public	run.zq,sra,fastq	ncbi,s3,gs	ncbi.public,s3.us-east-1,gs.US	SRX7675753	GSM4296116	Illumina HiSeq 2500	PAIRED	cDNA	TRANSCRIPTOMIC	Sus scrofa	ILLUMINA	2020-05-28 08:00:00	2020-02-05 04:18:00	1	GSM4296116	SRP247229	235 days	Italian Large White	male	muscle	Semimembranosus muscle	150-160 kg	castrated
SRR11020937	RNA-Seq	202	22142769946	PRJNA604841	SAMN13999246	9833035049	GEO	public	sra,fastq,run.zq	ncbi,gs,s3	gs.US,ncbi.public,s3.us-east-1	SRX7675754	GSM4296117	Illumina HiSeq 2500	PAIRED	cDNA	TRANSCRIPTOMIC	Sus scrofa	ILLUMINA	2020-05-28 08:00:00	2020-02-05 04:42:00	1	GSM4296117	SRP247229	232 days	Italian Large White	female	muscle	Semimembranosus muscle	150-160 kg
SRR11020938	RNA-Seq	202	22049724100	PRJNA604841	SAMN13999243	9712693610	GEO	public	sra,fastq,run.zq	ncbi,s3,gs	gs.US,ncbi.public,s3.us-east-1	SRX7675755	GSM4296118	Illumina HiSeq 2500	PAIRED	cDNA	TRANSCRIPTOMIC	Sus scrofa	ILLUMINA	2020-05-28 08:00:00	2020-02-05 04:12:00	1	GSM4296118	SRP247229	232 days	Italian Large White	male	muscle	Semimembranosus muscle	150-160 kg
SRR11020939	RNA-Seq	202	24442936472	PRJNA604841	SAMN13999242	10826874156	GEO	public	sra,fastq,run.zq	s3,ncbi,gs	ncbi.public,s3.us-east-1,gs.US	SRX7675756	GSM4296119	Illumina HiSeq 2500	PAIRED	cDNA	TRANSCRIPTOMIC	Sus scrofa	ILLUMINA	2020-05-28 08:00:00	2020-02-05 04:50:00	1	GSM4296119	SRP247229	243 days	Italian Large White	male	muscle	Semimembranosus muscle	150-160 kg	castrated
SRR11020940	RNA-Seq	202	23251636422	PRJNA604841	SAMN13999241	10170048405	GEO	public	sra,run.zq,fastq	ncbi,gs,s3	s3.us-east-1,ncbi.public,gs.US	SRX7675757	GSM4296120	Illumina HiSeq 2500	PAIRED	cDNA	TRANSCRIPTOMIC	Sus scrofa	ILLUMINA	2020-05-28 08:00:00	2020-02-05 04:39:00	1	GSM4296120	SRP247229	243 days	Italian Large White	male	muscle	Semimembranosus muscle	150-160 kg

## Sheet: PRJNA743884
Run	Age	Assay Type	AvgSpotLen	Bases	BioProject	BioSample	BREED	Bytes	Center Name	Consent	DATASTORE filetype	DATASTORE provider	DATASTORE region	Experiment	GEO_Accession (exp)	Instrument	LibraryLayout	LibrarySelection	LibrarySource	Organism	Platform	ReleaseDate	create_date	version	Sample Name	source_name	SRA Study	tissue
SRR15043467	300 days old	RNA-Seq	300	10092002700	PRJNA743884	SAMN20062595	Dingyuan	3185160317	GEO	public	sra,fastq,run.zq	s3,gs,ncbi	ncbi.public,gs.US,s3.us-east-1	SRX11354113	GSM5418491	Illumina NovaSeq 6000	PAIRED	cDNA	TRANSCRIPTOMIC	Sus scrofa	ILLUMINA	2021-07-17 08:00:00	2021-07-06 06:26:00	1	GSM5418491	Longissimus dorsi	SRP326992	Low intramuscular fat
SRR15043468	300 days old	RNA-Seq	300	15830979900	PRJNA743884	SAMN20062594	Dingyuan	5003478437	GEO	public	run.zq,fastq,sra	gs,ncbi,s3	gs.US,s3.us-east-1,ncbi.public	SRX11354114	GSM5418492	Illumina NovaSeq 6000	PAIRED	cDNA	TRANSCRIPTOMIC	Sus scrofa	ILLUMINA	2021-07-17 08:00:00	2021-07-06 13:25:00	1	GSM5418492	Longissimus dorsi	SRP326992	Low intramuscular fat
SRR15043469	300 days old	RNA-Seq	300	14443271100	PRJNA743884	SAMN20062593	Dingyuan	4565329412	GEO	public	run.zq,fastq,sra	gs,ncbi,s3	gs.US,s3.us-east-1,ncbi.public	SRX11354115	GSM5418493	Illumina NovaSeq 6000	PAIRED	cDNA	TRANSCRIPTOMIC	Sus scrofa	ILLUMINA	2021-07-17 08:00:00	2021-07-06 09:19:00	1	GSM5418493	Longissimus dorsi	SRP326992	Low intramuscular fat
SRR15043470	300 days old	RNA-Seq	300	9826438800	PRJNA743884	SAMN20062592	Dingyuan	3111172314	GEO	public	sra,fastq,run.zq	gs,ncbi,s3	gs.US,ncbi.public,s3.us-east-1	SRX11354116	GSM5418494	Illumina NovaSeq 6000	PAIRED	cDNA	TRANSCRIPTOMIC	Sus scrofa	ILLUMINA	2021-07-17 08:00:00	2021-07-06 07:39:00	1	GSM5418494	Longissimus dorsi	SRP326992	High intramuscular fat
SRR15043471	300 days old	RNA-Seq	300	10867784400	PRJNA743884	SAMN20062591	Dingyuan	3450911260	GEO	public	run.zq,fastq,sra	gs,ncbi,s3	s3.us-east-1,ncbi.public,gs.US	SRX11354117	GSM5418495	Illumina NovaSeq 6000	PAIRED	cDNA	TRANSCRIPTOMIC	Sus scrofa	ILLUMINA	2021-07-17 08:00:00	2021-07-06 08:10:00	1	GSM5418495	Longissimus dorsi	SRP326992	High intramuscular fat
SRR15043472	300 days old	RNA-Seq	300	10872833100	PRJNA743884	SAMN20062590	Dingyuan	3425778765	GEO	public	sra,run.zq,fastq	gs,s3,ncbi	ncbi.public,gs.US,s3.us-east-1	SRX11354118	GSM5418496	Illumina NovaSeq 6000	PAIRED	cDNA	TRANSCRIPTOMIC	Sus scrofa	ILLUMINA	2021-07-17 08:00:00	2021-07-06 07:19:00	1	GSM5418496	Longissimus dorsi	SRP326992	High intramuscular fat

## Sheet: PRJNA776032
Run	Age	Assay Type	AvgSpotLen	Bases	BioProject	BioSample	BioSampleModel	BREED	Bytes	Center Name	Consent	DATASTORE filetype	DATASTORE provider	DATASTORE region	Experiment	Instrument	Library Name	LibraryLayout	LibrarySelection	LibrarySource	Organism	Platform	ReleaseDate	create_date	version	Sample Name	sex	SRA Study	tissue
SRR16767126	241day	RNA-Seq	295	21718811018	PRJNA776032	SAMN22688428	Model organism or animal	Min X Y	6773916678	INSTITUTE OF ANIMAL SCIENCES,CAAS	public	run.zq,sra,fastq	s3,gs,ncbi	ncbi.public,s3.us-east-1,gs.US	SRX12967070	Illumina HiSeq 4000	10	PAIRED	PCR	TRANSCRIPTOMIC	Sus scrofa	ILLUMINA	2021-11-07 08:00:00	2021-11-07 21:57:00	1	IMF2_10	male	SRP344474	muscle
SRR16767127	242day	RNA-Seq	294	19968645800	PRJNA776032	SAMN22688427	Model organism or animal	Min X Y	6279871985	INSTITUTE OF ANIMAL SCIENCES,CAAS	public	fastq,sra,run.zq	s3,gs,ncbi	s3.us-east-1,ncbi.public,gs.US	SRX12967069	Illumina HiSeq 4000	9	PAIRED	PCR	TRANSCRIPTOMIC	Sus scrofa	ILLUMINA	2021-11-07 08:00:00	2021-11-07 21:56:00	1	IMF2_9	male	SRP344474	muscle
SRR16767128	247day	RNA-Seq	292	23193326804	PRJNA776032	SAMN22688426	Model organism or animal	Min X Y	7312954553	INSTITUTE OF ANIMAL SCIENCES,CAAS	public	run.zq,sra,fastq	gs,s3,ncbi	gs.US,s3.us-east-1,ncbi.public	SRX12967068	Illumina HiSeq 4000	8	PAIRED	PCR	TRANSCRIPTOMIC	Sus scrofa	ILLUMINA	2021-11-07 08:00:00	2021-11-07 22:07:00	1	IMF2_8	male	SRP344474	muscle
SRR16767129	246day	RNA-Seq	294	19928188422	PRJNA776032	SAMN22688425	Model organism or animal	Min X Y	6387327874	INSTITUTE OF ANIMAL SCIENCES,CAAS	public	fastq,run.zq,sra	gs,ncbi,s3	gs.US,ncbi.public,s3.us-east-1	SRX12967067	Illumina HiSeq 4000	7	PAIRED	PCR	TRANSCRIPTOMIC	Sus scrofa	ILLUMINA	2021-11-07 08:00:00	2021-11-07 22:01:00	1	IMF2_7	male	SRP344474	muscle
SRR16767130	245day	RNA-Seq	294	23022890940	PRJNA776032	SAMN22688424	Model organism or animal	Min X Y	7239568927	INSTITUTE OF ANIMAL SCIENCES,CAAS	public	run.zq,sra,fastq	ncbi,gs,s3	s3.us-east-1,gs.US,ncbi.public	SRX12967066	Illumina HiSeq 4000	6	PAIRED	PCR	TRANSCRIPTOMIC	Sus scrofa	ILLUMINA	2021-11-07 08:00:00	2021-11-07 22:01:00	1	IMF2_6	male	SRP344474	muscle
SRR16767131	244day	RNA-Seq	294	25411319688	PRJNA776032	SAMN22688423	Model organism or animal	Min X Y	8115769726	INSTITUTE OF ANIMAL SCIENCES,CAAS	public	sra,fastq,run.zq	gs,ncbi,s3	gs.US,s3.us-east-1,ncbi.public	SRX12967065	Illumina HiSeq 4000	5	PAIRED	PCR	TRANSCRIPTOMIC	Sus scrofa	ILLUMINA	2021-11-07 08:00:00	2021-11-07 21:59:00	1	IMF1_5	male	SRP344474	muscle
SRR16767132	243day	RNA-Seq	294	18236739004	PRJNA776032	SAMN22688422	Model organism or animal	Min X Y	5813065016	INSTITUTE OF ANIMAL SCIENCES,CAAS	public	run.zq,fastq,sra	gs,ncbi,s3	ncbi.public,gs.US,s3.us-east-1	SRX12967064	Illumina HiSeq 4000	4	PAIRED	PCR	TRANSCRIPTOMIC	Sus scrofa	ILLUMINA	2021-11-07 08:00:00	2021-11-07 21:52:00	1	IMF1_4	female	SRP344474	muscle
SRR16767133	242day	RNA-Seq	291	23040692348	PRJNA776032	SAMN22688421	Model organism or animal	Min X Y	7354119637	INSTITUTE OF ANIMAL SCIENCES,CAAS	public	sra,fastq,run.zq	gs,ncbi,s3	gs.US,ncbi.public,s3.us-east-1	SRX12967063	Illumina HiSeq 4000	3	PAIRED	PCR	TRANSCRIPTOMIC	Sus scrofa	ILLUMINA	2021-11-07 08:00:00	2021-11-07 23:29:00	1	IMF1_3	female	SRP344474	muscle
SRR16767134	241day	RNA-Seq	293	27505502992	PRJNA776032	SAMN22688420	Model organism or animal	Min X Y	8659545699	INSTITUTE OF ANIMAL SCIENCES,CAAS	public	fastq,run.zq,sra	ncbi,gs,s3	ncbi.public,s3.us-east-1,gs.US	SRX12967062	Illumina HiSeq 4000	2	PAIRED	PCR	TRANSCRIPTOMIC	Sus scrofa	ILLUMINA	2021-11-07 08:00:00	2021-11-07 23:43:00	1	IM1_2	female	SRP344474	muscle
SRR16767135	240day	RNA-Seq	289	26716664088	PRJNA776032	SAMN22688419	Model organism or animal	Min X Y	8483724080	INSTITUTE OF ANIMAL SCIENCES,CAAS	public	sra,fastq,run.zq	ncbi,gs,s3	gs.US,ncbi.public,s3.us-east-1	SRX12967061	Illumina HiSeq 4000	1	PAIRED	PCR	TRANSCRIPTOMIC	Sus scrofa	ILLUMINA	2021-11-07 08:00:00	2021-11-07 23:41:00	1	IM1_1	male	SRP344474	muscle

## Sheet: PRJNA302287
Run	Age	Assay Type	AvgSpotLen	Bases	BioProject	BioSample	BREED	Bytes	Center Name	Consent	DATASTORE filetype	DATASTORE provider	DATASTORE region	Experiment	GEO_Accession (exp)	Instrument	LibraryLayout	LibrarySelection	LibrarySource	Organism	Platform	ReleaseDate	create_date	version	Sample Name	source_name	SRA Study
SRR2919657	5 months old	RNA-Seq	200	6458412600	PRJNA302287	SAMN04271247	Wannanhua	4281695940	GEO	public	fastq,run.zq,sra	gs,ncbi,s3	gs.US,ncbi.public,s3.us-east-1	SRX1433600	GSM1941407	Illumina HiSeq 2500	PAIRED	cDNA	TRANSCRIPTOMIC	Sus scrofa	ILLUMINA	2015-11-30 08:00:00	2015-11-17 20:31:00	1	GSM1941407	longissimus dorsi muscle	SRP066249
SRR2919658	5 months old	RNA-Seq	200	6432773800	PRJNA302287	SAMN04271248	Wannanhua	4261787517	GEO	public	fastq,run.zq,sra	gs,ncbi,s3	gs.US,ncbi.public,s3.us-east-1	SRX1433601	GSM1941408	Illumina HiSeq 2500	PAIRED	cDNA	TRANSCRIPTOMIC	Sus scrofa	ILLUMINA	2015-11-30 08:00:00	2015-11-17 20:13:00	1	GSM1941408	longissimus dorsi muscle	SRP066249
SRR2919659	5 months old	RNA-Seq	200	5924450200	PRJNA302287	SAMN04271249	Wannanhua	3949423920	GEO	public	fastq,run.zq,sra	gs,ncbi,s3	gs.US,ncbi.public,s3.us-east-1	SRX1433602	GSM1941409	Illumina HiSeq 2500	PAIRED	cDNA	TRANSCRIPTOMIC	Sus scrofa	ILLUMINA	2015-11-30 08:00:00	2015-11-17 20:57:00	1	GSM1941409	longissimus dorsi muscle	SRP066249
SRR2919660	5 months old	RNA-Seq	200	5796913400	PRJNA302287	SAMN04271250	Yorkshire	3849654760	GEO	public	fastq,run.zq,sra	gs,ncbi,s3	gs.US,ncbi.public,s3.us-east-1	SRX1433603	GSM1941410	Illumina HiSeq 2500	PAIRED	cDNA	TRANSCRIPTOMIC	Sus scrofa	ILLUMINA	2015-11-30 08:00:00	2015-11-17 20:26:00	1	GSM1941410	longissimus dorsi muscle	SRP066249
SRR2919661	5 months old	RNA-Seq	200	6825416800	PRJNA302287	SAMN04271251	Yorkshire	4553395782	GEO	public	fastq,run.zq,sra	gs,ncbi,s3	gs.US,ncbi.public,s3.us-east-1	SRX1433604	GSM1941411	Illumina HiSeq 2500	PAIRED	cDNA	TRANSCRIPTOMIC	Sus scrofa	ILLUMINA	2015-11-30 08:00:00	2015-11-17 20:28:00	1	GSM1941411	longissimus dorsi muscle	SRP066249
SRR2919662	5 months old	RNA-Seq	200	7229814200	PRJNA302287	SAMN04271252	Yorkshire	4821182308	GEO	public	fastq,run.zq,sra	gs,ncbi,s3	gs.US,ncbi.public,s3.us-east-1	SRX1433605	GSM1941412	Illumina HiSeq 2500	PAIRED	cDNA	TRANSCRIPTOMIC	Sus scrofa	ILLUMINA	2015-11-30 08:00:00	2015-11-17 20:27:00	1	GSM1941412	longissimus dorsi muscle	SRP066249

## Sheet: PRJNA359473
Run	Assay Type	AvgSpotLen	Bases	BioProject	BioSample	Bytes	Center Name	Consent	DATASTORE filetype	DATASTORE provider	DATASTORE region	Experiment	GEO_Accession (exp)	Instrument	LibraryLayout	LibrarySelection	LibrarySource	Organism	pig_breed	pig_type	Platform	ReleaseDate	create_date	version	Sample Name	source_name	SRA Study	tissue
SRR5136325	RNA-Seq	193	5821809803	PRJNA359473	SAMN06191792	4216080988	GEO	public	fastq,run.zq,sra	gs,ncbi,s3	gs.US,ncbi.public,s3.us-east-1	SRX2452268	GSM2442634	Illumina HiSeq 2000	PAIRED	cDNA	TRANSCRIPTOMIC	Sus scrofa	Diannan Small Ear pig	indigenous Chinese pig breed	ILLUMINA	2017-01-03 08:00:00	2016-12-30 20:05:00	1	GSM2442634	Longissimus dorsi muscle of pig	SRP095839	Longissimus dorsi muscle
SRR5136326	RNA-Seq	194	5165989631	PRJNA359473	SAMN06191791	3609136083	GEO	public	fastq,run.zq,sra	gs,ncbi,s3	gs.US,ncbi.public,s3.us-east-1	SRX2452269	GSM2442635	Illumina HiSeq 2000	PAIRED	cDNA	TRANSCRIPTOMIC	Sus scrofa	Tibetan pig	indigenous Chinese pig breed	ILLUMINA	2017-01-03 08:00:00	2016-12-30 20:04:00	1	GSM2442635	Longissimus dorsi muscle of pig	SRP095839	Longissimus dorsi muscle
SRR5136328	RNA-Seq	194	6158570408	PRJNA359473	SAMN06191789	4322870907	GEO	public	fastq,run.zq,sra	gs,ncbi,s3	gs.US,ncbi.public,s3.us-east-1	SRX2452271	GSM2442637	Illumina HiSeq 2000	PAIRED	cDNA	TRANSCRIPTOMIC	Sus scrofa	Yorkshire	introduced pig breed	ILLUMINA	2017-01-03 08:00:00	2016-12-30 20:06:00	1	GSM2442637	Longissimus dorsi muscle of pig	SRP095839	Longissimus dorsi muscle
SRR5136327	RNA-Seq	193	5440282503	PRJNA359473	SAMN06191790	3926541410	GEO	public	fastq,run.zq,sra	gs,ncbi,s3	gs.US,ncbi.public,s3.us-east-1	SRX2452270	GSM2442636	Illumina HiSeq 2000	PAIRED	cDNA	TRANSCRIPTOMIC	Sus scrofa	Landrace	introduced pig breed	ILLUMINA	2017-01-03 08:00:00	2016-12-30 20:05:00	1	GSM2442636	Longissimus dorsi muscle of pig	SRP095839	Longissimus dorsi muscle

## Sheet: PRJNA387276
Run	Assay Type	AvgSpotLen	Bases	BioProject	BioSample	BREED	Bytes	Center Name	Consent	DATASTORE filetype	DATASTORE provider	DATASTORE region	Experiment	GEO_Accession (exp)	Instrument	LibraryLayout	LibrarySelection	LibrarySource	Organism	Platform	ReleaseDate	create_date	version	Sample Name	source_name	SRA Study	tissue
SRR5577189	RNA-Seq	300	15714934500	PRJNA387276	SAMN07143095	Yorkshire	6541763266	GEO	public	fastq,run.zq,sra	gs,ncbi,s3	gs.US,ncbi.public,s3.us-east-1	SRX2835403	GSM2632185	Illumina HiSeq 2500	PAIRED	cDNA	TRANSCRIPTOMIC	Sus scrofa	ILLUMINA	2017-05-22 08:00:00	2017-05-19 20:21:00	1	GSM2632185	LWH\, longissimus dorsi muscle	SRP107390	Skeletal muscle
SRR5577190	RNA-Seq	300	10889083800	PRJNA387276	SAMN07143094	Yorkshire	4472570910	GEO	public	fastq,run.zq,sra	gs,ncbi,s3	gs.US,ncbi.public,s3.us-east-1	SRX2835404	GSM2632186	Illumina HiSeq 2500	PAIRED	cDNA	TRANSCRIPTOMIC	Sus scrofa	ILLUMINA	2017-05-22 08:00:00	2017-05-19 20:09:00	1	GSM2632186	LWH\, longissimus dorsi muscle	SRP107390	Skeletal muscle
SRR5577191	RNA-Seq	300	15838507200	PRJNA387276	SAMN07143096	Yorkshire	6480007431	GEO	public	fastq,run.zq,sra	gs,ncbi,s3	gs.US,ncbi.public,s3.us-east-1	SRX2835405	GSM2632187	Illumina HiSeq 2500	PAIRED	cDNA	TRANSCRIPTOMIC	Sus scrofa	ILLUMINA	2017-05-22 08:00:00	2017-05-19 20:20:00	1	GSM2632187	LWH\, longissimus dorsi muscle	SRP107390	Skeletal muscle
SRR5577192	RNA-Seq	300	9886666200	PRJNA387276	SAMN07143099	Wei	3795099030	GEO	public	fastq,run.zq,sra	gs,ncbi,s3	gs.US,ncbi.public,s3.us-east-1	SRX2835406	GSM2632188	Illumina HiSeq 2500	PAIRED	cDNA	TRANSCRIPTOMIC	Sus scrofa	ILLUMINA	2017-05-22 08:00:00	2017-05-19 20:05:00	1	GSM2632188	YH\, longissimus dorsi muscle	SRP107390	Skeletal muscle
SRR5577193	RNA-Seq	300	9887142900	PRJNA387276	SAMN07143097	Wei	3803822257	GEO	public	fastq,run.zq,sra	gs,ncbi,s3	gs.US,ncbi.public,s3.us-east-1	SRX2835407	GSM2632189	Illumina HiSeq 2500	PAIRED	cDNA	TRANSCRIPTOMIC	Sus scrofa	ILLUMINA	2017-05-22 08:00:00	2017-05-19 20:06:00	1	GSM2632189	YH\, longissimus dorsi muscle	SRP107390	Skeletal muscle
SRR5577194	RNA-Seq	300	14089097100	PRJNA387276	SAMN07143098	Wei	5774936113	GEO	public	fastq,run.zq,sra	gs,ncbi,s3	gs.US,ncbi.public,s3.us-east-1	SRX2835408	GSM2632190	Illumina HiSeq 2500	PAIRED	cDNA	TRANSCRIPTOMIC	Sus scrofa	ILLUMINA	2017-05-22 08:00:00	2017-05-19 20:17:00	1	GSM2632190	YH\, longissimus dorsi muscle	SRP107390	Skeletal muscle

## Sheet: PRJNA480676
Run	Assay Type	AvgSpotLen	Bases	BioProject	BioSample	Bytes	Center Name	Consent	DATASTORE filetype	DATASTORE provider	DATASTORE region	ebv_intramuscular_fat	Experiment	GEO_Accession (exp)	Instrument	LibraryLayout	LibrarySelection	LibrarySource	Organism	Platform	ReleaseDate	create_date	version	Sample Name	source_name	SRA Study
SRR7511281	RNA-Seq	152	10608329128	PRJNA480676	SAMN09643521	3937420930	GEO	public	fastq,run.zq,sra	gs,ncbi,s3	gs.US,ncbi.public,s3.us-east-1	3.48	SRX4381383	GSM3265124	Illumina HiSeq 2000	PAIRED	cDNA	TRANSCRIPTOMIC	Sus scrofa	ILLUMINA	2018-07-13 08:00:00	2018-07-12 22:35:00	1	GSM3265124	Longissimus dorsi\, male	SRP153083
SRR7511282	RNA-Seq	152	9130959960	PRJNA480676	SAMN09643520	3319609166	GEO	public	fastq,run.zq,sra	gs,ncbi,s3	gs.US,ncbi.public,s3.us-east-1	3.42	SRX4381384	GSM3265125	Illumina HiSeq 2000	PAIRED	cDNA	TRANSCRIPTOMIC	Sus scrofa	ILLUMINA	2018-07-13 08:00:00	2018-07-12 22:23:00	1	GSM3265125	Longissimus dorsi\, male	SRP153083
SRR7511283	RNA-Seq	152	10427294392	PRJNA480676	SAMN09643519	3700953564	GEO	public	fastq,run.zq,sra	gs,ncbi,s3	gs.US,ncbi.public,s3.us-east-1	2.92	SRX4381385	GSM3265126	Illumina HiSeq 2000	PAIRED	cDNA	TRANSCRIPTOMIC	Sus scrofa	ILLUMINA	2018-07-13 08:00:00	2018-07-12 23:19:00	1	GSM3265126	Longissimus dorsi\, male	SRP153083
SRR7511284	RNA-Seq	152	12292802856	PRJNA480676	SAMN09643518	4483668832	GEO	public	fastq,run.zq,sra	gs,ncbi,s3	gs.US,ncbi.public,s3.us-east-1	2.86	SRX4381386	GSM3265127	Illumina HiSeq 2000	PAIRED	cDNA	TRANSCRIPTOMIC	Sus scrofa	ILLUMINA	2018-07-13 08:00:00	2018-07-12 22:48:00	1	GSM3265127	Longissimus dorsi\, male	SRP153083
SRR7511285	RNA-Seq	152	8055114144	PRJNA480676	SAMN09643517	2831945769	GEO	public	fastq,run.zq,sra	gs,ncbi,s3	gs.US,ncbi.public,s3.us-east-1	2.83	SRX4381387	GSM3265128	Illumina HiSeq 2000	PAIRED	cDNA	TRANSCRIPTOMIC	Sus scrofa	ILLUMINA	2018-07-13 08:00:00	2018-07-12 22:17:00	1	GSM3265128	Longissimus dorsi\, male	SRP153083
SRR7511286	RNA-Seq	152	11771856448	PRJNA480676	SAMN09643516	4252109731	GEO	public	fastq,run.zq,sra	gs,ncbi,s3	gs.US,ncbi.public,s3.us-east-1	2.78	SRX4381388	GSM3265129	Illumina HiSeq 2000	PAIRED	cDNA	TRANSCRIPTOMIC	Sus scrofa	ILLUMINA	2018-07-13 08:00:00	2018-07-12 22:29:00	1	GSM3265129	Longissimus dorsi\, male	SRP153083
SRR7511287	RNA-Seq	152	9953540184	PRJNA480676	SAMN09643515	3509056349	GEO	public	fastq,run.zq,sra	gs,ncbi,s3	gs.US,ncbi.public,s3.us-east-1	-1.31	SRX4381389	GSM3265130	Illumina HiSeq 2000	PAIRED	cDNA	TRANSCRIPTOMIC	Sus scrofa	ILLUMINA	2018-07-13 08:00:00	2018-07-12 22:29:00	1	GSM3265130	Longissimus dorsi\, male	SRP153083
SRR7511288	RNA-Seq	152	10769149992	PRJNA480676	SAMN09643514	4263191498	GEO	public	fastq,run.zq,sra	gs,ncbi,s3	gs.US,ncbi.public,s3.us-east-1	-1.35	SRX4381390	GSM3265131	Illumina HiSeq 2000	PAIRED	cDNA	TRANSCRIPTOMIC	Sus scrofa	ILLUMINA	2018-07-13 08:00:00	2018-07-12 22:31:00	1	GSM3265131	Longissimus dorsi\, male	SRP153083
SRR7511289	RNA-Seq	152	8938024080	PRJNA480676	SAMN09643513	3075611457	GEO	public	fastq,run.zq,sra	gs,ncbi,s3	gs.US,ncbi.public,s3.us-east-1	-1.36	SRX4381391	GSM3265132	Illumina HiSeq 2000	PAIRED	cDNA	TRANSCRIPTOMIC	Sus scrofa	ILLUMINA	2018-07-13 08:00:00	2018-07-12 22:16:00	1	GSM3265132	Longissimus dorsi\, male	SRP153083
SRR7511290	RNA-Seq	152	10845095880	PRJNA480676	SAMN09643512	3980895083	GEO	public	fastq,run.zq,sra	gs,ncbi,s3	gs.US,ncbi.public,s3.us-east-1	-1.36	SRX4381392	GSM3265133	Illumina HiSeq 2000	PAIRED	cDNA	TRANSCRIPTOMIC	Sus scrofa	ILLUMINA	2018-07-13 08:00:00	2018-07-12 22:30:00	1	GSM3265133	Longissimus dorsi\, male	SRP153083
SRR7511291	RNA-Seq	152	9028286696	PRJNA480676	SAMN09643511	3314679830	GEO	public	fastq,run.zq,sra	gs,ncbi,s3	gs.US,ncbi.public,s3.us-east-1	-1.39	SRX4381393	GSM3265134	Illumina HiSeq 2000	PAIRED	cDNA	TRANSCRIPTOMIC	Sus scrofa	ILLUMINA	2018-07-13 08:00:00	2018-07-12 22:29:00	1	GSM3265134	Longissimus dorsi\, male	SRP153083
SRR7511292	RNA-Seq	152	12030099280	PRJNA480676	SAMN09643510	4169679890	GEO	public	fastq,run.zq,sra	gs,ncbi,s3	gs.US,ncbi.public,s3.us-east-1	-1.46	SRX4381394	GSM3265135	Illumina HiSeq 2000	PAIRED	cDNA	TRANSCRIPTOMIC	Sus scrofa	ILLUMINA	2018-07-13 08:00:00	2018-07-12 22:31:00	1	GSM3265135	Longissimus dorsi\, male	SRP153083

## Sheet: PRJNA695218
Run	Age	Assay Type	AvgSpotLen	Bases	BioProject	BioSample	BREED	Bytes	Center Name	Consent	DATASTORE filetype	DATASTORE provider	DATASTORE region	Experiment	GEO_Accession (exp)	Instrument	LibraryLayout	LibrarySelection	LibrarySource	Organism	Platform	ReleaseDate	create_date	version	Sample Name	source_name	SRA Study	tissue
SRR13559788	180d	RNA-Seq	300	7938073800	PRJNA695218	SAMN17607268	Nanyang Black	3000855263	GEO	public	fastq,run.zq,sra	gs,ncbi,s3	gs.US,ncbi.public,s3.us-east-1	SRX9958061	GSM5046866	Illumina HiSeq 4000	PAIRED	cDNA	TRANSCRIPTOMIC	Sus scrofa	ILLUMINA	2021-01-29 08:00:00	2021-01-29 21:09:00	1	GSM5046866	longissimus dorsi	SRP303657	longissimus dorsi
SRR13559789	180d	RNA-Seq	300	8806690800	PRJNA695218	SAMN17607267	Nanyang Black	3299975707	GEO	public	fastq,run.zq,sra	gs,ncbi,s3	gs.US,ncbi.public,s3.us-east-1	SRX9958062	GSM5046867	Illumina HiSeq 4000	PAIRED	cDNA	TRANSCRIPTOMIC	Sus scrofa	ILLUMINA	2021-01-29 08:00:00	2021-01-29 21:11:00	1	GSM5046867	longissimus dorsi	SRP303657	longissimus dorsi
SRR13559790	180d	RNA-Seq	300	8218249800	PRJNA695218	SAMN17607266	Nanyang Black	3068310850	GEO	public	fastq,run.zq,sra	gs,ncbi,s3	gs.US,ncbi.public,s3.us-east-1	SRX9958063	GSM5046868	Illumina HiSeq 4000	PAIRED	cDNA	TRANSCRIPTOMIC	Sus scrofa	ILLUMINA	2021-01-29 08:00:00	2021-01-29 21:13:00	1	GSM5046868	longissimus dorsi	SRP303657	longissimus dorsi
SRR13559791	180d	RNA-Seq	300	9065535900	PRJNA695218	SAMN17607265	Nanyang Black	3496511254	GEO	public	fastq,run.zq,sra	gs,ncbi,s3	gs.US,ncbi.public,s3.us-east-1	SRX9958064	GSM5046869	Illumina HiSeq 4000	PAIRED	cDNA	TRANSCRIPTOMIC	Sus scrofa	ILLUMINA	2021-01-29 08:00:00	2021-01-29 21:11:00	1	GSM5046869	longissimus dorsi	SRP303657	longissimus dorsi
SRR13559792	180d	RNA-Seq	300	8964291600	PRJNA695218	SAMN17607264	Nanyang Black	3416125461	GEO	public	fastq,run.zq,sra	gs,ncbi,s3	gs.US,ncbi.public,s3.us-east-1	SRX9958066	GSM5046870	Illumina HiSeq 4000	PAIRED	cDNA	TRANSCRIPTOMIC	Sus scrofa	ILLUMINA	2021-01-29 08:00:00	2021-01-29 21:14:00	1	GSM5046870	longissimus dorsi	SRP303657	longissimus dorsi
SRR13559793	180d	RNA-Seq	300	8424678000	PRJNA695218	SAMN17607263	Nanyang Black	3200314721	GEO	public	fastq,run.zq,sra	gs,ncbi,s3	gs.US,ncbi.public,s3.us-east-1	SRX9958067	GSM5046871	Illumina HiSeq 4000	PAIRED	cDNA	TRANSCRIPTOMIC	Sus scrofa	ILLUMINA	2021-01-29 08:00:00	2021-01-29 21:11:00	1	GSM5046871	longissimus dorsi	SRP303657	longissimus dorsi

## Sheet: PRJNA854631
Run	Assay Type	AvgSpotLen	Bases	BioProject	BioSample	Bytes	Center Name	Consent	DATASTORE filetype	DATASTORE provider	DATASTORE region	Experiment	Instrument	Library Name	LibraryLayout	LibrarySelection	LibrarySource	Organism	Platform	ReleaseDate	create_date	version	Sample Name	source_name	SRA Study	tissue
SRR19909239	RNA-Seq	300	14978238300	PRJNA854631	SAMN29441515	4667039399	HUAZHONG AGRICULTURAL UNIVERSITY	public	sra,fastq,run.zq	gs,s3,ncbi	s3.us-east-1,gs.US,ncbi.public	SRX15951990	Illumina HiSeq 4000	GSM6283832	PAIRED	cDNA	TRANSCRIPTOMIC	Sus scrofa	ILLUMINA	2022-08-31 08:00:00	2022-06-30 23:03:00	1	GSM6283832	longissimus dorsi muscle\, low intramuscular fat content	SRP384397	longissimus dorsi muscle
SRR19909240	RNA-Seq	300	11783327700	PRJNA854631	SAMN29441516	3689239196	HUAZHONG AGRICULTURAL UNIVERSITY	public	fastq,sra,run.zq	s3,gs,ncbi	s3.us-east-1,ncbi.public,gs.US	SRX15951989	Illumina HiSeq 4000	GSM6283831	PAIRED	cDNA	TRANSCRIPTOMIC	Sus scrofa	ILLUMINA	2022-08-31 08:00:00	2022-06-30 23:02:00	1	GSM6283831	longissimus dorsi muscle\, low intramuscular fat content	SRP384397	longissimus dorsi muscle
SRR19909241	RNA-Seq	300	13477947300	PRJNA854631	SAMN29441517	4264211735	HUAZHONG AGRICULTURAL UNIVERSITY	public	fastq,run.zq,sra	s3,ncbi,gs	s3.us-east-1,ncbi.public,gs.US	SRX15951988	Illumina HiSeq 4000	GSM6283830	PAIRED	cDNA	TRANSCRIPTOMIC	Sus scrofa	ILLUMINA	2022-08-31 08:00:00	2022-06-30 22:52:00	1	GSM6283830	longissimus dorsi muscle\, low intramuscular fat content	SRP384397	longissimus dorsi muscle
SRR19909242	RNA-Seq	300	14910519000	PRJNA854631	SAMN29441518	4636368266	HUAZHONG AGRICULTURAL UNIVERSITY	public	run.zq,sra,fastq	ncbi,gs,s3	s3.us-east-1,ncbi.public,gs.US	SRX15951987	Illumina HiSeq 4000	GSM6283829	PAIRED	cDNA	TRANSCRIPTOMIC	Sus scrofa	ILLUMINA	2022-08-31 08:00:00	2022-06-30 22:59:00	1	GSM6283829	longissimus dorsi muscle\, high intramuscular fat content	SRP384397	longissimus dorsi muscle
SRR19909243	RNA-Seq	300	12530693100	PRJNA854631	SAMN29441519	3920783394	HUAZHONG AGRICULTURAL UNIVERSITY	public	fastq,run.zq,sra	gs,ncbi,s3	gs.US,s3.us-east-1,ncbi.public	SRX15951986	Illumina HiSeq 4000	GSM6283828	PAIRED	cDNA	TRANSCRIPTOMIC	Sus scrofa	ILLUMINA	2022-08-31 08:00:00	2022-06-30 22:52:00	1	GSM6283828	longissimus dorsi muscle\, high intramuscular fat content	SRP384397	longissimus dorsi muscle
SRR19909244	RNA-Seq	300	12904164300	PRJNA854631	SAMN29441520	4060430527	HUAZHONG AGRICULTURAL UNIVERSITY	public	fastq,sra,run.zq	gs,s3,ncbi	ncbi.public,s3.us-east-1,gs.US	SRX15951985	Illumina HiSeq 4000	GSM6283827	PAIRED	cDNA	TRANSCRIPTOMIC	Sus scrofa	ILLUMINA	2022-08-31 08:00:00	2022-06-30 23:05:00	1	GSM6283827	longissimus dorsi muscle\, high intramuscular fat content	SRP384397	longissimus dorsi muscle

## Sheet: PRJNA1043865
Run	Age	Assay Type	AvgSpotLen	Bases	BioProject	BioSample	BioSampleModel	BREED	Bytes	Center Name	Collection_Date	Consent	Cultivar	DATASTORE filetype	DATASTORE provider	DATASTORE region	dev_stage	Ecotype	Experiment	geo_loc_name_country	geo_loc_name_country_continent	geo_loc_name	Instrument	isolate	Library Name	LibraryLayout	LibrarySelection	LibrarySource	Organism	Platform	ReleaseDate	create_date	version	Sample Name	sex	SRA Study	strain	tissue	weight
SRR26910127	177days	RNA-Seq	300	3067963500	PRJNA1043865	SAMN38356243	Model organism or animal	Landrace	1459950536	BEIJING UNIVERSITY OF AGRICULTURAL	2012-10-17	public	missing	run.zq,sra,fastq	s3,gs,ncbi	gs.US,ncbi.public,s3.us-east-1	Fattening pig	China	SRX22604133	China	Asia	China:Tianjin	Illumina HiSeq 2000	pig	Landrace-LD-4	PAIRED	ChIP	TRANSCRIPTOMIC	Sus scrofa	ILLUMINA	2023-11-22 08:00:00	2023-11-22 13:06:00	1	Landrace4	female	SRP473601	Hyus	Longissimus dorsi	104.5kg
SRR26910128	183days	RNA-Seq	300	2818746900	PRJNA1043865	SAMN38356242	Model organism or animal	Landrace	1330934217	BEIJING UNIVERSITY OF AGRICULTURAL	2012-10-17	public	missing	sra,run.zq,fastq	s3,ncbi,gs	ncbi.public,s3.us-east-1,gs.US	Fattening pig	China	SRX22604132	China	Asia	China:Tianjin	Illumina HiSeq 2000	pig	Landrace-LD-3	PAIRED	ChIP	TRANSCRIPTOMIC	Sus scrofa	ILLUMINA	2023-11-22 08:00:00	2023-11-22 13:06:00	1	Landrace3	female	SRP473601	Hyus	Longissimus dorsi	96.7kg
SRR26910129	176days	RNA-Seq	300	3486148500	PRJNA1043865	SAMN38356241	Model organism or animal	Landrace	1646644227	BEIJING UNIVERSITY OF AGRICULTURAL	2012-10-17	public	missing	fastq,sra,run.zq	gs,ncbi,s3	ncbi.public,gs.US,s3.us-east-1	Fattening pig	China	SRX22604131	China	Asia	China:Tianjin	Illumina HiSeq 2000	pig	Landrace-LD-2	PAIRED	ChIP	TRANSCRIPTOMIC	Sus scrofa	ILLUMINA	2023-11-22 08:00:00	2023-11-22 13:07:00	1	Landrace2	female	SRP473601	Hyus	Longissimus dorsi	100.2kg
SRR26910130	174days	RNA-Seq	300	2745685200	PRJNA1043865	SAMN38356240	Model organism or animal	Landrace	1304832474	BEIJING UNIVERSITY OF AGRICULTURAL	2012-10-17	public	missing	run.zq,fastq,sra	gs,ncbi,s3	gs.US,ncbi.public,s3.us-east-1	Fattening pig	China	SRX22604130	China	Asia	China:Tianjin	Illumina HiSeq 2000	pig	Landrace-LD-1	PAIRED	ChIP	TRANSCRIPTOMIC	Sus scrofa	ILLUMINA	2023-11-22 08:00:00	2023-11-22 13:05:00	1	Landrace1	female	SRP473601	Hyus	Longissimus dorsi	94.5kg
SRR26910131	193days	RNA-Seq	300	3099674100	PRJNA1043865	SAMN38356239	Model organism or animal	Songliao black pig	1456287344	BEIJING UNIVERSITY OF AGRICULTURAL	2012-10-17	public	missing	fastq,run.zq,sra	ncbi,gs,s3	ncbi.public,gs.US,s3.us-east-1	Fattening pig	China	SRX22604129	China	Asia	China:Tianjin	Illumina HiSeq 2000	pig	SL-LD-6	PAIRED	ChIP	TRANSCRIPTOMIC	Sus scrofa	ILLUMINA	2023-11-22 08:00:00	2023-11-22 13:08:00	1	SL6	female	SRP473601	Hyus	Longissimus dorsi	101.6kg
SRR26910132	191days	RNA-Seq	300	3154932600	PRJNA1043865	SAMN38356238	Model organism or animal	Songliao black pig	1500913093	BEIJING UNIVERSITY OF AGRICULTURAL	2012-10-17	public	missing	fastq,sra,run.zq	ncbi,s3,gs	gs.US,s3.us-east-1,ncbi.public	Fattening pig	China	SRX22604128	China	Asia	China:Tianjin	Illumina HiSeq 2000	pig	SL-LD-5	PAIRED	ChIP	TRANSCRIPTOMIC	Sus scrofa	ILLUMINA	2023-11-22 08:00:00	2023-11-22 13:07:00	1	SL5	female	SRP473601	Hyus	Longissimus dorsi	100.2kg
SRR26910133	190days	RNA-Seq	300	3295401000	PRJNA1043865	SAMN38356237	Model organism or animal	Songliao black pig	1563663124	BEIJING UNIVERSITY OF AGRICULTURAL	2012-10-17	public	missing	run.zq,sra,fastq	ncbi,gs,s3	s3.us-east-1,ncbi.public,gs.US	Fattening pig	China	SRX22604127	China	Asia	China:Tianjin	Illumina HiSeq 2000	pig	SL-LD-4	PAIRED	ChIP	TRANSCRIPTOMIC	Sus scrofa	ILLUMINA	2023-11-22 08:00:00	2023-11-22 13:08:00	1	SL4	female	SRP473601	Hyus	Longissimus dorsi	97.6kg
SRR26910134	188days	RNA-Seq	300	3668328600	PRJNA1043865	SAMN38356236	Model organism or animal	Songliao black pig	1734045303	BEIJING UNIVERSITY OF AGRICULTURAL	2012-10-17	public	missing	run.zq,sra,fastq	ncbi,gs,s3	ncbi.public,gs.US,s3.us-east-1	Fattening pig	China	SRX22604126	China	Asia	China:Tianjin	Illumina HiSeq 2000	pig	SL-LD-3	PAIRED	ChIP	TRANSCRIPTOMIC	Sus scrofa	ILLUMINA	2023-11-22 08:00:00	2023-11-22 13:08:00	1	SL3	female	SRP473601	Hyus	Longissimus dorsi	108.6kg
SRR26910135	173days	RNA-Seq	300	3193431900	PRJNA1043865	SAMN38356245	Model organism or animal	Landrace	1509741393	BEIJING UNIVERSITY OF AGRICULTURAL	2012-10-17	public	missing	fastq,sra,run.zq	gs,s3,ncbi	gs.US,ncbi.public,s3.us-east-1	Fattening pig	China	SRX22604125	China	Asia	China:Tianjin	Illumina HiSeq 2000	pig	Landrace-LD-6	PAIRED	ChIP	TRANSCRIPTOMIC	Sus scrofa	ILLUMINA	2023-11-22 08:00:00	2023-11-22 13:07:00	1	Landrace6	female	SRP473601	Hyus	Longissimus dorsi	109.1kg
SRR26910136	172days	RNA-Seq	300	3841321500	PRJNA1043865	SAMN38356244	Model organism or animal	Landrace	1807244049	BEIJING UNIVERSITY OF AGRICULTURAL	2012-10-17	public	missing	run.zq,fastq,sra	ncbi,s3,gs	ncbi.public,s3.us-east-1,gs.US	Fattening pig	China	SRX22604124	China	Asia	China:Tianjin	Illumina HiSeq 2000	pig	Landrace-LD-5	PAIRED	ChIP	TRANSCRIPTOMIC	Sus scrofa	ILLUMINA	2023-11-22 08:00:00	2023-11-22 13:08:00	1	Landrace5	female	SRP473601	Hyus	Longissimus dorsi	100.6kg
SRR26910137	191days	RNA-Seq	300	2940267900	PRJNA1043865	SAMN38356235	Model organism or animal	Songliao black pig	1387471533	BEIJING UNIVERSITY OF AGRICULTURAL	2012-10-17	public	missing	run.zq,sra,fastq	gs,ncbi,s3	gs.US,s3.us-east-1,ncbi.public	Fattening pig	China	SRX22604123	China	Asia	China:Tianjin	Illumina HiSeq 2000	pig	SL-LD-2	PAIRED	ChIP	TRANSCRIPTOMIC	Sus scrofa	ILLUMINA	2023-11-22 08:00:00	2023-11-22 13:07:00	1	SL2	female	SRP473601	Hyus	Longissimus dorsi	101kg
SRR26910138	190days	RNA-Seq	300	3088758900	PRJNA1043865	SAMN38356234	Model organism or animal	Songliao black pig	1449069755	BEIJING UNIVERSITY OF AGRICULTURAL	2012-10-17	public	missing	fastq,sra,run.zq	ncbi,gs,s3	ncbi.public,gs.US,s3.us-east-1	Fattening pig	China	SRX22604122	China	Asia	China:Tianjin	Illumina HiSeq 2000	pig	SL-LD-1	PAIRED	ChIP	TRANSCRIPTOMIC	Sus scrofa	ILLUMINA	2023-11-22 08:00:00	2023-11-22 13:07:00	1	SL1	female	SRP473601	Hyus	Longissimus dorsi	102kg
