# Supplementary material for: Meta-analysis of muscle transcriptome data identifies key genes influencing intramuscular fat content in pigs
Source: Anim Biosci. 2025 Apr 28;38(8):1622–32. doi: 10.5713/ab.24.0905 (PMC12229906; doi:10.5713/ab.24.0905)
Supplement: Supplementary file 3 [file ab-24-0905-Supplementary-3.xlsx]

## Sheet: Sheet1
SRA ID	Title	Sample	Raw reads	Clean reads	mapping rate rate
PRJNA604841	Muscle transcriptome analysis identifies genes involved in ciliogenesis and the molecular cascade associated with intramuscular fat content in Large White heavy pigs	1	104519997	97256740	0.989
		2	104154350	97794992	0.988
		3	102602805	96334388	0.987
		4	99381668	92661814	0.989
		5	100515951	94424356	0.989
		6	96601041	90514632	0.99
		7	105394339	98496661	0.989
		8	109617673	102476130	0.989
		9	109157050	103226152	0.991
		10	121004636	113627915	0.99
		11	115107111	108807826	0.989
		12	108960804	101297850	0.989
PRJNA743884	Identification of candidate genes that specifically regulate subcutaneous and intramuscular fat deposition using transcriptomic and proteomic profiles in Dingyuan pigs	HIMF1	74697922	72451896	0.9625
		HIMF2	74599196	72485554	0.9642
		HIMF3	72150264	69334432	0.9643
		LIMF1	78512256	76114494	0.9655
		LIMF2	70465300	67280018	0.9632
		LIMF3	108606578	105539866	0.9666
PRJNA776032	Systematic Identification and Comparison of the Expressed Profiles of lncRNAs, miRNAs, circRNAs, and mRNAs with Associated Co-Expression Networks in Pigs with Low and High Intramuscular Fat	H1	147157988	143015084	0.9718
		H2	184435964	179138832	0.9713
		H3	135751552	131192370	0.9664
		H4	123872112	120099160	0.9695
		H5	135163480	130131586	0.9628
		L1	172380610	166734159	0.9672
		L2	158510382	154093861	0.9721
		L3	156109346	151393317	0.9698
		L4	158016256	152390242	0.9644
		L5	187744954	181637838	0.9675
PRJNA302287	Identification of genes in longissimus dorsi muscle differentially expressed between Wannanhua and Yorkshire pigs using RNA-sequencing	WH03	64584126	60994560	0.8272
		WH05	64327738	60660114	0.8247
		WH12	59244502	55782042	0.8052
		YY01	57969134	54388532	0.7874
		YY02	68254168	63973340	0.7901
		YY06	72298142	67809428	0.7726
PRJNA359473	Identification of Genes Related to Growth and Lipid Deposition from Transcriptome Profiles of Pig Muscle Tissue	DSP	67551674	6755167400	0.8037
		TP	64192798	6419279800	0.801
		LL	62832228	6283222800	0.8221
		YY	77170732	7717073200	0.7931
PRJNA387276	Identification of differentially expressed genes in longissimus dorsi muscle between Wei and Yorkshire pigs using RNA sequencing	YH1LD	65911108	57113502	0.7282
		YH3LD	65914286	59313056	0.7257
		YH5LD	93927314	82894194	0.7321
		LWH2LD	104766230	91509211	0.7788
		LWH4LD	72593892	64002137	0.7488
		LWH5LD	105590048	94738431	0.7402
PRJNA480676	Identification of Candidate Genes and Regulatory Factors Underlying Intramuscular Fat Content Through Longissimus Dorsi Transcriptome Analyses in Heavy Iberian Pigs	H1	139583278	139021798	0.954
		H2	120144210	119522032	0.943
		H3	137201242	136625832	0.951
		H4	161747406	161059450	0.95
		H5	105988344	105559330	0.945
		H6	154892848	154288790	0.953
		L1	130967634	130430178	0.947
		L2	141699342	141206490	0.947
		L3	117605580	117215922	0.949
		L4	142698630	142167082	0.955
		L5	118793246	118373744	0.953
		L6	158290780	157699648	0.947
PRJNA695218	Candidate gene screening for lipid deposition using combined transcriptomic and proteomic data from Nanyang black pigs	HF01	55563730	52920492	0.9507
		HF02	62048786	58711272	0.9502
		HF03	59307244	54788332	0.9481
		LF01	63476448	60436906	0.9475
		LF02	62333082	59761944	0.9484
		LF03	58662066	56164520	0.9517
PRJNA854631	Comprehensive Analysis of Differentially Expressed mRNAs, lncRNAs and circRNAs Related to Intramuscular Fat Deposition in Laiwu Pigs	LW119	99403460	97533328	0.9511
		W63	86027762	84512732	0.9465
		W70	83537954	82059898	0.9467
		LW82	89852982	87838194	0.9426
		LW88	78555518	77268288	0.9208
		LW90	99854922	98262148	0.9472
PRJNA1043865	This study	SL1	20591726	19077566	0.8853
		SL2	19601786	17983802	0.8808
		SL3	21969340	20113752	0.8819
		SL4	24455524	22430792	0.8814
		SL5	21032884	19134176	0.8766
		SL6	20664494	19027044	0.8858
		L1	18304568	17123998	0.9049
		L2	23240990	21539508	0.8887
		L3	18791646	17274516	0.8828
		L4	20453090	18505876	0.8666
		L5	25608810	23460750	0.877
		L6	21289546	19460324	0.8737
