# Supplementary material for: Meta-analysis of muscle transcriptome data identifies key genes influencing intramuscular fat content in pigs
Source: Anim Biosci. 2025 Apr 28;38(8):1622–32. doi: 10.5713/ab.24.0905 (PMC12229906; doi:10.5713/ab.24.0905)
Supplement: Supplementary file 4 [file ab-24-0905-Supplementary-4.xlsx]

## Sheet: PRJNA604841
	name	baseMean	log2FoldChange	lfcSE	stat	pvalue	padj
ENSSSCG00000000005	CDPF1	563.232	-0.740607	0.173138	-4.27754	1.89e-05	0.0108935
ENSSSCG00000000006	PPARA	6.18811	-0.495999	0.440774	-1.12529	0.260466	0.801106
ENSSSCG00000000007	TRMU	1.85098	-0.20355	0.826892	-0.246162	0.805557	NA
ENSSSCG00000000010	FBLN1	3.41713	-0.138244	0.571209	-0.24202	0.808764	0.978699
ENSSSCG00000000018	KIAA0930	28.6438	-0.594805	0.299976	-1.98284	0.047385	0.51859
ENSSSCG00000000019	NUP50	170.796	0.031215	0.225052	0.138701	0.889686	0.989571
ENSSSCG00000000022	RTL6	1.20342	-0.410319	1.0256	-0.400078	0.689099	NA
ENSSSCG00000000024	PARVB	8.61449	-0.249366	0.411051	-0.606655	0.54408	0.932147
ENSSSCG00000000029	SCUBE1	1.65272	0.0619126	0.815812	0.0758908	0.939506	NA
ENSSSCG00000000031	MCAT	1.16503	-1.52293	1.13456	-1.34231	0.179495	NA
ENSSSCG00000000034	TTLL12	5.25946	-0.366375	0.490104	-0.747545	0.454735	0.90573
ENSSSCG00000000035	TTLL1	1.68166	0.598709	0.802735	0.745836	0.455766	NA
ENSSSCG00000000036	PACSIN2	5.21274	-0.0239274	0.460798	-0.051926	0.958588	0.996985
ENSSSCG00000000037	ARFGAP3	4.01214	0.467945	0.542876	0.861974	0.388702	0.880971
ENSSSCG00000000038	CYB5R3	6.27264	-0.0160315	0.452974	-0.0353917	0.971767	0.996985
ENSSSCG00000000039	POLDIP3	17.4188	1.29607	0.563837	2.29867	0.0215238	0.403392
ENSSSCG00000000040	SEPTIN3	33.2241	-0.210871	0.320808	-0.657311	0.510981	0.925347
ENSSSCG00000000045	NDUFA6	5.42207	-0.511967	0.479268	-1.06823	0.285419	0.821989
ENSSSCG00000000050	NAGA	590.163	0.0254943	0.191046	0.133446	0.893841	0.990068
ENSSSCG00000000058	SNU13	6.95255	0.699922	0.489436	1.43006	0.1527	0.706698
ENSSSCG00000000059	XRCC6	3.9874	-0.0461773	0.572741	-0.0806252	0.93574	0.995285
ENSSSCG00000000062	CSDC2	9.15087	0.140308	0.385091	0.364349	0.715597	0.965129
ENSSSCG00000000063	POLR3H	814.23	-0.196006	0.32528	-0.602576	0.546791	0.932749
ENSSSCG00000000064	ACO2	142.124	-0.30607	0.231357	-1.32293	0.185857	0.737666
ENSSSCG00000000066	L3MBTL2	18.0993	0.564723	0.34375	1.64283	0.100418	0.63452
ENSSSCG00000000068	EP300	23.7961	-0.282962	0.277908	-1.01819	0.308589	0.82815
ENSSSCG00000000071	ST13	96.8619	0.396215	0.196654	2.01478	0.0439272	0.506821
ENSSSCG00000000072	SLC25A17	1.57205	-0.255935	0.861107	-0.297216	0.766301	NA
ENSSSCG00000000075	MRTFA	5.30998	0.181481	0.496268	0.365692	0.714595	0.964848
ENSSSCG00000000076	SGSM3	294.109	-0.147051	0.201487	-0.729828	0.465495	0.911534
ENSSSCG00000000077	ADSL	4.45869	0.295794	0.528771	0.559399	0.57589	0.940836
ENSSSCG00000000078	TNRC6B	18.5432	-0.503462	0.263548	-1.91032	0.0560918	0.546311
ENSSSCG00000000084	None	571.141	0.0738193	0.153142	0.482032	0.629783	0.949927
ENSSSCG00000000087	TAB1	5.08975	0.730349	0.506691	1.44141	0.149469	0.702955
ENSSSCG00000000094	SUN2	32.7638	-0.499085	0.316255	-1.57811	0.114541	0.66477
ENSSSCG00000000095	GTPBP1	532.626	-0.541487	0.223425	-2.42358	0.0153684	0.359589
ENSSSCG00000000097	TOMM22	9.90728	0.35954	0.424173	0.847627	0.396646	0.881931
ENSSSCG00000000103	DMC1	4.20842	-1.14868	0.562416	-2.0424	0.0411116	0.497877
ENSSSCG00000000104	ENSSSCG00000000104	26.5668	0.482863	0.276731	1.74488	0.0810053	0.599914
ENSSSCG00000000105	KDELR3	31.6601	-0.702731	0.457275	-1.53678	0.124347	0.670975
ENSSSCG00000000107	CSNK1E	7.92071	-0.19793	0.395305	-0.500702	0.616581	0.947564
ENSSSCG00000000108	TMEM184B	10.9503	0.526673	0.570559	0.923082	0.355964	0.857913
ENSSSCG00000000110	PLA2G6	572.026	-0.491177	0.294619	-1.66716	0.0954825	0.621745
ENSSSCG00000000111	BAIAP2L2	1.29567	0.932465	0.968024	0.963267	0.335414	NA
ENSSSCG00000000113	SLC16A8	2.20271	0.185493	0.78797	0.235406	0.813894	NA
ENSSSCG00000000114	PICK1	24.8994	0.137264	0.450801	0.304488	0.760756	0.973608
ENSSSCG00000000116	POLR2F	8.54489	0.320337	0.422023	0.759052	0.447821	0.904378
ENSSSCG00000000117	C22orf23	50.9163	-0.117504	0.221731	-0.529939	0.596154	0.943033
ENSSSCG00000000118	MICALL1	2.46774	0.250442	0.661075	0.378841	0.704806	NA
ENSSSCG00000000119	EIF3L	7.24445	-0.0655657	0.419384	-0.156338	0.875766	0.988493
ENSSSCG00000000120	ANKRD54	2.03829	-0.0248207	0.783299	-0.0316874	0.974721	NA
ENSSSCG00000000133	TST	7.00157	0.954868	0.446937	2.13647	0.0326412	0.459695
ENSSSCG00000000137	NCF4	2.42112	1.46801	0.998309	1.47049	0.141429	NA
ENSSSCG00000000138	PVALB	7.95219	-1.15761	0.490006	-2.36244	0.0181549	0.384729
ENSSSCG00000000141	EIF3D	12.6406	-0.0818202	0.358313	-0.228348	0.819375	0.979804
ENSSSCG00000000144	TXN2	1.16883	0.278095	1.00492	0.276733	0.781985	NA
ENSSSCG00000000145	MYH9	4.62208	0.274049	0.518989	0.528044	0.597469	0.943419
ENSSSCG00000000146	MYH11	30.3978	-0.820044	0.498242	-1.64588	0.0997893	0.631904
ENSSSCG00000000148	ENSSSCG00000000148	1.14529	1.4943	1.08338	1.3793	0.167803	NA
ENSSSCG00000000152	RBFOX2	10.1091	0.0545646	0.351732	0.155131	0.876718	0.988493
ENSSSCG00000000158	RTCB	2.72346	-0.980562	0.646718	-1.51621	0.129466	NA
ENSSSCG00000000160	PRDM4	1.62005	-0.703536	0.855147	-0.822707	0.410674	NA
ENSSSCG00000000161	PWP1	7.0226	0.0911621	0.440486	0.206958	0.836043	0.983772
ENSSSCG00000000162	ABTB3	1.07504	1.81515	1.25343	1.44815	0.147575	NA
ENSSSCG00000000164	CRY1	2.48608	0.661377	0.791206	0.835909	0.403206	NA
ENSSSCG00000000167	RIC8B	5.82213	0.169036	0.45563	0.370994	0.710642	0.964343
ENSSSCG00000000171	CKAP4	2.71907	0.327531	0.641448	0.510611	0.609623	NA
ENSSSCG00000000174	SPMIP11	1.77363	-0.170882	0.890876	-0.191813	0.847889	NA
ENSSSCG00000000176	DDX23	11.3764	0.458463	0.348985	1.3137	0.188946	0.740605
ENSSSCG00000000179	CCDC65	8.47995	-0.300345	0.472378	-0.635814	0.524898	0.926842
ENSSSCG00000000185	PRKAG1	1.46561	-0.35616	1.07529	-0.331221	0.740478	NA
ENSSSCG00000000186	RHEBL1	1.83554	1.83943	0.962637	1.91083	0.0560268	NA
ENSSSCG00000000189	LMBR1L	1.08086	-0.300047	1.01903	-0.294443	0.76842	NA
ENSSSCG00000000190	TUBA1B	109.033	-0.0806175	0.274353	-0.293846	0.768876	0.973608
ENSSSCG00000000194	ENSSSCG00000000194	517.048	0.120981	0.180131	0.67163	0.501819	0.92432
ENSSSCG00000000199	SPATS2	2.08976	0.510324	0.774361	0.659026	0.509879	NA
ENSSSCG00000000202	MCRS1	2.68392	-0.367255	0.69722	-0.526742	0.598373	NA
ENSSSCG00000000203	KCNH3	7.84789	0.0325937	0.488594	0.0667091	0.946813	0.996985
ENSSSCG00000000204	PRPF40B	9.69098	-0.298961	0.368696	-0.81086	0.417446	0.891771
ENSSSCG00000000206	FAIM2	1.08667	-0.286995	1.05589	-0.271803	0.785774	NA
ENSSSCG00000000207	ENSSSCG00000000207	14.3528	0.306437	0.431306	0.710485	0.477403	0.91443
ENSSSCG00000000209	NCKAP5L	1.99514	0.221961	0.767989	0.289016	0.772569	NA
ENSSSCG00000000214	GPD1	241.773	-0.0886085	0.184974	-0.479033	0.631915	0.949927
ENSSSCG00000000215	SMARCD1	43.9723	0.151625	0.481287	0.31504	0.752731	0.973171
ENSSSCG00000000216	ASIC1	0.973799	-0.597259	1.03261	-0.578399	0.562995	NA
ENSSSCG00000000228	SCN8A	17.0493	-0.0129944	0.427781	-0.0303763	0.975767	0.997373
ENSSSCG00000000232	ACVRL1	3.68042	-0.232352	0.734443	-0.316365	0.751726	0.972628
ENSSSCG00000000233	ACVR1B	1.95354	1.05601	0.831759	1.26961	0.204225	NA
ENSSSCG00000000234	TAMALIN	1.45822	0.876859	1.21313	0.722808	0.469798	NA
ENSSSCG00000000257	ITGB7	7.19546	-0.936266	0.470227	-1.99109	0.0464705	0.515618
ENSSSCG00000000258	RARG	1.39183	0.0889075	1.01522	0.0875745	0.930215	NA
ENSSSCG00000000259	CSAD	9.79143	-0.398504	0.367115	-1.0855	0.277699	0.813273
ENSSSCG00000000261	IGFBP6	7.4927	-0.310774	0.495709	-0.626928	0.530706	0.926842
ENSSSCG00000000262	SPRYD3	10.3035	-0.0182183	0.359609	-0.0506614	0.959595	0.996985
ENSSSCG00000000263	TNS2	10.0371	0.134929	0.385166	0.350312	0.726104	0.966884
ENSSSCG00000000268	AAAS	1.31006	-1.21717	0.996683	-1.22122	0.222002	NA
ENSSSCG00000000272	SP1	6.74115	0.156619	0.507398	0.308671	0.757572	0.973608
ENSSSCG00000000273	PRR13	2.02481	1.0006	0.755421	1.32456	0.185317	NA
ENSSSCG00000000274	PCBP2	23.4974	0.279437	0.26375	1.05948	0.289382	0.822406
ENSSSCG00000000275	MAP3K12	164.353	-0.000640181	0.20373	-0.00314229	0.997493	0.999283
ENSSSCG00000000276	TARBP2	4.21198	-0.156176	0.554795	-0.281502	0.778325	0.974632
ENSSSCG00000000277	NPFF	1.46954	-0.832264	0.974677	-0.853887	0.393168	NA
ENSSSCG00000000278	ATF7	4.77957	-0.0367777	0.496028	-0.0741444	0.940895	0.99637
ENSSSCG00000000288	ENSSSCG00000000288	10.0318	0.233028	0.365495	0.637569	0.523754	0.926842
ENSSSCG00000000289	NFE2	1.72883	0.459325	0.966	0.475491	0.634437	NA
ENSSSCG00000000290	COPZ1	3.45464	1.30742	0.613393	2.13146	0.0330515	0.459695
ENSSSCG00000000293	ITGA5	6.01153	1.01264	0.569277	1.77882	0.0752688	0.59063
ENSSSCG00000000295	NCKAP1L	1.57198	1.61373	1.11296	1.44995	0.147072	NA
ENSSSCG00000000297	PDE1B	15.5996	0.109087	0.373756	0.291866	0.770389	0.973608
ENSSSCG00000000298	ENSSSCG00000000298	433.287	0.0543472	0.269631	0.201562	0.840259	0.984307
ENSSSCG00000000359	BLOC1S1	161.667	-0.216825	0.253011	-0.856977	0.391458	0.881931
ENSSSCG00000000361	CD63	17.0348	-0.0353067	0.318482	-0.110859	0.911728	0.991976
ENSSSCG00000000362	RDH5	6.65814	0.562529	0.604604	0.930408	0.35216	0.85461
ENSSSCG00000000363	GDF11	28.8804	-0.0660893	0.2695	-0.245229	0.806279	0.97851
ENSSSCG00000000364	SARNP	68.2344	-0.192113	0.238069	-0.806964	0.419687	0.892689
ENSSSCG00000000365	ORMDL2	8.68665	-0.255496	0.379571	-0.673118	0.500872	0.92432
ENSSSCG00000000366	DNAJC14	101.194	0.169313	0.211518	0.800465	0.423441	0.893176
ENSSSCG00000000368	MMP19	3.74943	0.357828	0.57423	0.623145	0.533189	0.926842
ENSSSCG00000000371	PMEL	2.15878	1.1397	0.746597	1.52653	0.126878	NA
ENSSSCG00000000376	SUOX	1.58856	0.302953	0.856157	0.353853	0.723449	NA
ENSSSCG00000000377	ENSSSCG00000000377	6.62474	0.556636	0.491625	1.13224	0.257535	0.797483
ENSSSCG00000000379	ESYT1	15.2773	0.385916	0.389865	0.989871	0.322237	0.837267
ENSSSCG00000000382	SMARCC2	63.2927	0.283209	0.259339	1.09204	0.274815	0.811121
ENSSSCG00000000383	RNF41	3.50157	0.0566819	0.585111	0.0968738	0.922827	0.993675
ENSSSCG00000000384	NABP2	19.4678	-0.0438156	0.277083	-0.158131	0.874353	0.988493
ENSSSCG00000000385	SLC39A5	4.78857	-0.0188728	0.495834	-0.0380627	0.969638	0.996985
ENSSSCG00000000386	ANKRD52	4.17024	1.70676	0.612767	2.78534	0.00534719	0.238539
ENSSSCG00000000393	PAN2	8.92314	-0.0447319	0.412596	-0.108416	0.913666	0.991976
ENSSSCG00000000394	CNPY2	8.49947	-0.494932	0.480761	-1.02948	0.303256	0.826488
ENSSSCG00000000401	GLS2	47.6334	-0.515338	0.221987	-2.32148	0.020261	0.396281
ENSSSCG00000000402	RBMS2	4.72683	0.443269	0.549283	0.806997	0.419668	0.892689
ENSSSCG00000000403	BAZ2A	23.2806	-0.191849	0.342912	-0.559472	0.57584	0.940836
ENSSSCG00000000405	ENSSSCG00000000405	42.9976	0.0687848	0.288236	0.238641	0.811384	0.979636
ENSSSCG00000000406	PTGES3	12.3367	0.312363	0.326582	0.95646	0.33884	0.844614
ENSSSCG00000000411	NAB2	10.8736	-0.189094	0.365841	-0.516874	0.605244	0.944972
ENSSSCG00000000419	ENSSSCG00000000419	0.985935	1.72686	1.16629	1.48064	0.138702	NA
ENSSSCG00000000431	MBD6	8.37651	-0.0803324	0.472487	-0.17002	0.864994	0.987845
ENSSSCG00000000433	B4GALNT1	2.90252	-0.086076	0.658311	-0.130753	0.895971	NA
ENSSSCG00000000435	ARHGEF25	20.2807	-0.498188	0.564819	-0.882031	0.37776	0.872123
ENSSSCG00000000437	ARHGAP9	2.33221	0.299402	0.746523	0.401061	0.688375	NA
ENSSSCG00000000443	GLI1	2.22743	0.447389	0.801809	0.557974	0.576862	NA
ENSSSCG00000000444	DCTN2	15.4104	0.0768054	0.290032	0.264817	0.79115	0.975633
ENSSSCG00000000449	DTX3	7.86298	-1.34978	0.489459	-2.75769	0.00582116	0.249779
ENSSSCG00000000457	USP15	10.0635	1.02139	0.494382	2.066	0.0388283	0.488514
ENSSSCG00000000458	MON2	3.88385	2.62942	0.856246	3.07087	0.00213438	0.170931
ENSSSCG00000000464	C12orf56	3.29698	0.488927	0.602773	0.811129	0.417292	0.891698
ENSSSCG00000000469	LEMD3	3.90714	-0.636104	0.55087	-1.15473	0.248202	0.791392
ENSSSCG00000000473	TMBIM4	1.56031	-0.0578568	0.885144	-0.0653643	0.947884	NA
ENSSSCG00000000475	IRAK3	2.31356	0.131571	0.777205	0.169287	0.865571	NA
ENSSSCG00000000477	HELB	1.14718	0.58945	1.28557	0.458511	0.646585	NA
ENSSSCG00000000478	GRIP1	7.39596	-0.321801	0.477024	-0.674602	0.499929	0.92432
ENSSSCG00000000486	NUP107	1.68981	1.12008	0.889594	1.2591	0.207996	NA
ENSSSCG00000000488	MDM2	118.326	0.0581554	0.166327	0.349644	0.726606	0.966884
ENSSSCG00000000493	FRS2	1.51154	0.951618	0.981698	0.969359	0.332366	NA
ENSSSCG00000000499	BEST3	20.4076	-0.856201	0.403359	-2.12268	0.033781	0.463425
ENSSSCG00000000502	CNOT2	5.53674	0.204036	0.45232	0.451087	0.651927	0.954203
ENSSSCG00000000504	PTPRB	7.51545	-0.300152	0.399831	-0.750697	0.452835	0.905619
ENSSSCG00000000509	ZFC3H1	55.3767	0.261771	0.482205	0.542863	0.587224	0.943033
ENSSSCG00000000510	TMEM19	24.8094	0.2507	0.284683	0.880631	0.378518	0.872688
ENSSSCG00000000512	TBC1D15	1.55119	0.582721	0.890244	0.654564	0.512749	NA
ENSSSCG00000000519	GLIPR1	407.648	0.197232	0.186739	1.05619	0.290881	0.822406
ENSSSCG00000000522	NAP1L1	33.7419	0.331659	0.257706	1.28697	0.198105	0.746737
ENSSSCG00000000530	FGD4	284.464	-0.108892	0.181139	-0.601153	0.547738	0.933493
ENSSSCG00000000534	IPO8	2.69401	0.375894	0.710606	0.528977	0.596822	NA
ENSSSCG00000000536	ERGIC2	20.4396	0.569903	0.289143	1.97101	0.0487228	0.524354
ENSSSCG00000000541	FAR2	2286.08	0.164694	0.127378	1.29295	0.196027	0.746145
ENSSSCG00000000546	None	651.875	0.228908	0.180263	1.26986	0.204135	0.752594
ENSSSCG00000000547	MRPS35	4.2675	0.702138	0.544285	1.29002	0.197044	0.746145
ENSSSCG00000000549	PPFIBP1	11.1685	0.471536	0.353188	1.33509	0.181848	0.731716
ENSSSCG00000000553	TM7SF3	3.08289	0.411286	0.616972	0.666621	0.505014	NA
ENSSSCG00000000554	FGFR1OP2	20.4279	-0.0476323	0.315166	-0.151134	0.87987	0.988493
ENSSSCG00000000555	ITPR2	3.36074	0.100932	0.576365	0.175118	0.860987	0.987671
ENSSSCG00000000559	RASSF8	8.51235	-0.0274583	0.422097	-0.0650521	0.948133	0.996985
ENSSSCG00000000563	ENSSSCG00000000563	30.7092	0.33792	0.23205	1.45623	0.145328	0.702092
ENSSSCG00000000570	C2CD5	2.40231	0.599899	0.940228	0.638035	0.523451	NA
ENSSSCG00000000571	ABCC9	1.05804	1.27753	1.09631	1.1653	0.243897	NA
ENSSSCG00000000576	ENSSSCG00000000576	8.99247	0.423142	0.525626	0.805026	0.420805	0.892703
ENSSSCG00000000580	RECQL	186.948	0.0758452	0.177334	0.427696	0.668872	0.955941
ENSSSCG00000000583	PYROXD1	205.036	-0.0325048	0.196385	-0.165516	0.868538	0.988493
ENSSSCG00000000587	AEBP2	3.41735	0.251194	0.569907	0.440763	0.659385	0.955807
ENSSSCG00000000588	PLEKHA5	1.39767	0.362903	1.05694	0.343352	0.731334	NA
ENSSSCG00000000589	CAPZA3	3.43115	0.0896632	0.70376	0.127406	0.898619	0.990147
ENSSSCG00000000600	EPS8	2.03299	0.846698	0.801895	1.05587	0.291027	NA
ENSSSCG00000000601	PTPRO	1.41592	1.89771	1.11602	1.70043	0.0890506	NA
ENSSSCG00000000607	ART4	1.43386	0.460485	0.949199	0.48513	0.627584	NA
ENSSSCG00000000611	ENSSSCG00000000611	4.83129	-0.0892334	0.499879	-0.17851	0.858323	0.987562
ENSSSCG00000000612	ATF7IP	5.74788	0.5708	0.574868	0.992924	0.320747	0.836867
ENSSSCG00000000623	BCL2L14	5.79075	0.354172	0.600508	0.589786	0.555334	0.933765
ENSSSCG00000000625	LRP6	3.13257	0.559176	0.629132	0.888806	0.374107	NA
ENSSSCG00000000633	YBX3	919.641	-0.193231	0.183258	-1.05442	0.29169	0.822406
ENSSSCG00000000642	KLRD1	1.92213	0.313778	0.830586	0.377779	0.705595	NA
ENSSSCG00000000645	GABARAPL1	1.22672	0.622067	1.02505	0.606865	0.543941	NA
ENSSSCG00000000649	None	1.39984	-1.61736	1.17412	-1.37751	0.168354	NA
ENSSSCG00000000651	CLEC12B	2.82821	-0.335034	0.678768	-0.493591	0.621595	NA
ENSSSCG00000000661	PHC1	9.31459	-0.524101	0.436893	-1.19961	0.230291	0.775344
ENSSSCG00000000681	P3H3	1.22424	0.0929809	1.032	0.0900975	0.92821	NA
ENSSSCG00000000683	CDCA3	1.3589	2.85408	1.13189	2.52152	0.0116849	NA
ENSSSCG00000000684	USP5	9.26797	-0.21665	0.401241	-0.539951	0.589231	0.943033
ENSSSCG00000000685	TPI1	416.065	0.0539206	0.20334	0.265175	0.790875	0.975633
ENSSSCG00000000690	MLF2	12.0755	0.170531	0.342621	0.497724	0.618679	0.947842
ENSSSCG00000000691	COPS7A	307.71	-0.12218	0.200099	-0.610601	0.541464	0.929956
ENSSSCG00000000693	NCAPD2	188.845	0.0414615	0.259759	0.159616	0.873184	0.988493
ENSSSCG00000000694	ENSSSCG00000000694	4485.78	-0.1573	0.195723	-0.803685	0.421579	0.892729
ENSSSCG00000000695	IFFO1	70.2311	0.556567	0.396348	1.40424	0.160248	0.716786
ENSSSCG00000000696	NOP2	30.0796	0.725281	0.283302	2.5601	0.0104643	0.313966
ENSSSCG00000000697	CHD4	33.9241	0.0255683	0.247095	0.103476	0.917585	0.99303
ENSSSCG00000000702	ZNF384	3.17523	-0.934274	0.624441	-1.49618	0.134608	NA
ENSSSCG00000000703	ENSSSCG00000000703	19.363	-0.316888	0.303721	-1.04335	0.296785	0.823576
ENSSSCG00000000705	None	2.89091	0.786781	0.719233	1.09392	0.273992	NA
ENSSSCG00000000706	LTBR	4.71178	0.103975	0.568465	0.182904	0.854873	0.987053
ENSSSCG00000000708	TNFRSF1A	2.63505	0.168294	0.687313	0.244858	0.806567	NA
ENSSSCG00000000709	PLEKHG6	19.1799	-0.11573	0.533829	-0.216792	0.828371	0.982808
ENSSSCG00000000712	VWF	9.97715	-0.622022	0.410199	-1.51639	0.12942	0.68091
ENSSSCG00000000719	NDUFA9	4.1321	0.533762	0.561759	0.950161	0.34203	0.846189
ENSSSCG00000000720	AKAP3	1.96136	-0.579808	0.780941	-0.742448	0.457816	NA
ENSSSCG00000000721	DYRK4	5.7359	-0.283047	0.622844	-0.454442	0.64951	0.953316
ENSSSCG00000000723	C12orf4	1.57238	0.533158	0.848529	0.628332	0.529786	NA
ENSSSCG00000000734	TSPAN11	1.74438	1.75619	0.917102	1.91493	0.0555009	NA
ENSSSCG00000000735	TSPAN9	3.76297	-0.0746628	0.568518	-0.131329	0.895515	0.990068
ENSSSCG00000000736	TEAD4	7.04699	-0.452626	0.459207	-0.98567	0.324295	0.837676
ENSSSCG00000000737	TULP3	29.2948	0.18968	0.306696	0.618461	0.536271	0.926842
ENSSSCG00000000741	NRIP2	3.43587	-1.15705	0.632355	-1.82975	0.0672874	0.580428
ENSSSCG00000000742	ITFG2	6.42951	-0.589873	0.492945	-1.19663	0.231451	0.776297
ENSSSCG00000000743	FKBP4	46.7942	0.0159395	0.219202	0.0727162	0.942032	0.99637
ENSSSCG00000000744	ENSSSCG00000000744	4.20974	0.792381	0.762139	1.03968	0.298489	0.823576
ENSSSCG00000000745	DDX11	745.156	-0.15863	0.152001	-1.04361	0.296665	0.823576
ENSSSCG00000000746	WASHC1	33.3824	0.197743	0.218365	0.905562	0.365168	0.864021
ENSSSCG00000000751	CCDC77	8.38768	0.7365	0.402284	1.8308	0.0671307	0.580428
ENSSSCG00000000753	WNK1	41.4381	-0.400704	0.260975	-1.53541	0.124683	0.670975
ENSSSCG00000000754	RAD52	15.5257	0.0314866	0.363472	0.0866273	0.930968	0.994077
ENSSSCG00000000755	ERC1	4.75352	-0.715323	0.524364	-1.36417	0.172513	0.723867
ENSSSCG00000000757	ADIPOR2	7.23998	-0.29954	0.427146	-0.701258	0.483142	0.917897
ENSSSCG00000000759	WNT5B	1.17676	-0.169072	1.0742	-0.157393	0.874935	NA
ENSSSCG00000000765	IL17RA	1.21888	-0.808899	1.10195	-0.734062	0.462911	NA
ENSSSCG00000000766	CECR2	12.9583	-0.761843	0.3767	-2.02242	0.0431334	0.503947
ENSSSCG00000000767	None	30.1393	0.0801603	0.26466	0.302881	0.761981	0.973608
ENSSSCG00000000769	BID	125.307	-0.377373	0.268775	-1.40405	0.160305	0.716786
ENSSSCG00000000770	MICAL3	15.3286	-0.418591	0.333346	-1.25572	0.209216	0.75613
ENSSSCG00000000779	KIF21A	7.78437	0.779426	0.450518	1.73007	0.0836184	0.603224
ENSSSCG00000000784	LRRK2	1.88488	0.960813	0.889323	1.08039	0.27997	NA
ENSSSCG00000000791	PDZRN4	1.15649	-0.583994	0.991648	-0.588912	0.55592	NA
ENSSSCG00000000793	PPHLN1	167.149	0.209789	0.15222	1.37819	0.168144	0.722477
ENSSSCG00000000795	ADAMTS20	2.71842	0.302599	0.751621	0.402595	0.687246	NA
ENSSSCG00000000798	TWF1	3.59358	-0.0832655	0.560664	-0.148512	0.881938	0.988493
ENSSSCG00000000799	IRAK4	30.4964	0.101651	0.235281	0.432039	0.665713	0.955941
ENSSSCG00000000801	TMEM117	2.47094	0.679918	0.675792	1.0061	0.314365	NA
ENSSSCG00000000804	ANO6	13.0965	0.45805	0.35495	1.29046	0.196891	0.746145
ENSSSCG00000000806	SCAF11	34.6845	0.77654	0.22267	3.4874	0.000487739	0.0693927
ENSSSCG00000000807	SLC38A1	22.4447	0.551372	0.263733	2.09064	0.0365601	0.472177
ENSSSCG00000000808	SLC38A2	15.7301	0.596567	0.322334	1.85077	0.0642023	0.57437
ENSSSCG00000000811	PCED1B	2.65139	-0.356062	0.737129	-0.483038	0.629068	NA
ENSSSCG00000000816	SENP1	2.39638	0.883109	0.768407	1.14927	0.250443	NA
ENSSSCG00000000839	ALDH1L2	126.623	0.102306	0.195782	0.522549	0.601288	0.944059
ENSSSCG00000000840	WASHC4	1.95737	0.930035	0.823829	1.12892	0.258932	NA
ENSSSCG00000000841	APPL2	30.9197	-0.555493	0.317999	-1.74684	0.0806647	0.598438
ENSSSCG00000000842	KANSL2	6.46543	0.213278	0.475038	0.448971	0.653453	0.954781
ENSSSCG00000000843	TXNRD1	8.24633	0.276163	0.428376	0.644676	0.519137	0.926842
ENSSSCG00000000844	NFYB	18.8985	-0.895609	0.432883	-2.06894	0.0385517	0.486502
ENSSSCG00000000846	HCFC2	6.22789	0.951153	0.450582	2.11094	0.0347772	0.466925
ENSSSCG00000000847	TDG	11.9148	0.0848607	0.382946	0.221599	0.824626	0.981318
ENSSSCG00000000848	GLT8D2	6.23054	0.348338	0.462798	0.752678	0.451643	0.905619
ENSSSCG00000000849	HSP90B1	133.601	-0.241526	0.180258	-1.33989	0.18028	0.730141
ENSSSCG00000000853	NT5DC3	4.70438	-0.162071	0.508466	-0.318745	0.74992	0.972543
ENSSSCG00000000854	ENSSSCG00000000854	63.8113	-0.778686	0.321766	-2.42004	0.015519	0.360677
ENSSSCG00000000857	IGF1	2.14814	-1.2833	0.825854	-1.55391	0.120205	NA
ENSSSCG00000000858	PMCH	15.453	0.4531	0.292767	1.54765	0.121707	0.668426
ENSSSCG00000000862	GNPTAB	3.63229	0.358887	0.796291	0.450698	0.652207	0.954257
ENSSSCG00000000863	SYCP3	613.844	0.250168	0.202209	1.23718	0.21602	0.76186
ENSSSCG00000000864	CHPT1	1.26078	-0.993653	1.0511	-0.945347	0.344482	NA
ENSSSCG00000000866	MYBPC1	625.03	0.158768	0.25838	0.614474	0.538902	0.927884
ENSSSCG00000000867	SPIC	1.86233	1.30059	0.848597	1.53263	0.125366	NA
ENSSSCG00000000869	UTP20	15.5311	-0.263315	0.299461	-0.879297	0.37924	0.873213
ENSSSCG00000000870	ARL1	125.685	0.279873	0.167021	1.67568	0.0938015	0.621745
ENSSSCG00000000877	SCYL2	1.78582	1.26447	0.898571	1.4072	0.159369	NA
ENSSSCG00000000884	APAF1	1.2707	0.849228	1.07396	0.790743	0.429094	NA
ENSSSCG00000000886	SLC25A3	12.4239	0.305074	0.346639	0.880092	0.37881	0.872905
ENSSSCG00000000887	ENSSSCG00000000887	2.13857	0.539563	0.808919	0.667017	0.504761	NA
ENSSSCG00000000890	NEDD1	1.11245	1.40353	1.11885	1.25444	0.209682	NA
ENSSSCG00000000891	LTA4H	2.17418	-0.0640011	0.743664	-0.0860619	0.931417	NA
ENSSSCG00000000894	CCDC38	210.302	0.104611	0.190563	0.548958	0.583034	0.942317
ENSSSCG00000000895	SNRPF	1.0399	0.0538371	1.11866	0.0481262	0.961616	NA
ENSSSCG00000000896	NTN4	9.42797	0.0430339	0.449873	0.0956579	0.923792	0.993675
ENSSSCG00000000900	VEZT	7.44655	0.271786	0.422963	0.642577	0.520499	0.926842
ENSSSCG00000000901	FGD6	4.02048	0.0942738	0.536184	0.175824	0.860432	0.987671
ENSSSCG00000000902	NR2C1	2.12631	-0.451864	0.826069	-0.547005	0.584375	NA
ENSSSCG00000000905	ENSSSCG00000000905	18.6223	0.435952	0.429767	1.01439	0.310396	0.830454
ENSSSCG00000000906	TMCC3	1.23072	0.254211	1.08492	0.234315	0.814741	NA
ENSSSCG00000000907	PLXNC1	45.0392	0.441224	0.246648	1.78888	0.0736337	0.59063
ENSSSCG00000000908	ENSSSCG00000000908	2373.25	0.143547	0.20202	0.710562	0.477356	0.91443
ENSSSCG00000000910	CRADD	2.33675	1.27153	0.808981	1.57177	0.116005	NA
ENSSSCG00000000915	DCN	7.85836	0.224512	0.385988	0.581655	0.560799	0.934701
ENSSSCG00000000916	LUM	1.85212	0.0202302	0.870707	0.0232343	0.981463	NA
ENSSSCG00000000925	RLIG1	11.0277	0.549123	0.418302	1.31274	0.189269	0.740724
ENSSSCG00000000926	CEP290	191.961	0.355332	0.198576	1.7894	0.0735499	0.59063
ENSSSCG00000000927	TMTC3	2.19602	1.06194	0.741214	1.4327	0.151943	NA
ENSSSCG00000000939	ACSS3	1.85183	0.876951	1.02492	0.855626	0.392205	NA
ENSSSCG00000000940	PPFIA2	53.685	0.0785655	0.284206	0.276439	0.782211	0.974762
ENSSSCG00000000941	METTL25	4.23615	0.171084	0.52538	0.325639	0.744698	0.970963
ENSSSCG00000000951	CSRP2	6.71529	-0.501557	0.550484	-0.911121	0.362232	0.863395
ENSSSCG00000000952	ZDHHC17	3.14672	1.25437	0.761676	1.64686	0.0995873	NA
ENSSSCG00000000958	DYRK2	10.2411	-0.379062	0.404372	-0.937409	0.348548	0.851911
ENSSSCG00000000959	LARGE1	7.26471	0.661838	0.439415	1.50618	0.13202	0.682378
ENSSSCG00000000964	LMF2	11.6439	-0.0875443	0.354217	-0.247149	0.804793	0.97851
ENSSSCG00000000965	NCAPH2	61.9379	-0.198296	0.179064	-1.1074	0.26812	0.806284
ENSSSCG00000000968	SBF1	326.435	-0.189948	0.2126	-0.893449	0.371617	0.867205
ENSSSCG00000000970	PPP6R2	15.8231	-0.333937	0.316998	-1.05344	0.292141	0.822406
ENSSSCG00000000971	HDAC10	2.11194	0.623188	0.714856	0.871767	0.383335	NA
ENSSSCG00000000972	TUBGCP6	17.8596	-0.356136	0.333523	-1.0678	0.28561	0.821989
ENSSSCG00000000973	SELENOO	31.5313	-0.0165329	0.24479	-0.0675394	0.946152	0.996985
ENSSSCG00000000974	TRABD	3.31208	-0.598682	0.599007	-0.999457	0.317573	0.833862
ENSSSCG00000000981	CRELD2	1.66023	2.1413	1.17142	1.82795	0.0675569	NA
ENSSSCG00000000983	ENSSSCG00000000983	1.39603	0.700831	1.15768	0.605375	0.54493	NA
ENSSSCG00000000985	EXOC2	5.60027	-0.0484793	0.471853	-0.102742	0.918167	0.99303
ENSSSCG00000000994	GMDS	2.48174	-0.184881	0.706365	-0.261736	0.793525	NA
ENSSSCG00000000997	PPP1R3G	1.10103	1.89463	1.34833	1.40517	0.159971	NA
ENSSSCG00000000999	CDYL	3.72177	0.154751	0.609456	0.253917	0.79956	0.978209
ENSSSCG00000001000	ECI2	6.65067	-0.218933	0.438527	-0.499246	0.617606	0.947791
ENSSSCG00000001001	ENSSSCG00000001001	371.089	-0.0845487	0.226328	-0.373568	0.708726	0.963529
ENSSSCG00000001002	PRPF4B	35.0331	0.132855	0.257218	0.516507	0.6055	0.944972
ENSSSCG00000001004	SLC22A23	12.9626	-0.335142	0.329655	-1.01665	0.309321	0.829591
ENSSSCG00000001009	RIPK1	1.93142	0.378951	0.791385	0.478845	0.632049	NA
ENSSSCG00000001010	WRNIP1	4.37659	-0.252204	0.512416	-0.492187	0.622587	0.949049
ENSSSCG00000001011	SERPINB1	2.27553	-0.84941	0.798551	-1.06369	0.28747	NA
ENSSSCG00000001021	ENSSSCG00000001021	11.5384	-0.195292	0.373007	-0.523561	0.600584	0.944059
ENSSSCG00000001022	SSR1	5.16735	0.83665	0.495303	1.68917	0.0911876	0.618661
ENSSSCG00000001024	RIOK1	3.50345	0.176917	0.60693	0.291495	0.770673	0.973608
ENSSSCG00000001025	DSP	1.98349	-1.43593	0.882976	-1.62624	0.103898	NA
ENSSSCG00000001027	BMP6	284.234	-0.350829	0.188277	-1.86336	0.0624114	0.569077
ENSSSCG00000001038	ENSSSCG00000001038	4.1135	0.735222	0.5526	1.33048	0.183361	0.735043
ENSSSCG00000001041	PAK1IP1	7.09451	-0.303066	0.4179	-0.725212	0.468322	0.911534
ENSSSCG00000001042	MAK	9.609	-0.233931	0.425478	-0.549806	0.582452	0.942216
ENSSSCG00000001048	ADTRP	80.5374	0.680982	0.38854	1.75267	0.0796587	0.597934
ENSSSCG00000001049	HIVEP1	1.29989	0.258229	0.961951	0.268443	0.788359	NA
ENSSSCG00000001052	PHACTR1	16.4315	-0.435333	0.556399	-0.782411	0.433973	0.898724
ENSSSCG00000001053	TBC1D7	2.6522	-0.608783	0.672777	-0.90488	0.365529	NA
ENSSSCG00000001056	RANBP9	16.6532	0.0663762	0.290735	0.228305	0.81941	0.979804
ENSSSCG00000001057	ENSSSCG00000001057	1.18435	1.52763	1.21247	1.25993	0.207695	NA
ENSSSCG00000001061	JARID2	415.575	-0.325794	0.200012	-1.62887	0.10334	0.640764
ENSSSCG00000001062	DTNBP1	69.8596	-0.0160594	0.260942	-0.061544	0.950926	0.996985
ENSSSCG00000001063	MYLIP	2.16788	1.15295	0.813099	1.41797	0.156199	NA
ENSSSCG00000001064	GMPR	1263.84	-0.383743	0.184813	-2.07639	0.0378581	0.48119
ENSSSCG00000001065	ATXN1	28.3579	-0.554698	0.241301	-2.29878	0.0215172	0.403392
ENSSSCG00000001068	CAP2	43.0467	0.0120113	0.224991	0.0533857	0.957425	0.996985
ENSSSCG00000001070	FAM8A1	20.4461	0.023975	0.308212	0.0777873	0.937997	0.996036
ENSSSCG00000001073	TPMT	2.03507	1.2086	0.823314	1.46797	0.142113	NA
ENSSSCG00000001074	KDM1B	34.9919	0.195462	0.284007	0.688229	0.491309	0.921113
ENSSSCG00000001075	ENSSSCG00000001075	132.755	0.0911034	0.231601	0.393363	0.694051	0.960496
ENSSSCG00000001076	RNF144B	8.74368	0.607632	0.43585	1.39413	0.163278	0.717483
ENSSSCG00000001080	CDKAL1	2.49804	0.229544	0.841135	0.272898	0.784931	NA
ENSSSCG00000001087	MRS2	3.29424	-0.14049	0.602345	-0.233239	0.815576	0.979804
ENSSSCG00000001088	ENSSSCG00000001088	5.742	-0.5676	0.51045	-1.11196	0.266156	0.805557
ENSSSCG00000001089	GPLD1	142.967	0.210694	0.243681	0.864631	0.387241	0.880034
ENSSSCG00000001090	ALDH5A1	2.98439	0.239525	0.710301	0.337216	0.735954	NA
ENSSSCG00000001092	TDP2	1.91703	0.348505	0.806557	0.43209	0.665676	NA
ENSSSCG00000001095	GMNN	1.31902	1.17516	0.975631	1.20451	0.228391	NA
ENSSSCG00000001096	ARMH2	1.56334	1.16602	0.845316	1.37938	0.167776	NA
ENSSSCG00000001097	RIPOR2	5.50042	-0.10035	0.530079	-0.189311	0.849849	0.985853
ENSSSCG00000001100	CARMIL1	1.61729	1.55304	0.939748	1.65261	0.0984102	NA
ENSSSCG00000001137	H1-3	51.2001	-0.0703877	0.217503	-0.323617	0.746228	0.971116
ENSSSCG00000001201	ZKSCAN8	1.27187	-0.954856	0.9712	-0.983171	0.325523	NA
ENSSSCG00000001219	TRIM27	1.52646	0.506691	0.867717	0.583936	0.559264	NA
ENSSSCG00000001229	ENSSSCG00000001229	28.7295	-0.0157581	0.278485	-0.0565851	0.954876	0.996985
ENSSSCG00000001233	TRIM26	1.7971	0.482068	0.802896	0.600412	0.548232	NA
ENSSSCG00000001242	GABBR1	2.12355	0.956679	0.953872	1.00294	0.315889	NA
ENSSSCG00000001248	MOG	48.1905	1.10913	0.314726	3.5241	0.000424922	0.0690197
ENSSSCG00000001341	ENSSSCG00000001341	3.20167	-1.16881	0.646853	-1.80692	0.0707748	NA
ENSSSCG00000001346	ABCF1	47.569	-0.17191	0.226862	-0.757772	0.448587	0.904645
ENSSSCG00000001347	PPP1R10	14.8533	-0.0312735	0.35983	-0.0869119	0.930742	0.994077
ENSSSCG00000001362	MDC1	7.23452	-0.148666	0.400618	-0.371092	0.710569	0.964343
ENSSSCG00000001372	GNL1	2.92528	0.910395	0.640092	1.42229	0.154943	NA
ENSSSCG00000001376	DHX16	100.478	-0.0862659	0.192077	-0.44912	0.653345	0.954781
ENSSSCG00000001379	TUBB	17.4384	0.286692	0.34073	0.841404	0.400121	0.882699
ENSSSCG00000001382	DDR1	2.4411	0.269006	0.81275	0.330982	0.740658	NA
ENSSSCG00000001384	VARS2	6.22174	-0.950038	0.505476	-1.87949	0.0601777	0.558766
ENSSSCG00000001396	ENSSSCG00000001396	1.2967	0.0628194	0.898623	0.0699062	0.944268	NA
ENSSSCG00000001398	ENSSSCG00000001398	1.28128	-0.200286	0.959285	-0.208787	0.834615	NA
ENSSSCG00000001400	DDX39B	15.3492	0.25577	0.317218	0.80629	0.420075	0.892689
ENSSSCG00000001401	ATP6V1G2	2.67371	-0.378032	0.690441	-0.547523	0.584019	NA
ENSSSCG00000001402	NFKBIL1	9.61203	0.23987	0.4419	0.542815	0.587257	0.943033
ENSSSCG00000001407	ENSSSCG00000001407	1.05809	-0.07495	1.22181	-0.0613436	0.951086	NA
ENSSSCG00000001409	PRRC2A	31.5421	-0.667991	0.2314	-2.88673	0.00389263	0.21297
ENSSSCG00000001410	BAG6	13.6397	0.0254355	0.305483	0.0832631	0.933642	0.994885
ENSSSCG00000001411	APOM	9.43137	-0.976597	0.463594	-2.10658	0.0351544	0.467013
ENSSSCG00000001413	GPANK1	6.58443	-0.0336969	0.418865	-0.0804482	0.935881	0.995285
ENSSSCG00000001414	CSNK2B	32.7627	-0.0113539	0.222022	-0.0511388	0.959215	0.996985
ENSSSCG00000001416	LY6G5C	6.06483	0.142551	0.451499	0.315728	0.752209	0.972908
ENSSSCG00000001418	NEU1	1.31154	2.12519	1.07092	1.98446	0.0472049	NA
ENSSSCG00000001420	EHMT2	8.17981	-0.173952	0.410235	-0.42403	0.671544	0.955941
ENSSSCG00000001421	ZBTB12	2.89993	0.146283	0.610422	0.239643	0.810607	NA
ENSSSCG00000001422	C2	6.95247	-0.6467	0.464928	-1.39097	0.164235	0.718967
ENSSSCG00000001423	NELFE	26.6828	-0.405628	0.491376	-0.825496	0.40909	0.886932
ENSSSCG00000001424	SKIC2	10.4052	-0.287056	0.410656	-0.699018	0.484541	0.918404
ENSSSCG00000001425	DXO	318.309	-0.409781	0.191666	-2.138	0.0325169	0.459695
ENSSSCG00000001426	STK19	53.0064	0.0323889	0.222735	0.145415	0.884383	0.988493
ENSSSCG00000001427	C4A	2.92364	-0.340295	0.643507	-0.528813	0.596935	NA
ENSSSCG00000001428	CYP21A2	385.837	-0.419803	0.243639	-1.72305	0.0848787	0.60562
ENSSSCG00000001430	ATF6B	3.11489	-0.122899	0.591198	-0.207882	0.835321	NA
ENSSSCG00000001433	PPT2	1.90805	-0.244544	0.784735	-0.311626	0.755324	NA
ENSSSCG00000001434	EGFL8	40.929	-0.211192	0.241681	-0.873846	0.382202	0.875219
ENSSSCG00000001435	AGPAT1	3.03517	0.137705	0.820113	0.16791	0.866654	NA
ENSSSCG00000001436	RNF5	2.61267	0.0382019	0.690899	0.0552931	0.955905	NA
ENSSSCG00000001437	AGER	1.82284	-0.122395	0.912766	-0.134092	0.89333	NA
ENSSSCG00000001440	NOTCH4	3.80522	-0.981647	0.66809	-1.46933	0.141743	0.700498
ENSSSCG00000001453	HLA-DRA	2.46586	0.778332	0.698476	1.11433	0.265139	NA
ENSSSCG00000001456	ENSSSCG00000001456	64.7696	-0.0356474	0.506552	-0.0703725	0.943897	0.996424
ENSSSCG00000001457	SLA-DQB1	27.2043	0.366046	0.35661	1.02646	0.304675	0.826681
ENSSSCG00000001463	PSMB9	20.7113	-0.332279	0.361006	-0.920424	0.357351	0.858969
ENSSSCG00000001471	BRD2	38.146	-0.143558	0.267333	-0.537001	0.591267	0.943033
ENSSSCG00000001473	COL11A2	1.16588	-0.067491	1.12051	-0.0602325	0.95197	NA
ENSSSCG00000001474	RXRB	4.23181	-0.357649	0.521022	-0.686439	0.492437	0.921185
ENSSSCG00000001475	SLC39A7	1.92099	0.211203	0.769366	0.274516	0.783688	NA
ENSSSCG00000001476	HSD17B8	2.00305	-0.641907	0.790046	-0.812493	0.416509	NA
ENSSSCG00000001477	RING1	2.17742	1.15384	0.815237	1.41534	0.156968	NA
ENSSSCG00000001485	MLIP	5.04686	0.792387	0.507557	1.56118	0.118482	0.667982
ENSSSCG00000001487	KLHL31	166.904	0.242233	0.195252	1.24062	0.214747	0.761588
ENSSSCG00000001488	GCLC	2.53456	1.0612	0.75774	1.40048	0.161368	NA
ENSSSCG00000001497	ZNF451	3.825	1.69614	0.74095	2.28914	0.0220713	0.404763
ENSSSCG00000001499	DST	257.478	-0.229401	0.169155	-1.35616	0.175047	0.726824
ENSSSCG00000001500	COL21A1	2.90646	0.600023	0.677156	0.886093	0.375568	NA
ENSSSCG00000001501	VPS52	1778.82	-0.141241	0.195668	-0.721841	0.470392	0.912416
ENSSSCG00000001502	RPS18	44.3844	0.363145	0.236214	1.53736	0.124206	0.670975
ENSSSCG00000001503	B3GALT4	97.2462	0.0123069	0.148807	0.082704	0.934087	0.994998
ENSSSCG00000001505	PFDN6	11.2388	0.15645	0.33797	0.462912	0.643427	0.953254
ENSSSCG00000001506	RGL2	9.87523	-0.165526	0.415051	-0.398808	0.690035	0.96007
ENSSSCG00000001507	TAPBP	33.063	-0.450544	0.232038	-1.94168	0.0521758	0.532603
ENSSSCG00000001509	DAXX	5.50289	-0.170625	0.51739	-0.329781	0.741565	0.969807
ENSSSCG00000001511	PHF1	1469.55	-0.160842	0.173356	-0.927815	0.353504	0.85461
ENSSSCG00000001512	CUTA	2.62235	-1.17459	0.708599	-1.65763	0.0973924	NA
ENSSSCG00000001513	SYNGAP1	2.52688	-0.905793	0.734688	-1.23289	0.217615	NA
ENSSSCG00000001516	ENSSSCG00000001516	49.3299	0.185798	0.24206	0.767567	0.442745	0.902335
ENSSSCG00000001518	ITPR3	1526.13	-0.134858	0.206748	-0.65228	0.51422	0.925861
ENSSSCG00000001520	LEMD2	48.1294	-0.0632993	0.36262	-0.174561	0.861425	0.987671
ENSSSCG00000001521	MLN	37.7372	-0.595718	0.815338	-0.730639	0.465	0.911534
ENSSSCG00000001527	ILRUN	34.7335	0.268368	0.220493	1.21713	0.223555	0.766852
ENSSSCG00000001531	ENSSSCG00000001531	3.53002	-0.53377	0.627522	-0.8506	0.394992	0.881931
ENSSSCG00000001532	BLTP3A	173.919	-0.126696	0.244871	-0.517397	0.604879	0.944972
ENSSSCG00000001533	TAF11	11.733	-0.198746	0.399004	-0.498105	0.61841	0.947842
ENSSSCG00000001534	ANKS1A	2.78322	0.31351	0.673368	0.465585	0.641513	NA
ENSSSCG00000001535	TCP11	24.2757	-0.377353	0.252377	-1.49519	0.134864	0.689087
ENSSSCG00000001536	SCUBE3	187.025	-0.168524	0.25707	-0.655557	0.512109	0.925425
ENSSSCG00000001537	ZNF76	15.3043	-0.0903615	0.381581	-0.236808	0.812806	0.979804
ENSSSCG00000001539	PPARD	3.1524	-0.747517	0.666339	-1.12183	0.261937	NA
ENSSSCG00000001543	RPL10A	6.13655	1.0548	0.730159	1.44462	0.148564	0.702672
ENSSSCG00000001544	TEAD3	6.5283	0.994015	0.457327	2.17353	0.0297404	0.450704
ENSSSCG00000001549	FKBP5	45.8506	-1.30334	0.359052	-3.62995	0.000283481	0.0581531
ENSSSCG00000001550	ARMC12	2.08776	-0.0578914	0.807604	-0.0716829	0.942854	NA
ENSSSCG00000001553	LHFPL5	5.08016	-0.82574	0.615753	-1.34103	0.179912	0.729808
ENSSSCG00000001554	SRPK1	6.96379	0.487215	0.417293	1.16756	0.242984	0.786889
ENSSSCG00000001555	SLC26A8	25.1764	0.0173581	0.28923	0.0600151	0.952144	0.996985
ENSSSCG00000001556	MAPK14	9.91565	0.467448	0.358674	1.30327	0.192483	0.743679
ENSSSCG00000001561	ETV7	5.17065	-0.8392	0.516873	-1.62361	0.104459	0.640839
ENSSSCG00000001562	KCTD20	28.9965	-0.516459	0.304226	-1.69761	0.0895805	0.618661
ENSSSCG00000001563	STK38	1.85009	0.69248	0.820483	0.843991	0.398674	NA
ENSSSCG00000001564	SRSF3	5.09839	0.24722	0.466183	0.530307	0.595899	0.943033
ENSSSCG00000001565	CDKN1A	6.40957	0.295704	0.447608	0.660632	0.508848	0.924566
ENSSSCG00000001570	PI16	16.1063	-0.410344	0.303109	-1.35378	0.175806	0.726824
ENSSSCG00000001571	MTCH1	3.83359	-0.744054	0.589676	-1.2618	0.20702	0.754455
ENSSSCG00000001573	PIM1	1.56	0.0108298	0.890153	0.0121663	0.990293	NA
ENSSSCG00000001578	RNF8	7.93831	-0.0979106	0.445324	-0.219864	0.825977	0.981366
ENSSSCG00000001595	DAAM2	106.857	-0.605143	0.478826	-1.26381	0.2063	0.754152
ENSSSCG00000001596	MOCS1	4.35734	-0.144645	0.63892	-0.22639	0.820898	0.9799
ENSSSCG00000001611	NFYA	116.009	-0.0940811	0.196644	-0.478435	0.632341	0.949927
ENSSSCG00000001619	FOXP4	1.44134	-0.146502	0.969233	-0.151153	0.879855	NA
ENSSSCG00000001621	TFEB	8.08786	-0.530268	0.385599	-1.37518	0.169076	0.722477
ENSSSCG00000001625	PGC	1.06242	-0.742344	1.13763	-0.652534	0.514057	NA
ENSSSCG00000001629	USP49	46.0092	-0.379908	0.384027	-0.989273	0.322529	0.837267
ENSSSCG00000001639	TRERF1	222.24	-0.0938587	0.150532	-0.623512	0.532948	0.926842
ENSSSCG00000001641	UBR2	21.4465	-0.0603609	0.255902	-0.235875	0.81353	0.979804
ENSSSCG00000001646	BICRAL	3.24714	-0.343822	0.60883	-0.564726	0.57226	0.940504
ENSSSCG00000001651	CNPY3	3.08932	-0.722916	0.643908	-1.1227	0.261565	NA
ENSSSCG00000001653	PEX6	6.35347	0.550623	0.579488	0.950189	0.342016	0.846189
ENSSSCG00000001654	PPP2R5D	951.84	-0.0240295	0.205335	-0.117026	0.90684	0.990487
ENSSSCG00000001655	MEA1	326.41	-0.316806	0.19309	-1.64072	0.100856	0.63452
ENSSSCG00000001656	RRP36	1.74074	-1.01136	0.833013	-1.2141	0.22471	NA
ENSSSCG00000001657	CUL7	4.67361	0.452733	0.578365	0.782781	0.433756	0.898724
ENSSSCG00000001658	MRPL2	28.9739	0.0249498	0.271428	0.0919206	0.926761	0.993675
ENSSSCG00000001659	KLC4	4.71951	0.320538	0.551194	0.581535	0.56088	0.934701
ENSSSCG00000001661	SRF	10.3494	-0.264655	0.457262	-0.578782	0.562737	0.935745
ENSSSCG00000001667	ZNF318	9.4749	-0.222363	0.541149	-0.410909	0.681139	0.95845
ENSSSCG00000001676	LRRC73	1.7735	0.0547979	0.815793	0.0671713	0.946445	NA
ENSSSCG00000001679	XPO5	54.371	0.0966747	0.245747	0.393391	0.694031	0.960496
ENSSSCG00000001682	DLK2	6.40945	-0.365636	0.491199	-0.744374	0.45665	0.906824
ENSSSCG00000001683	POLH	178.293	-0.0911678	0.160296	-0.568747	0.569528	0.938678
ENSSSCG00000001688	TJAP1	3.10311	0.296475	0.648829	0.456938	0.647716	NA
ENSSSCG00000001689	GTPBP2	19.7869	0.555306	0.356499	1.55766	0.119313	0.668426
ENSSSCG00000001691	RSPH9	13.4441	-0.326166	0.358405	-0.910051	0.362796	0.863395
ENSSSCG00000001692	MRPS18A	27.7655	-0.197846	0.249571	-0.792744	0.427927	0.895091
ENSSSCG00000001695	VEGFA	39.0875	-0.154924	0.36504	-0.424403	0.671272	0.955941
ENSSSCG00000001696	ENSSSCG00000001696	15.7843	-0.165255	0.328194	-0.503528	0.614593	0.947564
ENSSSCG00000001697	TMEM63B	1.97939	0.131146	0.78757	0.166519	0.867748	NA
ENSSSCG00000001700	SLC29A1	6.20289	0.215562	0.467133	0.461458	0.64447	0.953293
ENSSSCG00000001701	HSP90AB1	674.205	0.0987518	0.13651	0.723403	0.469433	0.912353
ENSSSCG00000001702	SLC35B2	11968.9	0.00233661	0.190787	0.0122472	0.990228	0.998761
ENSSSCG00000001703	NFKBIE	1.23427	0.44464	1.01498	0.438077	0.66133	NA
ENSSSCG00000001705	TCTE1	10.1502	-0.117314	0.369086	-0.317849	0.7506	0.972543
ENSSSCG00000001708	CDC5L	8.0232	0.135643	0.437615	0.30996	0.756592	0.973608
ENSSSCG00000001709	SUPT3H	2.27998	0.207335	0.692342	0.299469	0.764582	NA
ENSSSCG00000001710	RUNX2	29.7334	0.336674	0.28006	1.20215	0.229306	0.773503
ENSSSCG00000001718	CYP39A1	1.62634	0.517554	0.891618	0.580466	0.5616	NA
ENSSSCG00000001720	SLC25A27	1.54698	0.915385	0.921599	0.993257	0.320585	NA
ENSSSCG00000001723	PLA2G7	3.28991	1.23682	0.697806	1.77244	0.0763209	0.59063
ENSSSCG00000001725	ADGRF5	3.01785	-0.776548	0.684042	-1.13523	0.256277	NA
ENSSSCG00000001727	TNFRSF21	1.80318	0.00863751	0.867627	0.00995532	0.992057	NA
ENSSSCG00000001732	MMUT	3.17199	0.421318	0.631855	0.666796	0.504902	NA
ENSSSCG00000001752	CHRNA3	1.3649	1.20747	1.05335	1.14631	0.251667	NA
ENSSSCG00000001755	HYKK	5.4682	-1.1662	0.524046	-2.22538	0.0260556	0.430072
ENSSSCG00000001756	IREB2	2.64401	0.51349	0.692468	0.741535	0.458369	NA
ENSSSCG00000001757	SKIC8	1571.18	0.358676	0.30163	1.18912	0.234391	0.777569
ENSSSCG00000001760	ACSBG1	6080.92	0.0880672	0.219168	0.401825	0.687813	0.959149
ENSSSCG00000001762	CIB2	1.01246	-0.547267	1.14381	-0.478461	0.632322	NA
ENSSSCG00000001764	SH2D7	5.68752	-0.983442	0.582	-1.68976	0.091073	0.618661
ENSSSCG00000001765	ADAMTS7	2.37411	-0.476666	0.700255	-0.680703	0.496059	NA
ENSSSCG00000001769	MORF4L1	79.4683	0.00944435	0.179388	0.0526478	0.958013	0.996985
ENSSSCG00000001770	CTSH	14.9859	-0.177292	0.345015	-0.513868	0.607345	0.9462
ENSSSCG00000001779	ZFAND6	7.48469	0.613203	0.42608	1.43917	0.150102	0.704139
ENSSSCG00000001780	FAH	5.26016	-0.436264	0.522397	-0.835121	0.40365	0.88528
ENSSSCG00000001787	IL16	1.47364	-0.323502	0.958312	-0.337574	0.735684	NA
ENSSSCG00000001792	EFL1	3.90169	0.522665	0.547613	0.954443	0.33986	0.844955
ENSSSCG00000001793	ADAMTSL3	1.48582	0.552635	0.853215	0.647708	0.517174	NA
ENSSSCG00000001800	TM6SF1	120.484	0.286565	0.176085	1.62743	0.103647	0.640839
ENSSSCG00000001801	BTBD1	11.6206	0.631199	0.374005	1.68768	0.0914735	0.618661
ENSSSCG00000001804	HOMER2	28.1048	0.0239755	0.271862	0.0881902	0.929726	0.99394
ENSSSCG00000001805	WHAMM	11.302	0.370452	0.406305	0.911758	0.361896	0.863264
ENSSSCG00000001806	FSD2	42.9614	0.137819	0.214229	0.643327	0.520012	0.926842
ENSSSCG00000001810	PDE8A	4.21585	0.745576	0.561647	1.32748	0.18435	0.736513
ENSSSCG00000001814	IQGAP1	10.0518	0.210295	0.360087	0.58401	0.559213	0.934701
ENSSSCG00000001817	FURIN	5.14571	0.123175	0.560519	0.219753	0.826064	0.981366
ENSSSCG00000001818	FES	1.11623	0.538011	0.995575	0.540402	0.58892	NA
ENSSSCG00000001819	MAN2A2	10.2562	0.0858611	0.365104	0.235169	0.814078	0.979804
ENSSSCG00000001820	HDDC3	1.94519	0.0614135	0.839738	0.0731341	0.941699	NA
ENSSSCG00000001823	UROC1	1.11352	-0.688603	1.08504	-0.634636	0.525666	NA
ENSSSCG00000001824	ZXDC	449.641	-0.502596	0.141099	-3.562	0.000368038	0.0666726
ENSSSCG00000001825	SLC41A3	271.006	-0.396161	0.152885	-2.59124	0.00956315	0.305955
ENSSSCG00000001832	ACAN	3.66184	-0.171172	0.645461	-0.265193	0.790861	0.975633
ENSSSCG00000001834	MFGE8	1.59024	-0.0493602	0.854567	-0.0577605	0.953939	NA
ENSSSCG00000001835	ABHD2	1.0617	-0.600677	1.07955	-0.556413	0.577928	NA
ENSSSCG00000001836	RLBP1	1143.16	-1.05674	0.375769	-2.81221	0.00492022	0.231618
ENSSSCG00000001837	FANCI	805.554	-0.366275	0.130034	-2.81676	0.00485115	0.231618
ENSSSCG00000001838	POLG	22.3975	-0.322723	0.266224	-1.21222	0.225428	0.769543
ENSSSCG00000001840	KIF7	3.16152	0.562156	0.664268	0.846278	0.397398	NA
ENSSSCG00000001844	PLIN1	1.66454	-1.15412	0.918902	-1.25597	0.209126	NA
ENSSSCG00000001846	WDR93	2.16873	-0.201443	0.899946	-0.223839	0.822882	NA
ENSSSCG00000001850	ARPIN	2.04248	-1.01832	0.82445	-1.23515	0.216774	NA
ENSSSCG00000001852	IDH2	67.7185	0.00989271	0.283587	0.0348842	0.972172	0.996985
ENSSSCG00000001858	CIB1	2.96681	0.263276	0.639408	0.411749	0.680524	NA
ENSSSCG00000001862	ETFA	20.782	0.35581	0.366622	0.97051	0.331792	0.840625
ENSSSCG00000001863	TMEM266	4.73595	-0.1933	0.58495	-0.330456	0.741055	0.969765
ENSSSCG00000001865	SCAPER	7.13237	0.843644	0.426336	1.97882	0.0478361	0.520941
ENSSSCG00000001866	RCN2	3.09198	-0.564011	0.696785	-0.809448	0.418258	NA
ENSSSCG00000001867	PSTPIP1	16.7165	0.275891	0.401788	0.686659	0.492298	0.921185
ENSSSCG00000001868	TSPAN3	17.3097	0.643146	0.328811	1.95597	0.0504683	0.529186
ENSSSCG00000001869	PEAK1	7.30165	0.144657	0.422522	0.342365	0.732076	0.967024
ENSSSCG00000001871	HMG20A	2.07336	0.474141	0.802499	0.59083	0.554634	NA
ENSSSCG00000001872	LINGO1	3.24352	0.0227933	0.590606	0.0385931	0.969215	0.996985
ENSSSCG00000001873	CSPG4	3.39386	-0.22672	0.595991	-0.380409	0.703642	0.962427
ENSSSCG00000001875	SNX33	1.764	-0.371767	0.864526	-0.430024	0.667179	NA
ENSSSCG00000001877	SNUPN	4.80331	0.650236	0.492996	1.31895	0.187187	0.738895
ENSSSCG00000001878	PTPN9	2.50935	-0.0406832	0.679082	-0.0599091	0.952228	NA
ENSSSCG00000001880	SIN3A	7.35716	-0.0234649	0.41167	-0.0569993	0.954546	0.996985
ENSSSCG00000001881	MAN2C1	2.91709	-1.39565	0.734288	-1.90068	0.0573439	NA
ENSSSCG00000001882	NEIL1	19.5363	-0.344962	0.298289	-1.15647	0.247489	0.79105
ENSSSCG00000001884	COMMD4	14.7529	-0.0783626	0.33279	-0.235471	0.813843	0.979804
ENSSSCG00000001892	SCAMP2	2.02342	0.99809	0.820492	1.21645	0.223812	NA
ENSSSCG00000001895	CPLX3	1.73355	-1.15815	0.881428	-1.31395	0.188864	NA
ENSSSCG00000001903	EDC3	326.471	0.126914	0.148978	0.851897	0.394271	0.881931
ENSSSCG00000001904	CLK3	16.4259	0.0676954	0.362245	0.186878	0.851757	0.986145
ENSSSCG00000001905	ARID3B	1.47714	0.877733	0.950617	0.923329	0.355836	NA
ENSSSCG00000001910	ISLR	1.11908	-0.668346	1.17726	-0.567711	0.570231	NA
ENSSSCG00000001912	PML	1.92821	1.5677	0.825175	1.89983	0.0574549	NA
ENSSSCG00000001914	LOXL1	1.55946	0.400238	0.926679	0.431906	0.66581	NA
ENSSSCG00000001916	INSYN1	14.6218	-0.204643	0.31365	-0.652457	0.514107	0.925861
ENSSSCG00000001917	ENSSSCG00000001917	2.16819	0.194517	0.77635	0.250553	0.80216	NA
ENSSSCG00000001918	NPTN	56.3683	0.00272493	0.232525	0.0117189	0.99065	0.998802
ENSSSCG00000001920	HCN4	7.1204	0.761403	0.51143	1.48877	0.136547	0.690466
ENSSSCG00000001921	NEO1	7.55701	0.350648	0.433758	0.808396	0.418862	0.892469
ENSSSCG00000001924	BBS4	24.7287	0.150386	0.254353	0.591248	0.554354	0.933765
ENSSSCG00000001925	ADPGK	4.88844	-0.0158363	0.560833	-0.0282371	0.977473	0.997373
ENSSSCG00000001926	TMEM202	1.87529	-0.501742	1.05081	-0.477483	0.633018	NA
ENSSSCG00000001927	HEXA	5.05415	0.626934	0.608624	1.03008	0.30297	0.826488
ENSSSCG00000001930	PKM	745.808	0.0412996	0.191924	0.215187	0.829621	0.982821
ENSSSCG00000001931	ENSSSCG00000001931	2.70666	0.298945	0.665343	0.44931	0.653208	NA
ENSSSCG00000001934	ENSSSCG00000001934	2.33154	0.410435	0.762487	0.538284	0.590381	NA
ENSSSCG00000001942	PAX9	9.88484	0.178546	0.336296	0.530919	0.595475	0.943033
ENSSSCG00000001946	MBIP	1.74582	0.516202	0.911126	0.566554	0.571017	NA
ENSSSCG00000001947	BRMS1L	2.8815	0.0898107	0.620193	0.144811	0.88486	NA
ENSSSCG00000001950	PRORP	30.0764	0.380396	0.307061	1.23883	0.215408	0.761766
ENSSSCG00000001952	NFKBIA	3.7489	0.580389	0.572089	1.01451	0.31034	0.830454
ENSSSCG00000001955	SRP54	3.53905	0.99264	0.612841	1.61974	0.105289	0.641848
ENSSSCG00000001958	BAZ1A	11.572	1.15827	0.413652	2.80012	0.00510839	0.233477
ENSSSCG00000001959	CFL2	5.68876	0.00465152	0.490178	0.00948945	0.992429	0.998897
ENSSSCG00000001960	EAPP	2.816	1.08483	0.653714	1.65949	0.0970165	NA
ENSSSCG00000001966	ARHGAP5	5.34642	0.401489	0.500207	0.802645	0.42218	0.892729
ENSSSCG00000001970	ENSSSCG00000001970	25.832	0.316031	0.300945	1.05013	0.293658	0.822406
ENSSSCG00000001971	HECTD1	387.101	-0.026588	0.156685	-0.16969	0.865254	0.988013
ENSSSCG00000001972	AP4S1	3672.92	0.0466135	0.131789	0.353697	0.723566	0.966617
ENSSSCG00000001973	SCFD1	2.74703	1.60491	0.749096	2.14246	0.0321565	NA
ENSSSCG00000001977	STXBP6	1.40666	-0.0662474	0.925649	-0.0715687	0.942945	NA
ENSSSCG00000001983	SDR39U1	86.1491	-0.115684	0.161883	-0.714612	0.474849	0.913851
ENSSSCG00000001984	KHNYN	5.1199	-0.685342	0.505143	-1.35673	0.174868	0.726824
ENSSSCG00000001985	CBLN3	13.5755	0.228861	0.352435	0.649373	0.516097	0.926245
ENSSSCG00000001988	ADCY4	7.34267	1.09775	0.451382	2.43197	0.015017	0.359379
ENSSSCG00000001989	CIDEB	7.88689	0.175801	0.420348	0.418228	0.675781	0.956824
ENSSSCG00000001990	NOP9	83.6341	-0.188798	0.251606	-0.75037	0.453032	0.905619
ENSSSCG00000001994	TINF2	345.779	0.280002	0.159857	1.75158	0.0798467	0.597934
ENSSSCG00000002000	IPO4	67.7971	0.0518109	0.184116	0.281403	0.778401	0.974632
ENSSSCG00000002001	REC8	10.1284	-0.243475	0.35309	-0.689557	0.490473	0.92072
ENSSSCG00000002003	RNF31	701.899	0.00721447	0.187196	0.0385396	0.969257	0.996985
ENSSSCG00000002004	PSME2	10.0768	-0.136089	0.36517	-0.372673	0.709392	0.963529
ENSSSCG00000002005	EMC9	2065.93	-0.130587	0.210509	-0.620339	0.535035	0.926842
ENSSSCG00000002006	PSME1	1050.16	-0.133516	0.223775	-0.596654	0.550739	0.93352
ENSSSCG00000002007	FITM1	95.1943	-0.439279	0.377175	-1.16466	0.244158	0.787466
ENSSSCG00000002008	DCAF11	17.5641	-0.426323	0.383604	-1.11136	0.266412	0.805557
ENSSSCG00000002013	DHRS4	4.13772	0.293946	0.644328	0.456205	0.648243	0.953316
ENSSSCG00000002014	JPH4	7.70673	-0.218432	0.457114	-0.477851	0.632756	0.949927
ENSSSCG00000002016	THTPA	16.8472	0.421487	0.320273	1.31602	0.188166	0.738895
ENSSSCG00000002020	ENSSSCG00000002020	1.76557	-0.371397	0.879323	-0.422367	0.672757	NA
ENSSSCG00000002023	BCL2L2	5.17182	0.0902911	0.620653	0.145478	0.884334	0.988493
ENSSSCG00000002025	SLC22A17	1.13996	0.791475	1.23754	0.639554	0.522463	NA
ENSSSCG00000002028	CMTM5	2005.98	-0.0256515	0.610673	-0.0420053	0.966494	0.996985
ENSSSCG00000002029	MYH6	1588.14	-0.0022458	0.351612	-0.00638716	0.994904	0.998955
ENSSSCG00000002032	SLC7A8	21.4763	-0.00582886	0.372556	-0.0156456	0.987517	0.998761
ENSSSCG00000002034	ENSSSCG00000002034	34.9124	-0.102092	0.233933	-0.436417	0.662534	0.955807
ENSSSCG00000002039	MMP14	2.96129	0.264618	0.636651	0.415641	0.677673	NA
ENSSSCG00000002040	MRPL52	1.56903	-0.832075	0.844877	-0.984847	0.324699	NA
ENSSSCG00000002041	SLC7A7	3219.74	-0.00549585	0.205171	-0.0267867	0.97863	0.997373
ENSSSCG00000002042	OXA1L	63.8478	0.383171	0.31768	1.20615	0.227758	0.771674
ENSSSCG00000002051	ABHD4	5.26813	0.665159	0.566843	1.17344	0.240618	0.784383
ENSSSCG00000002052	OR6J1	7.48878	0.395858	0.578546	0.68423	0.49383	0.921725
ENSSSCG00000002127	CHD8	44.532	-0.12331	0.22202	-0.555398	0.578622	0.940836
ENSSSCG00000002138	OSGEP	1.47099	0.388154	0.878941	0.441616	0.658767	NA
ENSSSCG00000002140	KLHL33	32.9243	0.189138	0.246083	0.768594	0.442134	0.901668
ENSSSCG00000002142	TEP1	1.58656	0.543177	0.901236	0.602702	0.546707	NA
ENSSSCG00000002143	PARP2	3.71964	-0.353901	0.607547	-0.582509	0.560224	0.934701
ENSSSCG00000002241	NUTM1	1.76772	0.629628	0.9411	0.669034	0.503474	NA
ENSSSCG00000002243	SLC12A6	1218.26	0.0304124	0.181655	0.167418	0.867041	0.988493
ENSSSCG00000002245	KATNBL1	1.07492	1.28263	1.12084	1.14435	0.25248	NA
ENSSSCG00000002252	ARRDC4	6.04547	1.38672	0.570449	2.43093	0.01506	0.359379
ENSSSCG00000002254	NR2F2	6.23988	0.0240355	0.435628	0.0551743	0.956	0.996985
ENSSSCG00000002259	ENSSSCG00000002259	14.1845	0.471058	0.307708	1.53086	0.125804	0.671334
ENSSSCG00000002266	CHD2	23.0255	0.270208	0.256365	1.054	0.291883	0.822406
ENSSSCG00000002267	RGMA	5.90772	0.18177	0.489502	0.371336	0.710387	0.964343
ENSSSCG00000002268	AKAP5	19.0921	0.674593	0.412865	1.63393	0.102273	0.63618
ENSSSCG00000002269	MTHFD1	12.9474	-0.124358	0.326054	-0.381403	0.702904	0.962427
ENSSSCG00000002276	PLEKHG3	0.970997	-0.604363	1.12124	-0.539015	0.589876	NA
ENSSSCG00000002277	SPTB	62.0467	-0.299629	0.19865	-1.50832	0.131472	0.682378
ENSSSCG00000002279	GPX2	3.99345	-1.28181	0.602174	-2.12864	0.0332844	0.45973
ENSSSCG00000002280	RAB15	2.70223	-1.87544	0.764403	-2.45347	0.0141485	NA
ENSSSCG00000002281	FNTB	81.4465	-0.483357	0.338084	-1.42969	0.152805	0.706742
ENSSSCG00000002283	FUT8	1.75987	1.15968	0.927512	1.25031	0.211185	NA
ENSSSCG00000002285	GPHN	3.99574	0.165856	0.57555	0.288169	0.773217	0.973608
ENSSSCG00000002287	PALS1	17.309	-0.328676	0.417504	-0.78724	0.431141	0.898016
ENSSSCG00000002290	PLEK2	188.088	0.0261909	0.156056	0.16783	0.866717	0.988493
ENSSSCG00000002292	PLEKHH1	175.216	-0.239956	0.249519	-0.961674	0.336213	0.842778
ENSSSCG00000002294	ARG2	116.395	-0.19795	0.171829	-1.15202	0.249313	0.79202
ENSSSCG00000002295	VTI1B	1383.83	0.159575	0.298359	0.534842	0.592759	0.943033
ENSSSCG00000002296	RDH11	4.28894	0.268128	0.82983	0.323112	0.74661	0.971272
ENSSSCG00000002298	ZFYVE26	2.75766	0.376569	0.713709	0.527623	0.597761	NA
ENSSSCG00000002305	EXD2	1.93744	0.552782	0.771846	0.716182	0.473879	NA
ENSSSCG00000002307	ERH	2.00331	1.52196	0.91887	1.65634	0.0976538	NA
ENSSSCG00000002313	SLC10A1	556.202	0.128841	0.273675	0.470783	0.637796	0.951907
ENSSSCG00000002314	SMOC1	2.31698	0.164485	0.759247	0.216642	0.828487	NA
ENSSSCG00000002315	SLC8A3	8.26044	-0.226859	0.409606	-0.553847	0.579683	0.941207
ENSSSCG00000002330	PCNX1	12.6861	0.379792	0.336705	1.12796	0.259335	0.799019
ENSSSCG00000002332	SIPA1L1	1.3969	-0.306141	1.03303	-0.296351	0.766962	NA
ENSSSCG00000002333	DPF3	3.76377	0.679029	0.586041	1.15867	0.24659	0.790254
ENSSSCG00000002337	ZFYVE1	7.84855	-0.0976692	0.394145	-0.2478	0.804289	0.97846
ENSSSCG00000002340	PSEN1	3.23944	-0.830741	0.626738	-1.3255	0.185006	NA
ENSSSCG00000002341	PAPLN	154.993	0.149461	0.132786	1.12558	0.260345	0.801106
ENSSSCG00000002349	ENSSSCG00000002349	15.096	0.107423	0.389811	0.275577	0.782873	0.974762
ENSSSCG00000002350	MIDEAS	8.28326	0.105702	0.479973	0.220224	0.825696	0.981335
ENSSSCG00000002352	ZNF410	2.83592	-0.750952	0.653462	-1.14919	0.250478	NA
ENSSSCG00000002353	FAM161B	109.354	-0.269253	0.174606	-1.54206	0.12306	0.670795
ENSSSCG00000002354	COQ6	31.165	0.163022	0.267483	0.609467	0.542215	0.930798
ENSSSCG00000002355	ENTPD5	722.902	0.00802854	0.18574	0.0432246	0.965522	0.996985
ENSSSCG00000002356	BBOF1	521.79	-0.0880473	0.186472	-0.472174	0.636803	0.951107
ENSSSCG00000002357	ALDH6A1	5.32621	0.400704	0.527015	0.760327	0.447059	0.904378
ENSSSCG00000002366	NPC2	2.39011	0.705008	0.714891	0.986175	0.324047	NA
ENSSSCG00000002368	LTBP2	30.3156	0.0104791	0.253759	0.0412955	0.96706	0.996985
ENSSSCG00000002372	YLPM1	4.98189	0.193359	0.508959	0.379912	0.704011	0.962427
ENSSSCG00000002373	PROX2	2.53882	-0.164732	0.698091	-0.235974	0.813453	NA
ENSSSCG00000002374	DLST	7.2165	0.472344	0.416855	1.13311	0.257166	0.797483
ENSSSCG00000002375	RPS6KL1	2450.15	-0.152217	0.197397	-0.771122	0.440634	0.900758
ENSSSCG00000002377	EIF2B2	241.764	0.197754	0.17353	1.1396	0.254455	0.796555
ENSSSCG00000002378	MLH3	9.7311	0.0317278	0.382894	0.0828631	0.93396	0.994984
ENSSSCG00000002380	ZC2HC1C	1.27551	0.200146	0.937272	0.213541	0.830905	NA
ENSSSCG00000002381	NEK9	13.653	-0.124584	0.30687	-0.405983	0.684755	0.958757
ENSSSCG00000002383	FOS	91.3014	1.26595	0.452767	2.79604	0.00517334	0.235227
ENSSSCG00000002385	TGFB3	42.1293	0.072572	0.369419	0.196449	0.844259	0.984886
ENSSSCG00000002386	IFT43	12.909	0.261506	0.4418	0.591911	0.55391	0.933765
ENSSSCG00000002388	ESRRB	1.52797	0.0302701	0.984137	0.030758	0.975463	NA
ENSSSCG00000002389	VASH1	4.05395	-0.319992	0.601989	-0.531557	0.595033	0.943033
ENSSSCG00000002390	ANGEL1	1.8186	0.0763926	0.763074	0.100112	0.920256	NA
ENSSSCG00000002392	IRF2BPL	3.91095	-0.327125	0.551081	-0.593606	0.552776	0.93352
ENSSSCG00000002396	GSTZ1	12.8602	-0.411377	0.368744	-1.11562	0.264587	0.804245
ENSSSCG00000002397	POMT2	140.909	-0.229216	0.170769	-1.34226	0.179513	0.729334
ENSSSCG00000002400	ENSSSCG00000002400	7.16965	-0.924356	0.483913	-1.91017	0.0561113	0.546311
ENSSSCG00000002404	SPTLC2	2.62248	0.246891	0.795031	0.310542	0.756149	NA
ENSSSCG00000002406	AHSA1	9.92882	0.0856243	0.352147	0.243149	0.80789	0.978699
ENSSSCG00000002410	CEP128	33.3515	-0.056468	0.421302	-0.134032	0.893377	0.990068
ENSSSCG00000002411	GTF2A1	6.06079	0.588428	0.446923	1.31662	0.187966	0.738895
ENSSSCG00000002412	STON2	115.295	-0.721212	0.249734	-2.88792	0.00387796	0.21297
ENSSSCG00000002414	SEL1L	4.6279	0.577823	0.606846	0.952174	0.341009	0.846189
ENSSSCG00000002424	SPATA7	60.8978	-0.491481	0.256997	-1.9124	0.0558252	0.546311
ENSSSCG00000002425	PTPN21	13.0118	-0.643702	0.377036	-1.70727	0.0877715	0.616789
ENSSSCG00000002426	ZC3H14	11.2284	0.707503	0.353283	2.00265	0.0452144	0.511985
ENSSSCG00000002427	ENSSSCG00000002427	90.3714	0.206224	0.21343	0.966237	0.333925	0.841855
ENSSSCG00000002429	FOXN3	33.9408	-0.391389	0.221322	-1.76842	0.076991	0.591301
ENSSSCG00000002432	KCNK13	2.14263	-0.938001	0.826102	-1.13545	0.256185	NA
ENSSSCG00000002433	ENSSSCG00000002433	74.4212	0.234425	0.15842	1.47976	0.138936	0.694976
ENSSSCG00000002434	NRDE2	751.596	0.0285493	0.210528	0.135608	0.892131	0.990068
ENSSSCG00000002436	TTC7B	6.77708	0.212115	0.453244	0.467993	0.63979	0.952526
ENSSSCG00000002440	CCDC88C	10.0186	0.281708	0.374855	0.751511	0.452345	0.905619
ENSSSCG00000002441	PPP4R3A	20.568	0.25835	0.29131	0.886855	0.375157	0.870499
ENSSSCG00000002444	FBLN5	1.21371	0.0992816	1.04015	0.0954497	0.923958	NA
ENSSSCG00000002445	TRIP11	9.17768	0.49456	0.388266	1.27377	0.202746	0.751753
ENSSSCG00000002447	CPSF2	6.91201	0.163449	0.447399	0.365331	0.714864	0.964848
ENSSSCG00000002449	NDUFB1	1.71937	0.594639	0.970127	0.612949	0.53991	NA
ENSSSCG00000002451	RIN3	1.05495	-0.333821	0.998607	-0.334286	0.738163	NA
ENSSSCG00000002452	LGMN	10.2894	-0.403255	0.374154	-1.07778	0.281134	0.818442
ENSSSCG00000002455	GOLGA5	1.70706	0.466826	0.886114	0.526824	0.598316	NA
ENSSSCG00000002456	CHGA	2.42735	-0.693567	0.795748	-0.87159	0.383432	NA
ENSSSCG00000002457	ITPK1	1.67854	-0.0541957	0.890829	-0.0608374	0.951489	NA
ENSSSCG00000002458	LYSET	2.62755	-0.278151	0.65717	-0.423256	0.672108	NA
ENSSSCG00000002459	None	25.9123	-0.133226	0.234787	-0.56743	0.570422	0.938697
ENSSSCG00000002461	BTBD7	2.2132	0.34914	0.743692	0.469469	0.638734	NA
ENSSSCG00000002467	ASB2	69.3651	-0.403663	0.179845	-2.2445	0.0248001	0.418282
ENSSSCG00000002469	OTUB2	13.3744	-0.36817	0.335484	-1.09743	0.272454	0.808653
ENSSSCG00000002470	DDX24	20.4174	0.248945	0.281431	0.884567	0.37639	0.871975
ENSSSCG00000002494	CLMN	1.72131	-0.213728	0.83511	-0.255928	0.798006	NA
ENSSSCG00000002495	SYNE3	6.27954	0.162041	0.441286	0.367202	0.713468	0.964848
ENSSSCG00000002502	ATG2B	2.87494	-0.00581605	0.650846	-0.00893614	0.99287	NA
ENSSSCG00000002505	PAPOLA	4.74913	0.607415	0.533331	1.13891	0.254742	0.796555
ENSSSCG00000002508	SETD3	8.45881	0.159158	0.426927	0.372799	0.709298	0.963529
ENSSSCG00000002509	CCNK	2.68151	0.534502	0.647736	0.825185	0.409266	NA
ENSSSCG00000002515	SLC25A47	5.89484	-1.03117	0.541664	-1.90371	0.056948	0.549003
ENSSSCG00000002516	WARS1	2.00945	-0.379423	0.937382	-0.404769	0.685647	NA
ENSSSCG00000002520	ENSSSCG00000002520	2.6816	-0.524692	0.709636	-0.739382	0.459675	NA
ENSSSCG00000002523	CDC42BPB	4.54957	0.754395	0.518942	1.45372	0.146025	0.702092
ENSSSCG00000002525	TRAF3	1.15496	0.0315286	1.09488	0.0287962	0.977027	NA
ENSSSCG00000002526	RCOR1	2.92874	-0.345938	0.637314	-0.542806	0.587263	NA
ENSSSCG00000002528	TECPR2	5.16911	-0.336892	0.525481	-0.641112	0.52145	0.926842
ENSSSCG00000002529	None	9.39948	-1.12988	0.616945	-1.83141	0.0670395	0.580428
ENSSSCG00000002530	CINP	7.09424	-1.42685	0.457768	-3.11697	0.00182719	0.161176
ENSSSCG00000002531	MOK	29.6204	-0.151357	0.284603	-0.531819	0.594851	0.943033
ENSSSCG00000002532	ENSSSCG00000002532	25.8989	0.0977872	0.282772	0.345816	0.729481	0.966884
ENSSSCG00000002533	WDR20	3.06401	-0.553869	0.75881	-0.729918	0.46544	NA
ENSSSCG00000002535	HSP90AA1	242.246	0.178218	0.256049	0.696029	0.486411	0.919028
ENSSSCG00000002540	PPP2R5C	8.51329	0.311451	0.432075	0.720825	0.471017	0.912527
ENSSSCG00000002544	PPP1R13B	4.41575	0.221352	0.571488	0.387326	0.698515	0.961198
ENSSSCG00000002546	XRCC3	41.8837	0.00787956	0.38571	0.0204287	0.983701	0.99853
ENSSSCG00000002547	KLC1	60.3025	-0.183051	0.187875	-0.974326	0.329895	0.840625
ENSSSCG00000002555	JAG2	2.27672	-0.284976	0.716143	-0.397932	0.690681	NA
ENSSSCG00000002558	CEP170B	1.81731	0.289149	0.853364	0.338834	0.734735	NA
ENSSSCG00000002559	CDCA4	11.5534	0.253498	0.36678	0.691144	0.489475	0.92008
ENSSSCG00000002573	RTL1	12.6709	0.364878	0.343259	1.06298	0.28779	0.822406
ENSSSCG00000002627	GSTA4	1.29948	0.584056	0.980222	0.595841	0.551282	NA
ENSSSCG00000002628	CILK1	13.4216	-0.0697064	0.382282	-0.182343	0.855314	0.9874
ENSSSCG00000002629	FBXO9	1.3882	0.445237	1.08482	0.410426	0.681493	NA
ENSSSCG00000002633	GAS8	228.081	0.000932223	0.200334	0.00465334	0.996287	0.998955
ENSSSCG00000002635	SPIRE2	2.53777	0.301559	0.68842	0.438045	0.661354	NA
ENSSSCG00000002637	DBNDD1	1.78209	-0.0320751	0.759752	-0.0422178	0.966325	NA
ENSSSCG00000002640	DEF8	7.54066	-0.135924	0.399511	-0.340227	0.733686	0.967825
ENSSSCG00000002642	CDH15	6.98966	0.166412	0.444196	0.374636	0.707931	0.963529
ENSSSCG00000002646	TRAPPC2L	7.68012	0.47428	0.474234	1.0001	0.317263	0.833862
ENSSSCG00000002648	CBFA2T3	3.1213	-0.483722	0.616678	-0.7844	0.432806	NA
ENSSSCG00000002651	CDT1	3.54805	0.27564	0.680512	0.405048	0.685442	0.958757
ENSSSCG00000002652	KLHDC4	8.98408	-0.183197	0.42168	-0.434444	0.663966	0.955807
ENSSSCG00000002653	ENSSSCG00000002653	11.0569	-0.290905	0.4655	-0.624929	0.532018	0.926842
ENSSSCG00000002654	FBXO31	31.076	-0.405293	0.236984	-1.71022	0.0872261	0.615746
ENSSSCG00000002655	MAP1LC3B	1025.26	-0.300545	0.127802	-2.35165	0.0186902	0.386104
ENSSSCG00000002656	ZCCHC14	134.447	-0.295632	0.370271	-0.798421	0.424626	0.893945
ENSSSCG00000002664	GSE1	16.7885	-0.479678	0.321831	-1.49047	0.136102	0.690371
ENSSSCG00000002666	KIAA0513	11.4662	-0.197441	0.374384	-0.527376	0.597932	0.943535
ENSSSCG00000002667	ZDHHC7	1.60364	-1.54742	0.923129	-1.67628	0.093683	NA
ENSSSCG00000002669	CRISPLD2	3.76112	-0.417377	0.554432	-0.7528	0.45157	0.905619
ENSSSCG00000002670	USP10	3.22458	-1.3325	0.645265	-2.06504	0.0389187	NA
ENSSSCG00000002671	ATP2C2	1.16434	0.167908	1.01965	0.164671	0.869203	NA
ENSSSCG00000002675	DNAAF1	11.3705	-0.401768	0.368495	-1.09029	0.275584	0.811479
ENSSSCG00000002681	HSDL1	1.10489	-0.261308	1.10577	-0.236313	0.81319	NA
ENSSSCG00000002682	MBTPS1	5.87701	-0.20408	0.457473	-0.446103	0.655523	0.955132
ENSSSCG00000002684	CDH13	7.86039	0.0710423	0.410213	0.173184	0.862507	0.987722
ENSSSCG00000002701	MON1B	1.57951	-1.21464	0.855077	-1.42051	0.15546	NA
ENSSSCG00000002703	TERF2IP	6.63707	0.366834	0.42052	0.872334	0.383026	0.875985
ENSSSCG00000002704	KARS1	361.041	-0.0823005	0.157762	-0.521676	0.601896	0.944059
ENSSSCG00000002706	ADAT1	6.7762	0.131069	0.432824	0.302823	0.762025	0.973608
ENSSSCG00000002707	GABARAPL2	19.0249	0.0674147	0.260489	0.2588	0.795789	0.977691
ENSSSCG00000002712	LDHD	31.9112	-0.293197	0.247974	-1.18237	0.237059	0.780259
ENSSSCG00000002720	ENSSSCG00000002720	6.20019	-0.0830327	0.550862	-0.150732	0.880187	0.988493
ENSSSCG00000002722	DDX19B	88.5944	-0.582648	0.222004	-2.62449	0.00867776	0.301364
ENSSSCG00000002723	AARS1	9.65006	-0.0501616	0.363537	-0.137982	0.890254	0.989571
ENSSSCG00000002724	PDPR	19.6445	0.180673	0.330145	0.547253	0.584205	0.942743
ENSSSCG00000002729	VAC14	2.76826	-0.301468	0.651652	-0.462621	0.643636	NA
ENSSSCG00000002734	MARVELD3	1.41413	0.663508	0.919112	0.721902	0.470355	NA
ENSSSCG00000002740	AP1G1	4.63466	0.203916	0.6052	0.33694	0.736162	0.968018
ENSSSCG00000002741	ZNF821	8.10136	-0.676114	0.480231	-1.40789	0.159163	0.716786
ENSSSCG00000002743	IST1	15.542	0.252033	0.405384	0.621713	0.53413	0.926842
ENSSSCG00000002746	DHODH	3.6413	0.0475478	0.708791	0.067083	0.946516	0.996985
ENSSSCG00000002747	PMFBP1	12.4934	-0.211973	0.400117	-0.529779	0.596265	0.943033
ENSSSCG00000002748	DHX38	3.50526	0.551743	0.600534	0.918754	0.358224	0.858969
ENSSSCG00000002749	ENSSSCG00000002749	316.972	-0.121811	0.121268	-1.00448	0.315148	0.832382
ENSSSCG00000002752	ZFHX3	9.40273	-0.483967	0.358854	-1.34865	0.177451	0.72924
ENSSSCG00000002754	NQO1	11.2721	0.281167	0.334046	0.8417	0.399956	0.882664
ENSSSCG00000002755	NFAT5	3.55239	0.930732	0.593251	1.56887	0.116679	0.66535
ENSSSCG00000002759	COG8	91.2211	-0.258664	0.220774	-1.17162	0.241349	0.785297
ENSSSCG00000002761	TMED6	27.7751	0.166176	0.266765	0.622929	0.533331	0.926842
ENSSSCG00000002762	TERF2	21.5081	-0.573395	0.330305	-1.73595	0.0825719	0.601479
ENSSSCG00000002763	PRMT7	64.014	-0.0987394	0.199974	-0.493761	0.621475	0.948648
ENSSSCG00000002764	SMPD3	57.0738	-0.0895149	0.192367	-0.465334	0.641692	0.952826
ENSSSCG00000002767	TSNAXIP1	3.78028	-0.597868	0.568234	-1.05215	0.29273	0.822406
ENSSSCG00000002769	THAP11	4.53981	-0.304877	0.531995	-0.573082	0.566589	0.937022
ENSSSCG00000002774	RIPOR1	71.336	-0.158138	0.246559	-0.641381	0.521275	0.926842
ENSSSCG00000002776	ATP6V0D1	2.0129	-0.546682	0.739	-0.739759	0.459446	NA
ENSSSCG00000002777	HSD11B2	2.86067	-1.19032	0.697897	-1.70559	0.0880849	NA
ENSSSCG00000002779	LRRC36	61.5805	0.0427236	0.242533	0.176156	0.860171	0.987671
ENSSSCG00000002783	SLC9A5	1.62742	0.410595	0.945187	0.434406	0.663993	NA
ENSSSCG00000002786	ELMO3	11.9049	-0.449801	0.40778	-1.10305	0.270006	0.80745
ENSSSCG00000002787	E2F4	3.41432	-0.363211	0.581317	-0.624807	0.532098	0.926842
ENSSSCG00000002790	ENSSSCG00000002790	46.5721	-0.660788	0.26039	-2.53769	0.0111588	0.31855
ENSSSCG00000002793	FBXL8	2.17166	0.181472	0.763058	0.237823	0.812019	NA
ENSSSCG00000002795	CDH11	1.62114	0.868477	0.928263	0.935593	0.349483	NA
ENSSSCG00000002799	CNOT1	156.418	0.152362	0.179335	0.84959	0.395553	0.881931
ENSSSCG00000002804	CSNK2A2	4.2672	1.27973	0.550652	2.32403	0.0201241	0.396281
ENSSSCG00000002805	CFAP20	11.5968	-0.201568	0.369913	-0.544906	0.585818	0.943033
ENSSSCG00000002806	MMP15	6.9948	-0.452813	0.431464	-1.04948	0.293958	0.822406
ENSSSCG00000002812	KIFC3	1.74862	-0.266982	0.907275	-0.294268	0.768553	NA
ENSSSCG00000002813	KATNB1	63.0694	-0.569245	0.231771	-2.45607	0.0140466	0.358245
ENSSSCG00000002815	ADGRG1	1.26304	0.162255	0.989336	0.164004	0.869728	NA
ENSSSCG00000002818	PLLP	1065.6	-0.0526801	0.181761	-0.289831	0.771946	0.973608
ENSSSCG00000002819	ARL2BP	4.29589	-0.704143	0.740914	-0.95037	0.341924	0.846189
ENSSSCG00000002820	RSPRY1	4.01995	0.499646	0.577932	0.864541	0.387291	0.880034
ENSSSCG00000002822	AMFR	11.9271	0.0926723	0.376213	0.24633	0.805427	0.97851
ENSSSCG00000002829	MMP2	5.71808	0.21839	0.461637	0.473076	0.636159	0.951107
ENSSSCG00000002838	ZNF423	4.99866	-0.735202	0.517177	-1.42157	0.155152	0.71059
ENSSSCG00000002841	N4BP1	4.90792	-0.192498	0.508897	-0.378266	0.705233	0.962533
ENSSSCG00000002844	PHKB	45.4419	0.360306	0.23644	1.52388	0.127538	0.675885
ENSSSCG00000002846	DNAJA2	15.6081	0.365534	0.296579	1.2325	0.217762	0.763383
ENSSSCG00000002852	PLEKHF1	7.17652	-0.606274	0.428851	-1.41372	0.157445	0.714046
ENSSSCG00000002854	POP4	1.291	0.859689	0.955611	0.899622	0.368321	NA
ENSSSCG00000002859	ANKRD27	29.3213	-0.589772	0.403175	-1.46282	0.143517	0.701891
ENSSSCG00000002860	PDCD5	10.925	0.716106	0.343857	2.08257	0.0372903	0.477361
ENSSSCG00000002863	LRP3	20.1247	-0.0811228	0.287715	-0.281955	0.777978	0.974453
ENSSSCG00000002865	GPATCH1	2.39223	1.15339	0.935774	1.23255	0.217743	NA
ENSSSCG00000002866	CEBPA	1.10185	1.38809	1.10156	1.26011	0.207631	NA
ENSSSCG00000002867	CEBPG	9.43269	-0.103751	0.399806	-0.259502	0.795248	0.977684
ENSSSCG00000002868	PEPD	4.2929	-0.101932	0.548626	-0.185795	0.852606	0.986264
ENSSSCG00000002869	LSM14A	16.6375	0.787708	0.316705	2.48719	0.0128755	0.348389
ENSSSCG00000002872	GARRE1	1.31129	-0.286776	1.02259	-0.28044	0.77914	NA
ENSSSCG00000002873	GPI	122.424	-0.164728	0.215687	-0.763738	0.445023	0.904088
ENSSSCG00000002877	ENSSSCG00000002877	4.43002	-0.730191	0.566846	-1.28816	0.197689	0.746175
ENSSSCG00000002879	GRAMD1A	3.41293	-0.621125	0.592936	-1.04754	0.29485	0.822406
ENSSSCG00000002884	LSR	115.725	-0.247978	0.325897	-0.76091	0.446711	0.904378
ENSSSCG00000002885	USF2	42.1047	-0.427567	0.246124	-1.73721	0.082351	0.601479
ENSSSCG00000002888	GAPDHS	30.4474	-0.589948	0.25127	-2.34787	0.0188813	0.387006
ENSSSCG00000002895	KMT2B	4.71137	-0.72873	0.496346	-1.46819	0.142053	0.70069
ENSSSCG00000002898	LIN37	11.3191	1.06663	0.466576	2.28608	0.0222498	0.405891
ENSSSCG00000002904	HAUS5	1.49937	0.276894	0.882136	0.313891	0.753604	NA
ENSSSCG00000002905	RBM42	4.97106	-0.796246	0.550837	-1.44552	0.148312	0.702567
ENSSSCG00000002907	COX6B1	9.11726	-0.357402	0.357635	-0.999349	0.317626	0.833862
ENSSSCG00000002917	NFKBID	4.48534	0.0933823	0.57504	0.162393	0.870997	0.988493
ENSSSCG00000002918	ENSSSCG00000002918	17.1099	0.127929	0.299213	0.42755	0.668979	0.955941
ENSSSCG00000002921	CLIP3	1.61197	0.345531	0.803541	0.43001	0.667188	NA
ENSSSCG00000002926	TBCB	3.1999	-0.169726	0.642847	-0.264022	0.791763	NA
ENSSSCG00000002929	SYNE4	1.04199	-0.200733	1.02281	-0.196256	0.84441	NA
ENSSSCG00000002930	ZNF260	10.0533	-0.259962	0.493723	-0.526534	0.598517	0.943782
ENSSSCG00000002931	ZNF565	4.89176	0.506913	0.565784	0.895947	0.370281	0.86507
ENSSSCG00000002933	ZNF382	14.2871	-0.53187	0.37214	-1.42922	0.152941	0.706742
ENSSSCG00000002950	SIPA1L3	1.47559	-0.214213	0.91073	-0.23521	0.814046	NA
ENSSSCG00000002952	YIF1B	4.41295	0.309388	0.51235	0.603861	0.545936	0.932513
ENSSSCG00000002953	None	283.934	-0.146217	0.219752	-0.665372	0.505813	0.924566
ENSSSCG00000002954	SPINT2	3.67385	-0.250873	0.650313	-0.385773	0.699665	0.961439
ENSSSCG00000002957	GGN	18.3604	-0.338813	0.53308	-0.635576	0.525053	0.926842
ENSSSCG00000002959	FAM98C	2.0217	-0.0211886	0.764748	-0.0277066	0.977896	NA
ENSSSCG00000002960	RASGRP4	36.8475	0.0239167	0.253993	0.094163	0.92498	0.993675
ENSSSCG00000002962	MAP4K1	44.7117	0.0970237	0.705459	0.137533	0.89061	0.989585
ENSSSCG00000002963	ENSSSCG00000002963	10.8915	0.362668	0.361071	1.00442	0.315175	0.832382
ENSSSCG00000002965	ACTN4	17.7661	0.0128476	0.269019	0.0477572	0.96191	0.996985
ENSSSCG00000002967	CAPN12	318.802	-0.288285	0.164885	-1.74841	0.0803938	0.598438
ENSSSCG00000002988	ZNF546	2.33457	-1.07002	0.791182	-1.35243	0.176238	NA
ENSSSCG00000002989	AKT2	11.7396	-0.388559	0.460767	-0.843288	0.399067	0.881931
ENSSSCG00000002991	TTC9B	2.11355	0.162116	0.703723	0.230369	0.817805	NA
ENSSSCG00000002993	CYP2A19	1.86985	-0.8515	0.801555	-1.06231	0.288095	NA
ENSSSCG00000002994	CYP2F1	18.6107	-0.363519	0.539969	-0.673221	0.500807	0.92432
ENSSSCG00000002998	SNRPA	1.29453	-0.416339	1.07912	-0.385814	0.699635	NA
ENSSSCG00000003000	ITPKC	2.51666	0.672992	0.756997	0.889029	0.373987	NA
ENSSSCG00000003015	EXOSC5	2.78344	0.142102	0.696972	0.203885	0.838443	NA
ENSSSCG00000003016	CCDC97	3.1535	0.614043	0.633176	0.969783	0.332155	NA
ENSSSCG00000003017	TGFB1	2.50511	-0.0406459	0.805088	-0.0504863	0.959735	NA
ENSSSCG00000003018	LIPE	10.8384	-0.42973	0.391386	-1.09797	0.272218	0.808653
ENSSSCG00000003021	None	1.97194	-0.57868	0.798363	-0.724833	0.468554	NA
ENSSSCG00000003022	TMEM145	1.7612	-0.486624	0.912168	-0.53348	0.593701	NA
ENSSSCG00000003024	PRR19	7.28861	-0.150235	0.487731	-0.308029	0.758061	0.973608
ENSSSCG00000003030	CIC	8.16773	-0.371587	0.423348	-0.877735	0.380088	0.873795
ENSSSCG00000003035	GSK3A	19.6381	-0.887273	0.370197	-2.39676	0.0165407	0.36794
ENSSSCG00000003042	ENSSSCG00000003042	108.292	-0.0879567	0.220657	-0.398613	0.690179	0.96007
ENSSSCG00000003046	RABAC1	5.20306	-0.384338	0.484114	-0.7939	0.427254	0.895091
ENSSSCG00000003049	ERFL	2.26033	-0.165131	0.746012	-0.221351	0.824819	NA
ENSSSCG00000003055	XRCC1	3.99953	-0.670171	0.631045	-1.062	0.288235	0.822406
ENSSSCG00000003061	CADM4	4.11618	-1.55465	0.640366	-2.42774	0.0151931	0.359379
ENSSSCG00000003064	ETHE1	1.13246	0.553219	1.1105	0.498172	0.618363	NA
ENSSSCG00000003066	None	4.26767	-0.363316	0.588187	-0.617687	0.536781	0.926842
ENSSSCG00000003068	SMG9	1.89182	0.160247	0.770604	0.207949	0.835268	NA
ENSSSCG00000003069	KCNN4	1.39212	-1.16222	1.1083	-1.04865	0.294341	NA
ENSSSCG00000003070	ZNF45	6.10143	0.132553	0.465725	0.284616	0.775938	0.973951
ENSSSCG00000003071	ZNF404	1.54758	0.823419	0.958132	0.859401	0.39012	NA
ENSSSCG00000003079	ENSSSCG00000003079	7.50353	0.313872	0.428099	0.733175	0.463451	0.911211
ENSSSCG00000003081	CEACAM16	2.38696	1.32161	0.796664	1.65893	0.0971296	NA
ENSSSCG00000003083	CBLC	1.32075	0.977429	1.08822	0.89819	0.369084	NA
ENSSSCG00000003085	CLPTM1	4.08001	-0.028892	0.525517	-0.0549783	0.956156	0.996985
ENSSSCG00000003088	APOE	2.5806	-0.183415	0.690186	-0.265748	0.790434	NA
ENSSSCG00000003089	TOMM40	7.22595	0.324676	0.455975	0.712047	0.476436	0.913851
ENSSSCG00000003090	ENSSSCG00000003090	5.86076	0.0995533	0.452818	0.219853	0.825986	0.981366
ENSSSCG00000003091	None	2.58778	-0.188514	0.678674	-0.277768	0.78119	NA
ENSSSCG00000003092	FOXA3	1.2662	-0.780836	0.929224	-0.84031	0.400734	NA
ENSSSCG00000003093	SYMPK	4.69511	-0.372968	0.528359	-0.705899	0.480251	0.917897
ENSSSCG00000003098	PPP5C	11.453	0.0134417	0.32662	0.0411539	0.967173	0.996985
ENSSSCG00000003101	HIF3A	9.64888	0.0137818	0.420695	0.0327597	0.973866	0.997037
ENSSSCG00000003104	STRN4	33.8593	-0.375122	0.234681	-1.59843	0.109947	0.652652
ENSSSCG00000003105	SLC1A5	3.79743	-0.588663	0.653144	-0.901276	0.367442	0.864021
ENSSSCG00000003106	AP2S1	4.01687	0.0289419	0.546292	0.0529788	0.957749	0.996985
ENSSSCG00000003107	ARHGAP35	20.6759	-0.194804	0.297772	-0.654205	0.51298	0.925546
ENSSSCG00000003110	ZC3H4	7.22278	-0.41852	0.465545	-0.89899	0.368658	0.864021
ENSSSCG00000003111	SAE1	2.0732	0.56607	0.769322	0.735803	0.461851	NA
ENSSSCG00000003112	BBC3	1.36853	0.716362	0.889695	0.805178	0.420717	NA
ENSSSCG00000003120	NAPA	4.46116	-0.74178	0.545738	-1.35922	0.174076	0.726443
ENSSSCG00000003128	LIG1	2.24741	0.010826	0.710232	0.0152429	0.987838	NA
ENSSSCG00000003134	GRWD1	5.64397	0.151439	0.489163	0.309588	0.756875	0.973608
ENSSSCG00000003136	CYTH2	2.89616	-0.516345	0.713472	-0.723707	0.469245	NA
ENSSSCG00000003137	PLEKHA4	1.7932	0.715212	0.778341	0.918893	0.358152	NA
ENSSSCG00000003139	BCAT2	5.27073	0.216963	0.538768	0.402702	0.687167	0.958795
ENSSSCG00000003140	FGF21	34.9775	-0.0865772	0.263201	-0.32894	0.742201	0.969883
ENSSSCG00000003143	MAMSTR	12.9582	-0.362592	0.366682	-0.988845	0.322739	0.837446
ENSSSCG00000003144	DHDH	35.4139	-0.12381	0.261407	-0.473629	0.635765	0.951107
ENSSSCG00000003145	FUT2	21.0458	0.294561	0.338565	0.870028	0.384285	0.877935
ENSSSCG00000003146	NTN5	10.1024	0.321861	0.387898	0.829755	0.406677	0.885358
ENSSSCG00000003147	CA11	2.42162	0.255652	0.725846	0.352212	0.724679	NA
ENSSSCG00000003148	DBP	9.57937	0.0182152	0.359519	0.0506656	0.959592	0.996985
ENSSSCG00000003149	TULP2	238.497	-0.00290186	0.216978	-0.0133739	0.989329	0.998761
ENSSSCG00000003150	NUCB1	3.03537	2.24493	1.02751	2.18483	0.0289017	NA
ENSSSCG00000003152	RUVBL2	28.2533	0.554012	0.237596	2.33174	0.0197145	0.393168
ENSSSCG00000003153	FTL	35.8027	-0.162646	0.263415	-0.617452	0.536937	0.926842
ENSSSCG00000003154	GYS1	130.221	0.469649	0.226184	2.0764	0.0378566	0.48119
ENSSSCG00000003155	PPP1R15A	69.3072	-0.290177	0.245054	-1.18413	0.23636	0.779124
ENSSSCG00000003156	HRC	478.39	-0.127337	0.161655	-0.787707	0.430868	0.898016
ENSSSCG00000003157	LIN7B	1.06799	0.904063	1.11357	0.811859	0.416873	NA
ENSSSCG00000003160	NTF4	3.40847	0.480221	0.611906	0.784795	0.432574	0.898724
ENSSSCG00000003161	PRRG2	23.3601	0.114695	0.238718	0.48046	0.6309	0.949927
ENSSSCG00000003165	RPS11	60.8513	0.0877717	0.197849	0.44363	0.65731	0.955807
ENSSSCG00000003169	PIH1D1	96.141	-0.202077	0.15699	-1.2872	0.198026	0.746737
ENSSSCG00000003177	ENSSSCG00000003177	1.97334	-0.256593	0.868357	-0.295493	0.767617	NA
ENSSSCG00000003178	IRF3	4.28382	0.974684	0.579485	1.68198	0.0925722	0.618661
ENSSSCG00000003183	RRAS	4.37957	-0.0798143	0.530027	-0.150585	0.880303	0.988493
ENSSSCG00000003187	FCGRT	9.73137	-0.0376603	0.408286	-0.09224	0.926507	0.993675
ENSSSCG00000003189	PRMT1	22.7462	0.362847	0.295946	1.22606	0.220177	0.764405
ENSSSCG00000003191	TSKS	1.16438	-0.0825364	0.985746	-0.0837299	0.933271	NA
ENSSSCG00000003192	IL4I1	33.3333	-0.0076869	0.297232	-0.0258616	0.979368	0.997588
ENSSSCG00000003193	TBC1D17	12.2846	-0.0415524	0.317229	-0.130985	0.895787	0.990068
ENSSSCG00000003194	AKT1S1	5.87411	-0.517023	0.439436	-1.17656	0.239371	0.78393
ENSSSCG00000003195	PNKP	1119.42	-0.205624	0.182412	-1.12725	0.259636	0.799667
ENSSSCG00000003196	PTOV1	53.4679	0.285212	0.213462	1.33612	0.181509	0.731716
ENSSSCG00000003198	FUZ	36.2106	-0.298276	0.217012	-1.37447	0.169296	0.722477
ENSSSCG00000003199	AP2A1	15.1718	-0.0974892	0.317418	-0.307132	0.758743	0.973608
ENSSSCG00000003201	ATF5	34.1031	-0.384846	0.262606	-1.46549	0.142788	0.701891
ENSSSCG00000003204	VRK3	11.5095	0.0216605	0.391074	0.0553872	0.95583	0.996985
ENSSSCG00000003211	NR1H2	11.6578	-0.170112	0.366863	-0.463694	0.642867	0.952826
ENSSSCG00000003212	NAPSA	9.24524	-0.114482	0.380782	-0.30065	0.763681	0.973608
ENSSSCG00000003214	KCNC3	1.49839	1.04999	1.06724	0.983837	0.325196	NA
ENSSSCG00000003216	POLD1	1.0597	0.250658	1.03515	0.242145	0.808668	NA
ENSSSCG00000003217	JOSD2	20.4855	0.017912	0.252427	0.070959	0.94343	0.996424
ENSSSCG00000003218	MYBPC2	1994.35	-0.303409	0.153128	-1.98141	0.0475453	0.519226
ENSSSCG00000003219	GARIN5A	80.062	-0.0331431	0.238379	-0.139035	0.889423	0.989571
ENSSSCG00000003222	SYT3	9.67371	-0.460329	0.407905	-1.12852	0.259101	0.798577
ENSSSCG00000003225	ENSSSCG00000003225	3.77366	-1.2983	0.698254	-1.85935	0.0629775	0.570665
ENSSSCG00000003230	CLDND2	3.88296	-0.335434	0.555189	-0.604179	0.545724	0.932513
ENSSSCG00000003231	NKG7	1.26116	-0.327169	1.06211	-0.308037	0.758054	NA
ENSSSCG00000003233	ZNF175	2.40519	-0.217776	0.694789	-0.313442	0.753945	NA
ENSSSCG00000003235	None	1.48428	-0.0468858	0.861316	-0.054435	0.956589	NA
ENSSSCG00000003236	ENSSSCG00000003236	4.61906	-0.330106	0.527524	-0.625765	0.531469	0.926842
ENSSSCG00000003239	HAS1	3.29408	-0.230534	0.623201	-0.36992	0.711442	0.9648
ENSSSCG00000003240	ENSSSCG00000003240	2.34621	0.0571385	0.721492	0.0791949	0.936878	NA
ENSSSCG00000003253	ENSSSCG00000003253	11.787	1.01791	0.525367	1.93752	0.0526819	0.532921
ENSSSCG00000003255	CACNG8	2.82758	0.874504	0.749619	1.1666	0.243372	NA
ENSSSCG00000003261	ENSSSCG00000003261	32.4734	-0.0991027	0.262275	-0.377858	0.705536	0.962533
ENSSSCG00000003262	TFPT	4.19331	0.977033	0.534855	1.82673	0.0677409	0.580975
ENSSSCG00000003263	PRPF31	5.36502	0.662227	0.487777	1.35764	0.174577	0.726824
ENSSSCG00000003264	CNOT3	95.2021	-0.228783	0.171003	-1.33789	0.180933	0.731444
ENSSSCG00000003265	LENG1	31.007	-0.21998	0.226452	-0.971419	0.331339	0.840625
ENSSSCG00000003267	MBOAT7	1.00236	0.354118	1.23032	0.287825	0.773481	NA
ENSSSCG00000003268	TSEN34	9.98929	-0.253417	0.398554	-0.635841	0.52488	0.926842
ENSSSCG00000003269	LENG9	2.21315	-0.260592	0.736358	-0.353893	0.723419	NA
ENSSSCG00000003271	TTYH1	8.7758	0.612128	0.448645	1.36439	0.172445	0.723867
ENSSSCG00000003282	ENSSSCG00000003282	2.24435	0.558969	0.872595	0.640583	0.521794	NA
ENSSSCG00000003288	HSPBP1	1.6944	1.50742	1.03342	1.45867	0.144655	NA
ENSSSCG00000003289	ISOC2	1.94663	0.15312	0.753131	0.203311	0.838892	NA
ENSSSCG00000003301	PPP6R1	9.71893	-0.315473	0.369069	-0.854781	0.392673	0.881931
ENSSSCG00000003317	ZNF787	1.32567	0.270646	0.940687	0.287711	0.773568	NA
ENSSSCG00000003322	ENSSSCG00000003322	31.3057	-0.40432	0.280489	-1.44148	0.149448	0.702955
ENSSSCG00000003326	PEG3	3.06075	-0.338103	0.624584	-0.541326	0.588283	NA
ENSSSCG00000003332	SDF4	9.13963	-0.169815	0.398126	-0.426535	0.669718	0.955941
ENSSSCG00000003334	UBE2J2	1.40284	0.135036	1.03919	0.129944	0.896611	NA
ENSSSCG00000003338	PUSL1	353.761	-0.241663	0.178202	-1.35612	0.17506	0.726824
ENSSSCG00000003339	INTS11	29.9783	-0.321303	0.332822	-0.965389	0.33435	0.841881
ENSSSCG00000003341	TAS1R3	99.8089	-0.194651	0.219361	-0.887354	0.374888	0.870328
ENSSSCG00000003342	DVL1	28.351	-0.302215	0.232548	-1.29958	0.193745	0.743736
ENSSSCG00000003343	ATAD3A	2.99091	0.661022	0.64907	1.01841	0.308481	NA
ENSSSCG00000003344	VWA1	1.12714	0.424322	1.05533	0.402076	0.687628	NA
ENSSSCG00000003348	ENSSSCG00000003348	3.35336	-0.068443	0.593124	-0.115394	0.908133	0.991125
ENSSSCG00000003350	MIB2	13.1675	-0.291416	0.405046	-0.719464	0.471855	0.912527
ENSSSCG00000003351	MMP23B	8.40178	-0.0323217	0.40112	-0.0805786	0.935777	0.995285
ENSSSCG00000003352	ENSSSCG00000003352	11.9523	0.0288525	0.355145	0.0812416	0.93525	0.995285
ENSSSCG00000003353	SLC35E2B	5.815	0.572225	0.487925	1.17277	0.240887	0.78495
ENSSSCG00000003354	CCNL2	12.4568	-0.0194217	0.352079	-0.0551628	0.956009	0.996985
ENSSSCG00000003356	MMEL1	632.186	0.0796858	0.22898	0.348004	0.727837	0.966884
ENSSSCG00000003359	TPRG1L	2.61719	-0.645964	0.71747	-0.900336	0.367942	NA
ENSSSCG00000003360	WRAP73	29.7244	-0.195053	0.249445	-0.781946	0.434246	0.898724
ENSSSCG00000003362	CEP104	5.87813	-0.275408	0.490341	-0.561665	0.574344	0.940836
ENSSSCG00000003368	RNF207	4.40497	0.423606	0.546275	0.775445	0.438077	0.900553
ENSSSCG00000003369	ICMT	47.3181	0.286247	0.273369	1.04711	0.29505	0.822406
ENSSSCG00000003379	KLHL21	13.6024	-0.174207	0.362254	-0.480896	0.63059	0.949927
ENSSSCG00000003383	ZBTB48	1043.27	-0.465135	0.165346	-2.8131	0.00490662	0.231618
ENSSSCG00000003384	DNAJC11	23.0442	-0.309067	0.256992	-1.20263	0.229119	0.773168
ENSSSCG00000003385	PARK7	12.4629	0.216519	0.33668	0.643102	0.520158	0.926842
ENSSSCG00000003393	TMEM201	4.08966	0.0283336	0.531561	0.0533027	0.957491	0.996985
ENSSSCG00000003395	PIK3CD	121.543	-0.452027	0.192933	-2.34292	0.0191334	0.389781
ENSSSCG00000003396	CLSTN1	13.5639	-0.46863	0.327293	-1.43184	0.15219	0.705447
ENSSSCG00000003398	UBE4B	31.188	0.16334	0.575942	0.283605	0.776713	0.974026
ENSSSCG00000003400	NMNAT1	12.6151	-0.295038	0.399703	-0.738143	0.460427	0.909544
ENSSSCG00000003401	KIF1B	109.712	0.251321	0.188628	1.33236	0.182741	0.733376
ENSSSCG00000003402	PGD	1.41418	-0.938211	0.90863	-1.03256	0.301812	NA
ENSSSCG00000003404	DFFA	1.09022	-0.411941	0.993693	-0.414556	0.678467	NA
ENSSSCG00000003405	PEX14	2.52429	-1.48289	0.749446	-1.97865	0.0478551	NA
ENSSSCG00000003407	CASZ1	7.89123	-0.209412	0.491996	-0.425638	0.670372	0.955941
ENSSSCG00000003410	MASP2	104.982	-0.61011	0.245696	-2.48319	0.0130211	0.350181
ENSSSCG00000003412	EXOSC10	2.38314	0.162284	0.721241	0.225006	0.821974	NA
ENSSSCG00000003413	MTOR	10.8613	-0.456538	0.351727	-1.29799	0.194291	0.743855
ENSSSCG00000003414	ANGPTL7	6.32605	-0.119414	0.467841	-0.255245	0.798534	0.978209
ENSSSCG00000003419	MAD2L2	71.907	-0.0164509	0.222938	-0.0737915	0.941176	0.99637
ENSSSCG00000003421	ENSSSCG00000003421	74.1173	0.0148303	0.175854	0.0843327	0.932792	0.994885
ENSSSCG00000003428	MTHFR	1.75965	-0.270001	0.817676	-0.330206	0.741244	NA
ENSSSCG00000003432	KIAA2013	4.86437	0.375938	0.557816	0.673946	0.500346	0.92432
ENSSSCG00000003433	PLOD1	4.67488	-0.497645	0.529654	-0.939566	0.34744	0.85038
ENSSSCG00000003434	MFN2	16.1059	-0.225645	0.345853	-0.652431	0.514123	0.925861
ENSSSCG00000003438	VPS13D	4.20228	0.424519	0.555133	0.764716	0.444441	0.90397
ENSSSCG00000003439	DHRS3	6.05434	0.823443	0.536476	1.53491	0.124805	0.670975
ENSSSCG00000003455	FHAD1	1.3699	0.72462	1.01946	0.710789	0.477215	NA
ENSSSCG00000003458	EFHD2	3.19234	0.105748	0.679991	0.155514	0.876416	NA
ENSSSCG00000003459	CELA2A	5.54464	-0.708575	0.508315	-1.39397	0.163327	0.717483
ENSSSCG00000003460	CASP9	20.675	0.570436	0.392372	1.45382	0.145997	0.702092
ENSSSCG00000003461	RSC1A1	22.821	-0.046422	0.326025	-0.142388	0.886774	0.989241
ENSSSCG00000003464	DNAJC16	5.12666	-0.173229	0.52945	-0.327187	0.743526	0.970214
ENSSSCG00000003465	FBLIM1	2.49857	0.729271	0.768023	0.949542	0.342345	NA
ENSSSCG00000003468	PLEKHM2	51.8792	-0.484069	0.212851	-2.27422	0.0229529	0.409121
ENSSSCG00000003476	ENSSSCG00000003476	7.98433	-0.365612	0.41788	-0.874922	0.381616	0.875219
ENSSSCG00000003478	CROCC	2.17469	-1.24369	0.742293	-1.67547	0.0938424	NA
ENSSSCG00000003484	PADI6	2.30003	0.0909739	0.783384	0.116129	0.90755	NA
ENSSSCG00000003485	RCC2	1.73638	-0.2967	0.866862	-0.34227	0.732148	NA
ENSSSCG00000003486	ARHGEF10L	21.5054	-0.355684	0.278533	-1.27699	0.201606	0.750498
ENSSSCG00000003488	UBR4	35.5407	-0.140646	0.350068	-0.401767	0.687856	0.959149
ENSSSCG00000003489	EMC1	17.0804	-0.387624	0.30255	-1.28119	0.200127	0.749164
ENSSSCG00000003491	AKR7A2	19.4156	-0.0958529	0.30007	-0.319435	0.749396	0.972543
ENSSSCG00000003492	SLC66A1	568.711	-0.14829	0.141142	-1.05064	0.293422	0.822406
ENSSSCG00000003493	CAPZB	18.5973	0.220984	0.341855	0.646427	0.518003	0.926842
ENSSSCG00000003505	DDOST	85.5359	-0.193377	0.265278	-0.728962	0.466025	0.911534
ENSSSCG00000003506	PINK1	11.9631	-0.822511	0.41143	-1.99915	0.0455919	0.512937
ENSSSCG00000003511	HP1BP3	7.98398	0.396093	0.403846	0.980803	0.32669	0.838444
ENSSSCG00000003512	EIF4G3	99.2776	-0.00686817	0.132381	-0.0518819	0.958623	0.996985
ENSSSCG00000003513	ECE1	3.34297	-0.592933	0.655671	-0.904314	0.365829	0.864021
ENSSSCG00000003514	HSPG2	63.6582	-0.569986	0.278442	-2.04706	0.0406522	0.496496
ENSSSCG00000003520	CDC42	9.17001	1.38071	0.392165	3.52074	0.000430346	0.0690197
ENSSSCG00000003521	ENSSSCG00000003521	6.31438	-0.0130018	0.595528	-0.0218324	0.982582	0.998222
ENSSSCG00000003524	C1QA	7.32034	0.164101	0.644374	0.254667	0.798981	0.978209
ENSSSCG00000003527	EPHB2	1.36397	-0.452134	0.966912	-0.467606	0.640067	NA
ENSSSCG00000003531	KDM1A	22.0613	-0.494701	0.375909	-1.31601	0.18817	0.738895
ENSSSCG00000003532	LUZP1	76.3821	-0.138867	0.251052	-0.553142	0.580166	0.941436
ENSSSCG00000003543	NIPAL3	1.48586	0.546752	1.02558	0.533113	0.593955	NA
ENSSSCG00000003552	AUNIP	532.593	0.0246666	0.161976	0.152286	0.878961	0.988493
ENSSSCG00000003553	MTFR1L	3.9937	1.68249	0.628836	2.67557	0.00746034	0.289514
ENSSSCG00000003554	SELENON	2.35864	-0.1227	0.669933	-0.183153	0.854678	NA
ENSSSCG00000003559	ARID1A	10.7301	-0.407956	0.335653	-1.21541	0.22421	0.767464
ENSSSCG00000003561	ZDHHC18	1.26103	-0.219909	0.991628	-0.221766	0.824496	NA
ENSSSCG00000003564	GPATCH3	2.49627	0.241468	0.652098	0.370294	0.711163	NA
ENSSSCG00000003566	NUDC	19.6449	-0.273357	0.301041	-0.90804	0.363857	0.863395
ENSSSCG00000003569	SLC9A1	6.96056	-0.307659	0.558119	-0.551243	0.581467	0.942204
ENSSSCG00000003570	WDTC1	6.19111	-0.0556066	0.476246	-0.11676	0.90705	0.990487
ENSSSCG00000003577	WASF2	3.5887	0.038749	0.655407	0.059122	0.952855	0.996985
ENSSSCG00000003580	EYA3	9.95131	0.0481463	0.442319	0.10885	0.913322	0.991976
ENSSSCG00000003582	SMPDL3B	1.21486	-0.0275101	1.12658	-0.0244192	0.980518	NA
ENSSSCG00000003583	RPA2	1.65122	2.4803	1.07402	2.30937	0.0209231	NA
ENSSSCG00000003584	THEMIS2	1.12146	-1.24096	1.04183	-1.19113	0.233601	NA
ENSSSCG00000003586	EPB41	27.5407	0.0567073	0.260831	0.21741	0.827889	0.982691
ENSSSCG00000003589	MECR	10.7217	-0.13491	0.333374	-0.404681	0.685712	0.958757
ENSSSCG00000003591	PUM1	6.97049	-0.0966134	0.437977	-0.22059	0.825411	0.981335
ENSSSCG00000003600	TINAGL1	7.30967	-0.33722	0.407617	-0.827296	0.408069	0.886425
ENSSSCG00000003601	HCRTR1	51.4699	-0.0616075	0.212349	-0.290124	0.771721	0.973608
ENSSSCG00000003603	COL16A1	9.11595	0.215783	0.40589	0.531631	0.594982	0.943033
ENSSSCG00000003610	IQCC	10.5252	-0.466354	0.507597	-0.918749	0.358227	0.858969
ENSSSCG00000003612	EIF3I	4.59757	-0.444291	0.558874	-0.794976	0.426628	0.894742
ENSSSCG00000003613	HDAC1	7.20793	0.786248	0.501818	1.5668	0.117162	0.66535
ENSSSCG00000003617	TXLNA	6.39094	-0.634017	0.450645	-1.40691	0.159454	0.716786
ENSSSCG00000003627	ZMYM4	8.58425	0.202613	0.38325	0.528671	0.597034	0.943062
ENSSSCG00000003628	CLSPN	26.2649	-0.673217	0.471616	-1.42747	0.153445	0.706994
ENSSSCG00000003630	AGO3	7.79691	0.664927	0.423251	1.571	0.116183	0.66535
ENSSSCG00000003632	ENSSSCG00000003632	2.597	1.08531	0.792969	1.36866	0.171105	NA
ENSSSCG00000003634	ADPRS	1.20761	0.231861	0.994361	0.233176	0.815624	NA
ENSSSCG00000003637	MAP7D1	191.109	-0.322017	0.194834	-1.65278	0.0983765	0.62837
ENSSSCG00000003643	SF3A3	6.88003	0.311569	0.415827	0.749276	0.453691	0.905723
ENSSSCG00000003644	FHL3	9.59577	-0.382378	0.467318	-0.81824	0.41322	0.888456
ENSSSCG00000003645	UTP11	2.6459	-0.0841438	0.846852	-0.0993608	0.920852	NA
ENSSSCG00000003648	RRAGC	75.8045	-0.217516	0.412964	-0.526719	0.598389	0.943749
ENSSSCG00000003650	GJA9	69.2356	0.829695	0.474961	1.74687	0.08066	0.598438
ENSSSCG00000003651	RHBDL2	11.6805	0.305835	0.346924	0.881564	0.378013	0.872123
ENSSSCG00000003652	AKIRIN1	2.65551	-0.012883	0.753882	-0.0170889	0.986366	NA
ENSSSCG00000003653	NDUFS5	7.80916	0.383947	0.404451	0.949303	0.342466	0.846189
ENSSSCG00000003654	MACF1	44.004	0.174197	0.226378	0.769498	0.441597	0.901071
ENSSSCG00000003655	ENSSSCG00000003655	1.70164	1.47681	0.875115	1.68756	0.091496	NA
ENSSSCG00000003660	PABPC4	17.5642	-0.255187	0.313591	-0.813756	0.415785	0.89066
ENSSSCG00000003662	NT5C1A	13.2208	-0.0942579	0.343871	-0.274108	0.784001	0.974924
ENSSSCG00000003663	HPCAL1	2.89111	1.72054	0.952635	1.80609	0.0709045	NA
ENSSSCG00000003664	PPIE	3.25734	1.18678	0.652836	1.81788	0.0690818	0.584129
ENSSSCG00000003667	TRIT1	1.82105	1.9231	0.930351	2.06707	0.0387279	NA
ENSSSCG00000003670	RLF	2.49574	0.732587	0.686045	1.06784	0.285592	NA
ENSSSCG00000003672	CAP1	3.9017	0.165464	0.617776	0.267839	0.788823	0.975593
ENSSSCG00000003673	SEH1L	7.52776	0.0533997	0.436493	0.122338	0.902631	0.990147
ENSSSCG00000003679	PPP4R1	30.1578	0.0197992	0.327076	0.0605339	0.95173	0.996985
ENSSSCG00000003680	RALBP1	30.3244	-0.0878265	0.237494	-0.369804	0.711528	0.9648
ENSSSCG00000003682	ANKRD12	22.4865	0.121914	0.26469	0.460592	0.645091	0.953316
ENSSSCG00000003684	MTCL1	9.55748	-1.64666	0.586199	-2.80904	0.00496889	0.231618
ENSSSCG00000003687	EPB41L3	2.82868	0.140108	0.619307	0.226233	0.82102	NA
ENSSSCG00000003691	MYL12A	27.2315	0.0698108	0.256997	0.27164	0.785899	0.975593
ENSSSCG00000003693	MYOM1	132.219	0.00702276	0.18875	0.0372066	0.97032	0.996985
ENSSSCG00000003694	EMILIN2	5.44506	0.196165	0.49267	0.398167	0.690507	0.960114
ENSSSCG00000003699	GREB1L	17.117	-0.0497605	0.371238	-0.134039	0.893372	0.990068
ENSSSCG00000003700	ESCO1	28.7792	0.120351	0.252223	0.477159	0.633249	0.949927
ENSSSCG00000003701	SNRPD1	1.87954	0.308521	0.878775	0.35108	0.725528	NA
ENSSSCG00000003705	CABLES1	3.99824	0.109703	0.545997	0.200922	0.84076	0.984514
ENSSSCG00000003707	NPC1	42.1367	0.0955222	0.218819	0.436534	0.662449	0.955807
ENSSSCG00000003709	LAMA3	1.15118	1.42571	1.09113	1.30664	0.191336	NA
ENSSSCG00000003711	CABYR	2.00303	-0.851997	0.742206	-1.14792	0.251	NA
ENSSSCG00000003712	OSBPL1A	9.4677	1.20243	0.520264	2.31119	0.0208226	0.403259
ENSSSCG00000003713	IMPACT	3.27988	0.838779	0.657082	1.27652	0.201771	0.750498
ENSSSCG00000003715	ZNF521	1.48539	-0.429481	0.964365	-0.445352	0.656066	NA
ENSSSCG00000003716	SS18	2.55301	0.408158	0.82324	0.495794	0.62004	NA
ENSSSCG00000003728	TRAPPC8	5.02112	0.888963	0.518927	1.71308	0.086698	0.613282
ENSSSCG00000003731	GAREM1	1.5605	-0.574204	0.944792	-0.607757	0.543349	NA
ENSSSCG00000003738	MAPRE2	13.3727	0.334771	0.432598	0.773862	0.439013	0.900758
ENSSSCG00000003743	GALNT1	248.811	0.11265	0.199864	0.563631	0.573006	0.940836
ENSSSCG00000003747	KIAA1328	2.90156	-0.631011	0.666844	-0.946264	0.344014	NA
ENSSSCG00000003757	SSX2IP	1.80273	-1.05704	0.964535	-1.09591	0.27312	NA
ENSSSCG00000003758	CTBS	1.48979	-0.813551	0.851167	-0.955807	0.33917	NA
ENSSSCG00000003760	TTLL7	8.00762	0.0597239	0.376203	0.158755	0.873862	0.988493
ENSSSCG00000003761	ADGRL2	9.19653	-0.0204028	0.399156	-0.0511149	0.959234	0.996985
ENSSSCG00000003766	DNAJB4	47.059	0.631041	0.333698	1.89105	0.0586172	0.554477
ENSSSCG00000003768	NEXN	137.038	0.477329	0.209897	2.27411	0.0229592	0.409121
ENSSSCG00000003770	MIGA1	2.85853	1.41464	0.865446	1.63458	0.102138	NA
ENSSSCG00000003771	FUBP1	252.831	0.151078	0.374126	0.403815	0.686349	0.958757
ENSSSCG00000003772	ZZZ3	2.97294	1.1923	0.66856	1.78339	0.0745231	NA
ENSSSCG00000003773	AK5	6.03868	-0.102118	0.487018	-0.209679	0.833918	0.98368
ENSSSCG00000003775	MSH4	4.92597	0.165823	0.471309	0.351834	0.724963	0.966873
ENSSSCG00000003776	ACADM	29.8006	0.69123	0.300585	2.29961	0.0214702	0.403392
ENSSSCG00000003779	TYW3	131.635	0.17624	0.231486	0.761341	0.446454	0.904378
ENSSSCG00000003780	CRYZ	1.38917	-0.43468	1.22484	-0.354887	0.722675	NA
ENSSSCG00000003784	LRRIQ3	24.3505	0.179515	0.339033	0.52949	0.596466	0.943033
ENSSSCG00000003787	ZRANB2	16.381	0.438654	0.341179	1.2857	0.198547	0.747178
ENSSSCG00000003788	PTGER3	6.51178	-0.0158709	0.579273	-0.0273981	0.978142	0.997373
ENSSSCG00000003789	CTH	1.23302	-0.134864	0.988719	-0.136403	0.891503	NA
ENSSSCG00000003790	ANKRD13C	10.3932	-0.0327549	0.356232	-0.0919482	0.926739	0.993675
ENSSSCG00000003791	SRSF11	43.5374	0.209789	0.237929	0.881732	0.377922	0.872123
ENSSSCG00000003795	WLS	4.15074	-0.580104	0.576861	-1.00562	0.314598	0.832382
ENSSSCG00000003798	SERBP1	99.1838	0.155439	0.220488	0.704974	0.480826	0.917897
ENSSSCG00000003799	IL12RB2	39.7408	0.421984	0.243428	1.7335	0.0830063	0.601642
ENSSSCG00000003805	PDE4B	15.1391	0.46297	0.398126	1.16287	0.244882	0.788646
ENSSSCG00000003806	LEPROT	1.11071	-0.243653	1.15682	-0.210623	0.833181	NA
ENSSSCG00000003809	JAK1	21.131	0.103819	0.243801	0.425836	0.670227	0.955941
ENSSSCG00000003811	ROR1	4.53419	0.399807	0.823236	0.485653	0.627213	0.949451
ENSSSCG00000003812	EFCAB7	400.88	-0.278051	0.179439	-1.54955	0.121249	0.668426
ENSSSCG00000003814	None	1.74634	0.941734	0.862143	1.09232	0.274694	NA
ENSSSCG00000003816	ATG4C	1.06037	1.27745	1.12016	1.14042	0.254112	NA
ENSSSCG00000003818	DOCK7	23.4118	-0.117437	0.257749	-0.455625	0.64866	0.953316
ENSSSCG00000003819	ANGPTL3	16.9342	0.448244	0.313432	1.43012	0.152684	0.706698
ENSSSCG00000003820	USP1	109.757	0.232094	0.181023	1.28212	0.1998	0.749164
ENSSSCG00000003825	ENSSSCG00000003825	3.55838	0.713691	0.709406	1.00604	0.314396	0.832382
ENSSSCG00000003828	FGGY	4.50048	0.614426	0.516552	1.18948	0.234253	0.777569
ENSSSCG00000003830	MYSM1	1.42611	0.45195	0.938078	0.481783	0.62996	NA
ENSSSCG00000003839	PLPP3	6.18593	0.419629	0.45926	0.913708	0.36087	0.861731
ENSSSCG00000003844	TTC4	6.06401	-0.119778	0.506773	-0.236354	0.813158	0.979804
ENSSSCG00000003850	CZIB	7.5351	0.110919	0.438487	0.252958	0.800301	0.978209
ENSSSCG00000003852	SLC1A7	3.87703	-0.0974367	0.598094	-0.162912	0.870588	0.988493
ENSSSCG00000003854	ECHDC2	1.90617	1.09893	0.80356	1.36757	0.171446	NA
ENSSSCG00000003857	ZYG11B	24.5746	0.310104	0.252569	1.2278	0.219522	0.763866
ENSSSCG00000003859	TUT4	8.38757	0.00584056	0.403383	0.0144789	0.988448	0.998761
ENSSSCG00000003861	ORC1	5.28234	0.0632457	0.507092	0.124722	0.900743	0.990147
ENSSSCG00000003862	CC2D1B	18.5358	-0.371273	0.388579	-0.955464	0.339343	0.844862
ENSSSCG00000003863	ZFYVE9	4.3648	0.171288	0.549081	0.311954	0.755075	0.973608
ENSSSCG00000003868	ENSSSCG00000003868	13.1106	-0.377982	0.327926	-1.15265	0.249056	0.791684
ENSSSCG00000003870	NRDC	69.7096	-0.23977	0.197714	-1.21271	0.22524	0.7692
ENSSSCG00000003872	EPS15	12.2721	0.175733	0.322135	0.545527	0.585391	0.943033
ENSSSCG00000003875	TTC39A	37.3431	-0.352452	0.35913	-0.981405	0.326393	0.838444
ENSSSCG00000003876	CDKN2C	12.8655	-0.0677798	0.329528	-0.205688	0.837035	0.983772
ENSSSCG00000003877	FAF1	7.15091	0.633794	0.468061	1.35408	0.175709	0.726824
ENSSSCG00000003885	CMPK1	8.73041	0.636547	0.365532	1.74143	0.0816089	0.601397
ENSSSCG00000003888	STIL	1.10147	1.85331	1.34014	1.38293	0.166687	NA
ENSSSCG00000003895	EFCAB14	2.8325	1.07898	0.628533	1.71667	0.0860401	NA
ENSSSCG00000003897	MOB3C	1.20907	1.54798	1.04476	1.48166	0.13843	NA
ENSSSCG00000003904	LRRC41	1.82944	-0.470378	0.848471	-0.554383	0.579316	NA
ENSSSCG00000003905	RAD54L	557.216	-0.340615	0.126574	-2.69103	0.00712319	0.281765
ENSSSCG00000003909	PIK3R3	19.1241	0.114633	0.346424	0.330904	0.740717	0.969765
ENSSSCG00000003913	MAST2	5.89419	0.459924	0.451026	1.01973	0.307858	0.827261
ENSSSCG00000003914	PRDX1	95.8856	0.0258971	0.175961	0.147175	0.882994	0.988493
ENSSSCG00000003917	TESK2	13.3638	-0.496773	0.343951	-1.44431	0.148651	0.702705
ENSSSCG00000003918	TOE1	14.1526	0.364477	0.315969	1.15352	0.248697	0.791501
ENSSSCG00000003919	MUTYH	8.04822	-0.513644	0.41774	-1.22958	0.218855	0.763586
ENSSSCG00000003923	HECTD3	3.26975	0.2313	0.655986	0.352599	0.724389	0.966617
ENSSSCG00000003928	PLK3	1.2611	1.22768	1.07209	1.14513	0.252157	NA
ENSSSCG00000003929	BEST4	17.3087	0.309055	0.415702	0.743455	0.457206	0.907347
ENSSSCG00000003930	ENSSSCG00000003930	126.469	-0.0738633	0.191572	-0.385563	0.69982	0.961439
ENSSSCG00000003940	HYI	134.649	-0.0625115	0.238143	-0.262495	0.79294	0.976479
ENSSSCG00000003941	SZT2	6.04975	0.273589	0.477394	0.573087	0.566586	0.937022
ENSSSCG00000003943	MED8	18.3355	-0.259015	0.274961	-0.942005	0.34619	0.848733
ENSSSCG00000003949	CDC20	3.14398	0.436339	0.625276	0.697835	0.48528	NA
ENSSSCG00000003950	TIE1	1.97329	0.0207963	0.828606	0.025098	0.979977	NA
ENSSSCG00000003954	CFAP144	2.63205	-0.348817	0.672152	-0.518955	0.603792	NA
ENSSSCG00000003971	SCMH1	4.00277	0.442059	0.532479	0.83019	0.406431	0.885358
ENSSSCG00000003972	SLFNL1	1.09161	0.704843	1.12602	0.625961	0.53134	NA
ENSSSCG00000003973	CTPS1	14.8435	-0.211755	0.320321	-0.66107	0.508568	0.924566
ENSSSCG00000003975	KCNQ4	1.32614	0.267084	0.921683	0.289779	0.771985	NA
ENSSSCG00000003976	NFYC	11.7985	-0.30966	0.339865	-0.911127	0.362229	0.863395
ENSSSCG00000003979	ZNF684	34.8	-0.247599	0.257431	-0.961807	0.336147	0.842778
ENSSSCG00000003981	ZFP69B	53.587	-0.290875	0.312528	-0.930717	0.352	0.85461
ENSSSCG00000003983	SMAP2	1.23521	1.40533	1.18967	1.18128	0.237491	NA
ENSSSCG00000003989	ENSSSCG00000003989	3.04717	-0.323455	0.720396	-0.448996	0.653435	NA
ENSSSCG00000003995	ZNF606	2.57855	-0.946198	0.745407	-1.26937	0.204309	NA
ENSSSCG00000003998	ENSSSCG00000003998	1.57134	-1.4399	0.979293	-1.47035	0.141468	NA
ENSSSCG00000004002	RPS5	40.6814	-0.294895	0.265383	-1.11121	0.266479	0.805557
ENSSSCG00000004004	ZNF584	1.04847	0.0545488	1.05109	0.0518972	0.958611	NA
ENSSSCG00000004012	THBS2	29.2497	-0.748899	0.599378	-1.24946	0.211497	0.756534
ENSSSCG00000004013	SMOC2	2.55919	0.0316203	0.684709	0.0461807	0.963166	NA
ENSSSCG00000004018	AFDN	6.28137	-0.128075	0.463313	-0.276434	0.782215	0.974762
ENSSSCG00000004022	RPS6KA2	4.47252	-0.568835	0.569466	-0.998892	0.317847	0.834194
ENSSSCG00000004029	QKI	43.5671	0.223377	0.206292	1.08282	0.278887	0.814283
ENSSSCG00000004033	AGPAT4	33.7514	-0.460872	0.347342	-1.32686	0.184556	0.736513
ENSSSCG00000004037	MAP3K4	2.92782	0.0547383	0.615053	0.0889977	0.929084	NA
ENSSSCG00000004038	PLG	4.29042	0.466498	0.633169	0.736766	0.461265	0.909846
ENSSSCG00000004044	IGF2R	15.2254	-0.85602	0.350545	-2.44197	0.0146075	0.358245
ENSSSCG00000004047	MRPL18	2.96641	0.137116	0.676348	0.20273	0.839346	NA
ENSSSCG00000004048	TCP1	74.6318	0.00371622	0.209909	0.0177039	0.985875	0.998761
ENSSSCG00000004049	ACAT2	1776.36	0.045785	0.138002	0.331772	0.740062	0.969765
ENSSSCG00000004050	ENSSSCG00000004050	15.5248	-0.230354	0.315082	-0.731091	0.464724	0.911534
ENSSSCG00000004052	FNDC1	3.13626	0.380181	0.613072	0.620124	0.535176	NA
ENSSSCG00000004058	EZR	14.5065	0.227559	0.304239	0.747963	0.454483	0.90573
ENSSSCG00000004063	None	2.59966	-0.184388	0.672949	-0.273999	0.784085	NA
ENSSSCG00000004064	ARID1B	18.2645	-0.490983	0.299751	-1.63797	0.101428	0.635636
ENSSSCG00000004065	TIAM2	136.559	-0.180519	0.204798	-0.881446	0.378076	0.872123
ENSSSCG00000004070	SCAF8	5.78176	0.72935	0.473292	1.54102	0.123313	0.670795
ENSSSCG00000004071	CNKSR3	1.14157	-0.88187	1.00813	-0.874762	0.381703	NA
ENSSSCG00000004074	OPRM1	1.0581	2.40178	1.23413	1.94613	0.0516392	NA
ENSSSCG00000004075	RGS17	7.20222	-0.408288	0.523114	-0.780496	0.435099	0.898981
ENSSSCG00000004076	MTRF1L	1.69475	-0.768512	0.803353	-0.95663	0.338754	NA
ENSSSCG00000004082	ENSSSCG00000004082	24.7922	0.515512	0.274169	1.88027	0.0600709	0.558766
ENSSSCG00000004089	RMND1	6.6472	-0.568244	0.523047	-1.08641	0.277297	0.813029
ENSSSCG00000004090	ZBTB2	1.22751	-0.629829	1.00128	-0.629021	0.529335	NA
ENSSSCG00000004094	PPP1R14C	31.6736	0.00594024	0.330977	0.0179476	0.985681	0.998761
ENSSSCG00000004096	ENSSSCG00000004096	1.4867	-0.322998	1.31203	-0.246182	0.805541	NA
ENSSSCG00000004101	LRP11	58.6206	0.31986	0.242884	1.31692	0.187864	0.738895
ENSSSCG00000004103	PCMT1	306.131	0.11024	0.219528	0.502166	0.615551	0.947564
ENSSSCG00000004104	KATNA1	45.2486	-0.0691077	0.2261	-0.305651	0.75987	0.973608
ENSSSCG00000004105	NUP43	5.30594	0.0248676	0.623706	0.0398707	0.968196	0.996985
ENSSSCG00000004106	LATS1	2.80993	0.461636	0.65826	0.701297	0.483117	NA
ENSSSCG00000004110	TAB2	3.77342	1.12733	0.571323	1.97319	0.0484739	0.523364
ENSSSCG00000004113	STXBP5	1.63298	-0.293942	0.865123	-0.33977	0.73403	NA
ENSSSCG00000004114	ADGB	2.24944	3.05105	1.05066	2.90394	0.00368503	NA
ENSSSCG00000004120	SHPRH	3.56255	1.04654	0.699002	1.49719	0.134344	0.68898
ENSSSCG00000004121	FBXO30	14.2074	0.234726	0.314684	0.745909	0.455722	0.906205
ENSSSCG00000004123	UTRN	14.4996	0.785731	0.318148	2.46971	0.0135224	0.356812
ENSSSCG00000004132	PHACTR2	2.44396	-1.19001	0.7336	-1.62215	0.104772	NA
ENSSSCG00000004133	FUCA2	9.71374	-0.662446	0.391558	-1.69182	0.0906802	0.618661
ENSSSCG00000004134	PEX3	19.8847	0.159044	0.262989	0.604755	0.545342	0.932513
ENSSSCG00000004138	HIVEP2	23.9795	-0.213556	0.321116	-0.665041	0.506024	0.924566
ENSSSCG00000004140	VTA1	2.58799	0.179765	0.732427	0.245437	0.806118	NA
ENSSSCG00000004142	CITED2	8.90179	-0.150893	0.431214	-0.349926	0.726394	0.966884
ENSSSCG00000004143	TXLNB	99.4188	0.055018	0.226485	0.242921	0.808067	0.978699
ENSSSCG00000004144	HECA	26.0832	0.149411	0.297806	0.501708	0.615873	0.947564
ENSSSCG00000004147	ECT2L	1.77006	0.230508	0.866756	0.265943	0.790283	NA
ENSSSCG00000004149	NHSL1	1.20213	1.38632	1.04845	1.32226	0.18608	NA
ENSSSCG00000004150	ENSSSCG00000004150	1.58895	-0.292827	1.01861	-0.287477	0.773747	NA
ENSSSCG00000004156	IFNGR1	2.41184	1.12998	0.81314	1.38965	0.164635	NA
ENSSSCG00000004163	BCLAF1	48.2269	0.737307	0.253839	2.90463	0.0036769	0.212946
ENSSSCG00000004164	MTFR2	17.7648	-0.549694	0.495966	-1.10833	0.267719	0.805989
ENSSSCG00000004165	PDE7B	9.85429	-0.609519	0.523092	-1.16522	0.243928	0.7873
ENSSSCG00000004166	AHI1	9.9901	-0.0394791	0.383319	-0.102993	0.917969	0.99303
ENSSSCG00000004169	HBS1L	19.8465	0.0778638	0.266148	0.292558	0.76986	0.973608
ENSSSCG00000004172	SLC2A12	273.241	0.26948	0.16464	1.63678	0.101676	0.635636
ENSSSCG00000004177	RPS12	16.8737	0.189356	0.29261	0.64713	0.517548	0.926775
ENSSSCG00000004190	STX7	1.97997	0.176799	0.807681	0.218897	0.82673	NA
ENSSSCG00000004192	CCN2	4.32216	1.48065	0.618633	2.39343	0.0166918	0.368333
ENSSSCG00000004193	ENPP1	1.19615	1.11598	1.10799	1.00721	0.313834	NA
ENSSSCG00000004195	ARG1	6.11369	-0.145924	0.543046	-0.268714	0.78815	0.975593
ENSSSCG00000004199	EPB41L2	9.81269	-0.197553	0.393753	-0.501718	0.615866	0.947564
ENSSSCG00000004203	L3MBTL3	1.13017	1.92799	1.118	1.7245	0.0846175	NA
ENSSSCG00000004205	ARHGAP18	7.17308	-0.00171381	0.413089	-0.00414876	0.99669	0.998955
ENSSSCG00000004207	ENSSSCG00000004207	11.6877	0.116152	0.317569	0.365754	0.714549	0.964848
ENSSSCG00000004209	PTPRK	1.45333	0.473094	1.01249	0.467258	0.640315	NA
ENSSSCG00000004216	ECHDC1	372.662	-0.100883	0.159876	-0.631007	0.528036	0.926842
ENSSSCG00000004217	RNF146	14.9407	0.211611	0.323227	0.65468	0.512674	0.925425
ENSSSCG00000004218	RSPO3	1.26753	1.30679	1.15857	1.12794	0.259346	NA
ENSSSCG00000004221	HINT3	10.6148	-0.453777	0.349458	-1.29852	0.19411	0.743855
ENSSSCG00000004222	NCOA7	5.70104	-0.558399	0.513105	-1.08827	0.276474	0.812384
ENSSSCG00000004225	TPD52L1	3.17449	-0.800718	0.652784	-1.22662	0.219965	NA
ENSSSCG00000004232	CLVS2	7.31128	-0.492578	0.4749	-1.03723	0.299631	0.824048
ENSSSCG00000004237	SERINC1	34.6668	-0.119894	0.339154	-0.353509	0.723707	0.966617
ENSSSCG00000004238	HSF2	14.4255	0.133818	0.335824	0.398478	0.690278	0.96007
ENSSSCG00000004241	GJA1	3.70738	0.150457	0.604407	0.248933	0.803412	0.97846
ENSSSCG00000004242	TBC1D32	1.54241	1.12213	0.986741	1.1372	0.255453	NA
ENSSSCG00000004244	MAN1A1	1.12241	0.311982	1.07775	0.289475	0.772218	NA
ENSSSCG00000004246	ENSSSCG00000004246	10.0822	-0.476636	0.38256	-1.24591	0.212797	0.758724
ENSSSCG00000004247	ASF1A	19.8347	-0.217945	0.336772	-0.647158	0.517529	0.926775
ENSSSCG00000004249	CEP85L	8.64586	1.08609	0.473062	2.29586	0.0216836	0.403392
ENSSSCG00000004253	GOPC	13.4778	0.0139607	0.369612	0.0377713	0.96987	0.996985
ENSSSCG00000004254	DCBLD1	131.077	-0.0804568	0.168539	-0.477379	0.633092	0.949927
ENSSSCG00000004255	VGLL2	4.52885	-0.433447	0.532707	-0.813669	0.415835	0.89066
ENSSSCG00000004261	ENSSSCG00000004261	1.12992	1.4642	1.09447	1.33783	0.180953	NA
ENSSSCG00000004262	KPNA5	6.4807	-0.0242872	0.426783	-0.0569075	0.954619	0.996985
ENSSSCG00000004272	LMBRD1	1.44588	0.27641	0.989521	0.279337	0.779986	NA
ENSSSCG00000004275	FAM135A	1.73137	1.78367	0.881212	2.02411	0.0429588	NA
ENSSSCG00000004276	SMAP1	3.67773	-0.0976788	0.629013	-0.155289	0.876594	0.988493
ENSSSCG00000004279	OGFRL1	6.76459	0.0927406	0.449579	0.206283	0.83657	0.983772
ENSSSCG00000004280	RIMS1	1.1291	-0.513547	1.04833	-0.489869	0.624226	NA
ENSSSCG00000004281	KCNQ5	3.48599	0.173899	0.573056	0.303459	0.76154	0.973608
ENSSSCG00000004284	None	2.03039	0.00277276	0.884322	0.00313547	0.997498	NA
ENSSSCG00000004289	CEP162	1.83872	-0.87483	0.772275	-1.1328	0.2573	NA
ENSSSCG00000004291	NT5E	3.25038	0.378844	0.675016	0.561236	0.574637	0.940836
ENSSSCG00000004293	SNX14	3.53566	0.929869	0.61285	1.51729	0.129194	0.68091
ENSSSCG00000004294	SYNCRIP	12.2765	0.502173	0.33203	1.51243	0.130425	0.681966
ENSSSCG00000004300	SMIM8	1.25157	0.260902	1.03685	0.251628	0.801328	NA
ENSSSCG00000004303	RARS2	14.2209	0.383687	0.413942	0.926911	0.353973	0.855451
ENSSSCG00000004304	SLC35A1	9.90349	-0.323161	0.451879	-0.715151	0.474516	0.91371
ENSSSCG00000004306	ORC3	130.397	0.266023	0.19166	1.38799	0.16514	0.719812
ENSSSCG00000004307	AKIRIN2	13.4887	-0.492614	0.317583	-1.55113	0.120869	0.668426
ENSSSCG00000004314	PM20D2	1.50838	0.0362224	1.12687	0.0321442	0.974357	NA
ENSSSCG00000004317	UBE2J1	1.93173	0.630226	0.83285	0.75671	0.449224	NA
ENSSSCG00000004318	RRAGD	14.7417	0.463321	0.379209	1.22181	0.22178	0.764808
ENSSSCG00000004322	ANKRD6	3.90044	-0.142223	0.569276	-0.249831	0.802718	0.97846
ENSSSCG00000004324	LYRM2	10.6763	-0.441594	0.367897	-1.20032	0.230015	0.774748
ENSSSCG00000004328	MDN1	12.3164	-0.263183	0.373701	-0.704261	0.48127	0.917897
ENSSSCG00000004331	CASP8AP2	2.00589	0.398542	0.774474	0.514596	0.606835	NA
ENSSSCG00000004332	BACH2	1.65365	0.756077	0.969266	0.780051	0.435361	NA
ENSSSCG00000004334	MAP3K7	4.23852	0.996015	0.567551	1.75493	0.0792707	0.597136
ENSSSCG00000004339	UFL1	6.78822	0.761553	0.414722	1.8363	0.0663137	0.57986
ENSSSCG00000004340	FHL5	1.21763	0.0766382	0.975932	0.0785282	0.937408	NA
ENSSSCG00000004342	NDUFAF4	1.42553	2.2926	1.11309	2.05967	0.0394303	NA
ENSSSCG00000004344	MMS22L	6.01015	0.494662	0.549961	0.899449	0.368413	0.864021
ENSSSCG00000004347	FBXL4	1.28188	0.872477	1.12654	0.774478	0.438648	NA
ENSSSCG00000004349	COQ3	1.06358	0.702673	1.04322	0.673563	0.500589	NA
ENSSSCG00000004351	USP45	2.75153	1.40993	0.752276	1.87421	0.0609011	NA
ENSSSCG00000004353	CCNC	9.1442	-0.648142	0.444378	-1.45854	0.144692	0.701891
ENSSSCG00000004358	ASCC3	4.51758	1.18708	0.616125	1.92669	0.0540179	0.538716
ENSSSCG00000004366	BVES	4.70286	-0.280938	0.538858	-0.521359	0.602117	0.944059
ENSSSCG00000004367	POPDC3	13.0586	-0.0238827	0.328476	-0.0727076	0.942039	0.99637
ENSSSCG00000004368	PREP	3.20508	-0.582844	0.766207	-0.760687	0.446844	NA
ENSSSCG00000004370	ATG5	9.30213	0.953555	0.465187	2.04983	0.0403809	0.495497
ENSSSCG00000004371	CRYBG1	75.7134	0.0274479	0.194193	0.141343	0.887599	0.989241
ENSSSCG00000004373	RTN4IP1	19.3161	0.6329	0.322811	1.96059	0.0499266	0.529186
ENSSSCG00000004374	QRSL1	2.37325	1.5697	0.847065	1.85311	0.063867	NA
ENSSSCG00000004379	SOBP	1.60445	-0.891331	0.866737	-1.02838	0.303773	NA
ENSSSCG00000004382	SEC63	5.0153	-0.141667	0.469072	-0.302016	0.76264	0.973608
ENSSSCG00000004383	OSTM1	1.30186	2.05411	1.08982	1.88481	0.0594554	NA
ENSSSCG00000004385	SNX3	10.7904	0.165095	0.449963	0.366907	0.713688	0.964848
ENSSSCG00000004387	FOXO3	11.4992	-0.00519034	0.395721	-0.0131162	0.989535	0.998761
ENSSSCG00000004388	ARMC2	16.144	-0.330142	0.433056	-0.762355	0.445848	0.904378
ENSSSCG00000004389	ENSSSCG00000004389	9.64043	-0.0704597	0.46221	-0.152441	0.878839	0.988493
ENSSSCG00000004390	SESN1	8.48214	0.449577	0.414091	1.08569	0.277614	0.813273
ENSSSCG00000004392	ENSSSCG00000004392	8.1928	0.857572	0.53045	1.61669	0.105946	0.642577
ENSSSCG00000004393	GTF3C6	1.03596	0.868897	1.25817	0.690605	0.489814	NA
ENSSSCG00000004394	RPF2	1.70912	0.132079	1.00652	0.131224	0.895598	NA
ENSSSCG00000004396	ENSSSCG00000004396	1.68663	1.34569	0.920717	1.46156	0.143861	NA
ENSSSCG00000004399	SLC22A16	1.86784	0.29774	0.889718	0.334645	0.737893	NA
ENSSSCG00000004402	METTL24	2.4006	0.183053	0.745326	0.245602	0.80599	NA
ENSSSCG00000004403	CDC40	13.5478	0.693705	0.497312	1.39491	0.163044	0.717483
ENSSSCG00000004405	FIG4	1.19072	1.47055	1.15821	1.26967	0.204201	NA
ENSSSCG00000004408	SMPD2	37.9383	-0.0219635	0.295581	-0.0743061	0.940767	0.99637
ENSSSCG00000004411	ZBTB24	1.55325	1.93375	0.968466	1.99671	0.0458564	NA
ENSSSCG00000004412	MICAL1	12.2756	-0.206224	0.39242	-0.525519	0.599222	0.944059
ENSSSCG00000004414	CD164	6.78288	-0.0162632	0.493281	-0.0329694	0.973699	0.99702
ENSSSCG00000004415	ENSSSCG00000004415	4.79777	0.457931	0.528648	0.866231	0.386363	0.880034
ENSSSCG00000004419	SLC16A10	9.43943	-0.804651	0.473147	-1.70064	0.089011	0.618661
ENSSSCG00000004420	TRAF3IP2	5.61297	-0.342094	0.529643	-0.645896	0.518347	0.926842
ENSSSCG00000004421	FYN	2.60361	0.303173	0.689962	0.439406	0.660368	NA
ENSSSCG00000004422	CCN6	8.22702	0.663548	0.506568	1.30989	0.190233	0.741842
ENSSSCG00000004423	TUBE1	1.05946	-0.75105	1.0465	-0.717679	0.472955	NA
ENSSSCG00000004425	LAMA4	11.221	0.0595549	0.32494	0.18328	0.854579	0.98694
ENSSSCG00000004432	HDAC2	8.83619	0.37663	0.405361	0.929124	0.352825	0.85461
ENSSSCG00000004433	HS3ST5	1.31251	-0.277825	1.02269	-0.271662	0.785882	NA
ENSSSCG00000004435	NT5DC1	3.71523	0.860301	0.574775	1.49676	0.134455	0.689087
ENSSSCG00000004436	COL10A1	14.37	-0.427175	0.438041	-0.975196	0.329463	0.840625
ENSSSCG00000004438	TSPYL1	7.81112	-0.00282443	0.413638	-0.00682826	0.994552	0.998955
ENSSSCG00000004446	RWDD1	25.9175	0.158785	0.274436	0.578586	0.562868	0.935745
ENSSSCG00000004454	ME1	1.70752	0.841906	0.898671	0.936835	0.348844	NA
ENSSSCG00000004456	PGM3	41.2924	0.469835	0.222557	2.11107	0.0347659	0.466925
ENSSSCG00000004457	DOP1A	174.244	0.369041	0.221375	1.66704	0.0955067	0.621745
ENSSSCG00000004460	IBTK	6.03227	0.595884	0.465507	1.28007	0.200519	0.749164
ENSSSCG00000004465	BCKDHB	1.1048	1.38417	1.07758	1.28451	0.198962	NA
ENSSSCG00000004469	LCA5	1.17048	1.04366	1.15194	0.906007	0.364932	NA
ENSSSCG00000004470	HMGN3	17.1817	0.329813	0.300358	1.09806	0.272176	0.808653
ENSSSCG00000004473	PHIP	8.70579	0.239932	0.410435	0.58458	0.55883	0.934701
ENSSSCG00000004478	MYO6	2.27516	0.811651	0.757876	1.07096	0.284189	NA
ENSSSCG00000004479	FILIP1	36.5069	0.311592	0.267406	1.16524	0.243922	0.7873
ENSSSCG00000004484	COL12A1	11.3297	-0.254779	0.339077	-0.751389	0.452419	0.905619
ENSSSCG00000004489	ENSSSCG00000004489	88.867	-0.273126	0.196629	-1.38904	0.16482	0.719812
ENSSSCG00000004490	SETBP1	8.66528	-0.189474	0.37735	-0.502118	0.615585	0.947564
ENSSSCG00000004493	SIGLEC15	2.2084	-1.0776	0.743626	-1.44911	0.147306	NA
ENSSSCG00000004499	ATP5F1A	76.9738	0.135292	0.256394	0.527672	0.597727	0.943419
ENSSSCG00000004500	ARK2N	6.12415	-0.0904024	0.440462	-0.205245	0.837381	0.983772
ENSSSCG00000004505	SMAD2	2.98765	0.56682	0.648653	0.873841	0.382205	NA
ENSSSCG00000004506	CTIF	8.7975	-0.407152	0.37189	-1.09482	0.273595	0.809046
ENSSSCG00000004507	SMAD7	0.959424	0.258524	1.06993	0.241627	0.809069	NA
ENSSSCG00000004508	DYM	2.19616	2.58364	0.993444	2.60069	0.00930352	NA
ENSSSCG00000004510	ACAA2	5.92012	0.455082	0.473003	0.962113	0.335993	0.842705
ENSSSCG00000004516	MBD1	4.33869	-0.292308	0.537409	-0.54392	0.586496	0.943033
ENSSSCG00000004517	CXXC1	3.98529	-0.417608	0.662815	-0.630053	0.52866	0.926842
ENSSSCG00000004522	ME2	2.08467	0.0795363	0.716296	0.111038	0.911586	NA
ENSSSCG00000004524	SMAD4	10.5525	0.180538	0.33498	0.538952	0.58992	0.943033
ENSSSCG00000004528	ENSSSCG00000004528	2.70656	0.970953	0.656923	1.47803	0.139399	NA
ENSSSCG00000004531	C18orf54	4.05256	-0.127723	0.533429	-0.239437	0.810767	0.979187
ENSSSCG00000004535	TCF4	5.98636	0.0621279	0.450081	0.138037	0.890211	0.989571
ENSSSCG00000004537	TXNL1	5.25812	0.287449	0.45868	0.626687	0.530864	0.926842
ENSSSCG00000004538	WDR7	3.15036	0.282607	0.588739	0.480022	0.631212	NA
ENSSSCG00000004541	FECH	3.36961	0.42855	0.590333	0.725947	0.467871	0.911534
ENSSSCG00000004542	NARS1	16.6105	-0.11951	0.27532	-0.434077	0.664233	0.955807
ENSSSCG00000004544	SPG21	1.51606	-0.387868	0.894608	-0.433562	0.664606	NA
ENSSSCG00000004547	PLEKHO2	4.1753	1.40423	0.612582	2.29232	0.0218871	0.403392
ENSSSCG00000004550	OAZ2	17.5512	-0.0948507	0.314698	-0.301403	0.763107	0.973608
ENSSSCG00000004551	ZNF609	32.7539	0.00661196	0.286752	0.0230581	0.981604	0.998222
ENSSSCG00000004552	TRIP4	1.97603	1.43789	0.791717	1.81617	0.0693441	NA
ENSSSCG00000004558	CSNK1G1	1.20113	0.579422	1.03955	0.55738	0.577268	NA
ENSSSCG00000004561	HERC1	18.5442	0.0678084	0.268021	0.252996	0.800271	0.978209
ENSSSCG00000004565	CA12	9.44688	-0.704449	0.532189	-1.32368	0.185609	0.737181
ENSSSCG00000004569	LACTB	3.10857	0.0672517	0.646078	0.104092	0.917096	NA
ENSSSCG00000004570	TPM1	5392.79	-0.163084	0.195546	-0.833991	0.404286	0.885358
ENSSSCG00000004573	ENSSSCG00000004573	3.00079	0.161717	0.662883	0.24396	0.807262	NA
ENSSSCG00000004576	RORA	24.9256	-0.047779	0.239469	-0.199521	0.841855	0.984686
ENSSSCG00000004578	ANXA2	8.64256	0.33849	0.41238	0.820821	0.411748	0.887745
ENSSSCG00000004582	BNIP2	4.34711	0.838649	0.564152	1.48656	0.13713	0.690466
ENSSSCG00000004583	ENSSSCG00000004583	1.97743	1.26863	0.815023	1.55656	0.119575	NA
ENSSSCG00000004584	GCNT3	8.90794	-0.352196	0.505386	-0.696886	0.485874	0.919028
ENSSSCG00000004587	MYO1E	4.43709	0.39651	0.495318	0.800517	0.423412	0.893176
ENSSSCG00000004588	CCNB2	1.3028	0.0304405	1.0535	0.0288945	0.976949	NA
ENSSSCG00000004589	RNF111	2.52761	0.147352	0.776997	0.189643	0.849589	NA
ENSSSCG00000004592	SLTM	27.8811	0.500581	0.274795	1.82166	0.0685073	0.582271
ENSSSCG00000004595	ADAM10	3.8063	1.32666	0.692344	1.91619	0.0553412	0.544219
ENSSSCG00000004596	LIPC	2.18858	-0.804941	0.769724	-1.04575	0.295675	NA
ENSSSCG00000004598	MYZAP	30.7923	0.21717	0.243311	0.892562	0.372092	0.868038
ENSSSCG00000004600	TCF12	9.29119	0.20179	0.374369	0.539012	0.589878	0.943033
ENSSSCG00000004601	MNS1	1002.8	0.0686541	0.298703	0.229841	0.818216	0.979804
ENSSSCG00000004602	TEX9	25.8424	0.233787	0.273712	0.854133	0.393031	0.881931
ENSSSCG00000004603	RFX7	9.75564	0.292725	0.374413	0.781824	0.434318	0.898724
ENSSSCG00000004607	PYGO1	11.2495	0.106618	0.398203	0.267748	0.788893	0.975593
ENSSSCG00000004610	CCPG1	23.077	0.169489	0.266301	0.636458	0.524478	0.926842
ENSSSCG00000004617	ATOSA	6.76221	0.64012	0.426016	1.50257	0.132949	0.684413
ENSSSCG00000004620	MYO5A	19.0459	0.194619	0.292633	0.665063	0.50601	0.924566
ENSSSCG00000004624	MAPK6	27.2591	0.557793	0.286035	1.95008	0.0511661	0.531394
ENSSSCG00000004625	LEO1	148.931	0.0066316	0.197596	0.0335614	0.973227	0.996985
ENSSSCG00000004626	TMOD3	4.41784	-0.233117	0.508816	-0.458156	0.64684	0.953316
ENSSSCG00000004630	SCG3	6.71596	-0.64998	0.507075	-1.28182	0.199904	0.749164
ENSSSCG00000004634	AP4E1	11.5806	0.0925178	0.370806	0.249504	0.802971	0.97846
ENSSSCG00000004635	SPPL2A	5.47914	0.446037	0.453988	0.982488	0.32586	0.838444
ENSSSCG00000004636	TRPM7	5.15646	0.450413	0.512724	0.87847	0.379689	0.873428
ENSSSCG00000004638	USP50	42.9737	0.0140461	0.198154	0.0708844	0.94349	0.996424
ENSSSCG00000004639	USP8	20.9375	-0.111282	0.278606	-0.399423	0.689581	0.96007
ENSSSCG00000004648	FAM227B	106.162	0.183243	0.196615	0.93199	0.351341	0.85461
ENSSSCG00000004651	GALK2	7.26236	0.638031	0.452121	1.4112	0.158187	0.716306
ENSSSCG00000004652	COPS2	16.0785	0.327406	0.272237	1.20265	0.229112	0.773168
ENSSSCG00000004653	SECISBP2L	8.43966	0.754778	0.416056	1.81412	0.0696588	0.585742
ENSSSCG00000004658	FBN1	35.0204	0.136367	0.22758	0.599205	0.549036	0.933493
ENSSSCG00000004659	SLC12A1	7.14987	-0.248876	0.413749	-0.601515	0.547497	0.933412
ENSSSCG00000004662	SLC24A5	32.7711	0.151336	0.30562	0.495178	0.620474	0.947889
ENSSSCG00000004666	SQOR	1.36792	1.34204	1.20475	1.11396	0.265296	NA
ENSSSCG00000004671	AFG2B	12.4465	-0.571247	0.363123	-1.57315	0.115684	0.66535
ENSSSCG00000004677	DUOXA1	4.12643	1.03119	0.747871	1.37883	0.167946	0.722477
ENSSSCG00000004684	SPG11	191.206	0.057015	0.150331	0.379264	0.704492	0.962427
ENSSSCG00000004687	ENSSSCG00000004687	16.6084	0.536337	0.321434	1.66858	0.0952015	0.621745
ENSSSCG00000004691	EIF3J	124.192	0.333345	0.138431	2.40802	0.0160391	0.365584
ENSSSCG00000004694	FRMD5	4.6709	0.0165433	0.51249	0.0322802	0.974249	0.997304
ENSSSCG00000004698	SERINC4	844.471	-0.0428525	0.17536	-0.244369	0.806945	0.978562
ENSSSCG00000004699	ELL3	2.7401	-0.245957	0.771976	-0.318607	0.750024	NA
ENSSSCG00000004700	PDIA3	5.17134	-0.0346221	0.483907	-0.071547	0.942962	0.996424
ENSSSCG00000004704	PPIP5K1	6.35132	-0.119299	0.638804	-0.186753	0.851854	0.986145
ENSSSCG00000004705	MAP1A	18.8222	-0.144875	0.275765	-0.525356	0.599336	0.944059
ENSSSCG00000004708	TUBGCP4	238.465	0.0685401	0.161982	0.423134	0.672197	0.955941
ENSSSCG00000004709	ZSCAN29	251.178	0.112265	0.151916	0.738992	0.459912	0.909544
ENSSSCG00000004710	ADAL	7.41398	-0.748622	0.433406	-1.7273	0.0841141	0.603229
ENSSSCG00000004714	EPB42	42.6367	-0.0739079	0.273033	-0.270692	0.786628	0.975593
ENSSSCG00000004716	TMEM62	2.43137	0.516172	0.741973	0.695674	0.486633	NA
ENSSSCG00000004717	UBR1	9.0303	0.486859	0.391975	1.24207	0.214212	0.761305
ENSSSCG00000004718	TTBK2	2.33026	0.225212	0.797742	0.282311	0.777705	NA
ENSSSCG00000004719	CDAN1	14.1391	-0.675304	0.36515	-1.84939	0.0644019	0.574989
ENSSSCG00000004725	ZNF106	824.101	0.442431	0.16652	2.65692	0.00788583	0.294808
ENSSSCG00000004726	LRRC57	32.9696	-0.499088	0.241542	-2.06625	0.0388044	0.488514
ENSSSCG00000004728	CAPN3	374.483	0.239449	0.227997	1.05023	0.293613	0.822406
ENSSSCG00000004729	GANC	32.7627	0.538726	0.451903	1.19213	0.233211	0.776297
ENSSSCG00000004730	TMEM87A	7.83281	0.925869	0.491282	1.8846	0.0594839	0.556898
ENSSSCG00000004731	VPS39	1.41004	-0.934941	0.891639	-1.04856	0.294379	NA
ENSSSCG00000004736	SPTBN5	1.67893	0.256408	0.918558	0.279142	0.780136	NA
ENSSSCG00000004737	PLA2G4B	3.18814	-0.316868	0.604324	-0.524335	0.600045	NA
ENSSSCG00000004738	MAPKBP1	1.26837	0.938746	1.0494	0.894553	0.371026	NA
ENSSSCG00000004739	MGA	6.73514	0.423247	0.464217	0.911744	0.361904	0.863264
ENSSSCG00000004745	RPAP1	2.93434	0.396389	0.683464	0.579971	0.561934	NA
ENSSSCG00000004747	RTF1	31.1517	0.124283	0.214515	0.57937	0.56234	0.935745
ENSSSCG00000004748	NDUFAF1	2.31698	-0.0141185	0.751532	-0.0187863	0.985012	NA
ENSSSCG00000004750	OIP5	2256.43	0.289439	0.122251	2.36758	0.0179049	0.382938
ENSSSCG00000004751	CHP1	2.07519	0.285852	0.754745	0.37874	0.704881	NA
ENSSSCG00000004753	INO80	32.8281	2.14003	0.875688	2.44383	0.0145323	0.358245
ENSSSCG00000004755	DLL4	2.80741	2.40302	0.908336	2.64552	0.00815655	NA
ENSSSCG00000004757	VPS18	1.52572	0.377454	0.897233	0.420687	0.673984	NA
ENSSSCG00000004761	ZFYVE19	26.9788	0.137222	0.253387	0.541551	0.588128	0.943033
ENSSSCG00000004762	DNAJC17	83.8147	0.0590395	0.218636	0.270036	0.787133	0.975593
ENSSSCG00000004765	RMDN3	208.615	0.181055	0.160939	1.12499	0.260592	0.801213
ENSSSCG00000004766	RAD51	49.9277	-0.0891132	0.245685	-0.362713	0.716819	0.965608
ENSSSCG00000004772	BAHD1	1.6924	-1.04222	0.931233	-1.11918	0.263061	NA
ENSSSCG00000004774	IVD	3.98645	0.427969	0.549511	0.778819	0.436087	0.899186
ENSSSCG00000004785	SRP14	143.496	0.120549	0.166788	0.722765	0.469824	0.912416
ENSSSCG00000004789	THBS1	36.2436	1.8364	0.607858	3.0211	0.00251856	0.18252
ENSSSCG00000004791	RASGRP1	79.0816	-0.309121	0.221536	-1.39536	0.162908	0.717483
ENSSSCG00000004802	AQR	3.45316	1.9222	0.679585	2.82849	0.0046768	0.230469
ENSSSCG00000004803	ACTC1	1.57033	1.5203	0.970248	1.56692	0.117134	NA
ENSSSCG00000004813	TTC23	161.198	-0.244919	0.273609	-0.895142	0.370711	0.865356
ENSSSCG00000004814	ENSSSCG00000004814	3.00531	-0.258681	0.645784	-0.400569	0.688737	NA
ENSSSCG00000004822	ALDH1A3	2.69626	0.713777	0.652294	1.09426	0.273843	NA
ENSSSCG00000004823	LRRK1	1.40673	1.81062	1.16454	1.55479	0.119996	NA
ENSSSCG00000004825	CHSY1	1.18218	1.35693	1.03336	1.31313	0.18914	NA
ENSSSCG00000004826	SELENOS	3.1578	-0.0668228	0.602533	-0.110903	0.911693	NA
ENSSSCG00000004829	CACHD1	1.59615	1.45112	0.954607	1.52013	0.128479	NA
ENSSSCG00000004831	None	4.68718	-0.0962215	0.504824	-0.190604	0.848836	0.985651
ENSSSCG00000004832	UBE3A	40.8322	0.733092	0.226139	3.24178	0.00118787	0.124759
ENSSSCG00000004834	NDN	2.40673	0.578305	0.779076	0.742297	0.457908	NA
ENSSSCG00000004840	OTUD7A	3.24028	-0.430575	0.626627	-0.687132	0.492	NA
ENSSSCG00000004844	MTMR10	17.1233	-0.0180394	0.283186	-0.0637017	0.949208	0.996985
ENSSSCG00000004845	FAN1	320.629	-0.0823092	0.132354	-0.621885	0.534018	0.926842
ENSSSCG00000004847	MPHOSPH10	67.4794	0.181522	0.222938	0.814228	0.415515	0.89066
ENSSSCG00000004854	TJP1	4.05451	0.538423	0.583113	0.923359	0.35582	0.857913
ENSSSCG00000004856	NFATC1	14.4772	-0.343918	0.352246	-0.976357	0.328887	0.840517
ENSSSCG00000004857	ATP9B	1.33572	0.613447	0.930795	0.659057	0.509859	NA
ENSSSCG00000004859	ZNF516	8.87834	-0.312147	0.360901	-0.864912	0.387087	0.880034
ENSSSCG00000004861	TSHZ1	8.20111	-0.306603	0.416233	-0.736613	0.461358	0.909846
ENSSSCG00000004869	CNDP1	5.79035	-0.649896	0.611637	-1.06255	0.287985	0.822406
ENSSSCG00000004870	CNDP2	1.60119	1.54983	0.902389	1.71747	0.0858929	NA
ENSSSCG00000004875	CYB5A	2.68824	0.758529	0.675143	1.12351	0.261221	NA
ENSSSCG00000004884	TMX3	6.89056	-0.10105	0.43336	-0.233178	0.815623	0.979804
ENSSSCG00000004893	VPS4B	1.89945	0.321117	0.845212	0.379925	0.704001	NA
ENSSSCG00000004896	PHLPP1	1.85268	0.4369	0.85787	0.509285	0.610553	NA
ENSSSCG00000004897	ZCCHC2	2.45513	1.14489	0.81885	1.39816	0.162064	NA
ENSSSCG00000004899	RELCH	1.50498	1.57553	0.994835	1.58371	0.113261	NA
ENSSSCG00000004907	CCBE1	6.20349	-0.163866	0.42299	-0.387399	0.698461	0.961198
ENSSSCG00000004908	LMAN1	2.32248	-0.278946	0.747323	-0.37326	0.708955	NA
ENSSSCG00000004912	ENSSSCG00000004912	1.16584	3.10153	1.29612	2.39293	0.0167144	NA
ENSSSCG00000004918	ALPK2	562.229	0.0970302	0.164955	0.588222	0.556383	0.934369
ENSSSCG00000004919	NEDD4L	29.5949	0.0312057	0.338616	0.0921565	0.926574	0.993675
ENSSSCG00000004921	ATP8B1	11.7481	0.17187	0.479424	0.358493	0.719975	0.966617
ENSSSCG00000004923	SLC51B	13.2444	0.08501	0.420104	0.202355	0.839639	0.984307
ENSSSCG00000004927	CLPX	7.32477	-0.780713	0.401562	-1.94419	0.0518725	0.532603
ENSSSCG00000004928	CILP	22.3257	-0.689295	0.29307	-2.35198	0.0186737	0.386104
ENSSSCG00000004931	IGDCC4	2.42133	-0.248028	0.86187	-0.287779	0.773516	NA
ENSSSCG00000004934	DPP8	6.87594	0.984099	0.434331	2.26578	0.0234649	0.409331
ENSSSCG00000004935	HACD3	8.52016	-0.522922	0.493464	-1.0597	0.289282	0.822406
ENSSSCG00000004936	INTS14	4.04313	-1.3995	0.619781	-2.25806	0.0239421	0.412561
ENSSSCG00000004937	SLC24A1	9.49835	0.621355	0.46243	1.34367	0.179054	0.729334
ENSSSCG00000004938	DENND4A	4.56356	0.960279	0.529834	1.81241	0.0699224	0.585742
ENSSSCG00000004939	MEGF11	80.3265	-0.281064	0.200375	-1.40269	0.16071	0.716786
ENSSSCG00000004941	DIS3L	57.2539	0.169979	0.241097	0.705024	0.480795	0.917897
ENSSSCG00000004942	TIPIN	202.349	-0.00557752	0.201422	-0.0276907	0.977909	0.997373
ENSSSCG00000004943	MAP2K1	59.4618	-0.294134	0.20868	-1.4095	0.158687	0.716786
ENSSSCG00000004945	RPL4	182.403	0.233284	0.176526	1.32153	0.186325	0.737666
ENSSSCG00000004947	LCTL	43.4439	0.105705	0.197406	0.535468	0.592326	0.943033
ENSSSCG00000004951	AAGAB	26.3153	0.518202	0.256019	2.02408	0.0429623	0.502613
ENSSSCG00000004952	SMAD3	26.651	-0.230942	0.241701	-0.955486	0.339332	0.844862
ENSSSCG00000004955	MAP2K5	2.08188	0.729179	0.719168	1.01392	0.310621	NA
ENSSSCG00000004957	CLN6	3.04534	0.875285	0.696114	1.25739	0.208613	NA
ENSSSCG00000004958	PIAS1	5.51402	0.432844	0.508759	0.850784	0.394889	0.881931
ENSSSCG00000004961	ITGA11	302.133	-0.224634	0.160878	-1.3963	0.162625	0.717483
ENSSSCG00000004962	CORO2B	1.69395	-0.691212	0.807607	-0.855878	0.392065	NA
ENSSSCG00000004963	ENSSSCG00000004963	13.9777	0.200348	0.291989	0.686151	0.492618	0.921185
ENSSSCG00000004969	KIF23	126.264	0.0297582	0.162314	0.183337	0.854533	0.98694
ENSSSCG00000004970	RPLP1	90.5052	-0.15006	0.266722	-0.562608	0.573702	0.940836
ENSSSCG00000004971	TLE3	1.97304	0.685276	0.74552	0.919191	0.357996	NA
ENSSSCG00000004973	UACA	24.9796	0.589614	0.314561	1.8744	0.0608748	0.56185
ENSSSCG00000004978	NR2E3	1.32377	0.597791	0.895428	0.667603	0.504387	NA
ENSSSCG00000004979	MYO9A	7.48695	-0.254981	0.404863	-0.629796	0.528828	0.926842
ENSSSCG00000004980	THSD4	4.52985	-0.42293	0.573554	-0.737386	0.460888	0.909846
ENSSSCG00000004983	ENSSSCG00000004983	4.09936	0.921025	0.558675	1.64859	0.0992321	0.63137
ENSSSCG00000004985	GEMIN2	1.24768	0.128529	1.03541	0.124133	0.90121	NA
ENSSSCG00000004986	TRAPPC6B	11.2412	-0.210325	0.35908	-0.585733	0.558055	0.934701
ENSSSCG00000004989	FBXO33	6.14746	0.52795	0.599717	0.880332	0.378679	0.872832
ENSSSCG00000004996	KLHL28	12.6281	1.03403	0.617245	1.67523	0.0938895	0.621745
ENSSSCG00000004997	PRPF39	16.138	0.0142659	0.542312	0.0263058	0.979013	0.997445
ENSSSCG00000004999	MIS18BP1	13.1255	0.527339	0.341483	1.54426	0.122525	0.66978
ENSSSCG00000005000	FANCM	47.7539	-0.236378	0.19724	-1.19843	0.230751	0.776297
ENSSSCG00000005004	LRR1	2.74482	0.354914	0.70348	0.504513	0.613901	NA
ENSSSCG00000005006	RPL36AL	189.917	-0.143514	0.169394	-0.84722	0.396873	0.881931
ENSSSCG00000005008	POLE2	102.157	-2.20244	0.688544	-3.19869	0.00138053	0.136827
ENSSSCG00000005009	KLHDC2	427.637	0.10243	0.125184	0.818238	0.413221	0.888456
ENSSSCG00000005011	NEMF	690.879	0.233841	0.15529	1.50584	0.132109	0.682378
ENSSSCG00000005012	ARF6	11.4599	0.0855467	0.545332	0.156871	0.875347	0.988493
ENSSSCG00000005015	SOS2	1.66664	0.0863014	0.951711	0.0906803	0.927747	NA
ENSSSCG00000005016	L2HGDH	135.355	0.150316	0.201021	0.74776	0.454605	0.90573
ENSSSCG00000005020	ATL1	61.2947	0.0941005	0.259332	0.362857	0.716712	0.965608
ENSSSCG00000005021	SAV1	5.88934	0.433481	0.458233	0.945984	0.344157	0.84747
ENSSSCG00000005022	NIN	7.39092	0.577375	0.407834	1.41571	0.15686	0.713288
ENSSSCG00000005023	ABHD12B	10.8984	-0.225535	0.340443	-0.662473	0.507668	0.924566
ENSSSCG00000005024	PYGL	2.96554	-1.00628	0.69531	-1.44724	0.14783	NA
ENSSSCG00000005027	FRMD6	2.58198	0.811882	0.670775	1.21036	0.226139	NA
ENSSSCG00000005029	RTRAF	4.09855	0.327158	0.577449	0.566558	0.571015	0.938848
ENSSSCG00000005030	NID2	11.4203	-0.928827	0.390077	-2.38114	0.0172593	0.374936
ENSSSCG00000005036	GPR137C	3.95515	0.0375403	0.596124	0.0629739	0.949787	0.996985
ENSSSCG00000005037	ERO1A	2.2909	-0.107793	0.71925	-0.149869	0.880868	NA
ENSSSCG00000005038	PSMC6	7.79178	0.136002	0.4415	0.308044	0.758049	0.973608
ENSSSCG00000005039	STYX	16.3039	-0.251103	0.324001	-0.775007	0.438335	0.900666
ENSSSCG00000005040	GNPNAT1	746.264	0.169465	0.150032	1.12953	0.258676	0.79808
ENSSSCG00000005041	FERMT2	6.65	0.127419	0.411899	0.309346	0.757058	0.973608
ENSSSCG00000005043	DDHD1	1.20846	2.04199	1.10278	1.85167	0.0640726	NA
ENSSSCG00000005045	BMP4	1.28244	1.24707	1.06354	1.17256	0.240971	NA
ENSSSCG00000005047	CDKN3	11.2023	0.154672	0.386599	0.400084	0.689095	0.959998
ENSSSCG00000005052	WDHD1	1.08611	1.82568	1.35732	1.34506	0.178606	NA
ENSSSCG00000005054	MAPK1IP1L	6.16561	-0.117264	0.507506	-0.231059	0.817269	0.979804
ENSSSCG00000005056	DLGAP5	2.59592	-0.582373	0.705792	-0.825135	0.409295	NA
ENSSSCG00000005057	FBXO34	3.52475	0.74991	0.58577	1.28021	0.20047	0.749164
ENSSSCG00000005058	ATG14	655.169	0.0418388	0.187842	0.222734	0.823742	0.980887
ENSSSCG00000005060	KTN1	46.1368	0.733367	0.223722	3.27803	0.00104536	0.115264
ENSSSCG00000005065	AP5M1	33.2598	-0.147347	0.219337	-0.671784	0.501721	0.92432
ENSSSCG00000005066	EXOC5	5.66333	0.374708	0.536193	0.69883	0.484658	0.918404
ENSSSCG00000005072	PSMA3	80.8402	-0.17122	0.261863	-0.653856	0.513204	0.925754
ENSSSCG00000005073	ARID4A	6.05962	0.720966	0.451436	1.59705	0.110254	0.653459
ENSSSCG00000005075	TOMM20L	46.4266	0.051464	0.228289	0.225433	0.821642	0.980215
ENSSSCG00000005078	DAAM1	10.0439	0.128074	0.450931	0.284021	0.776394	0.973951
ENSSSCG00000005082	PCNX4	152.108	-0.0959134	0.262353	-0.365589	0.714672	0.964848
ENSSSCG00000005083	DHRS7	39.3845	0.56921	0.255364	2.22901	0.0258131	0.42954
ENSSSCG00000005084	PPM1A	17.942	0.176213	0.303494	0.580614	0.561501	0.934976
ENSSSCG00000005086	SIX6	7.84905	-0.13357	0.422466	-0.316167	0.751876	0.972628
ENSSSCG00000005087	SIX1	58.0533	-0.064548	0.223569	-0.288716	0.772798	0.973608
ENSSSCG00000005089	SIX4	4.30314	1.52441	0.651134	2.34117	0.0192235	0.390715
ENSSSCG00000005090	MNAT1	17.8233	-0.10187	0.280003	-0.363817	0.715995	0.965275
ENSSSCG00000005094	None	13.9422	-1.85211	0.465199	-3.98134	6.85e-05	0.0274765
ENSSSCG00000005095	PRKCH	1.28317	0.147257	1.02059	0.144286	0.885275	NA
ENSSSCG00000005096	HIF1A	181.405	-0.189464	0.33792	-0.560676	0.575018	0.940836
ENSSSCG00000005097	SNAPC1	1.77546	3.21598	1.08613	2.96095	0.00306692	NA
ENSSSCG00000005102	AEN	3.65628	-0.00691476	0.55166	-0.0125345	0.989999	0.998761
ENSSSCG00000005103	DET1	3.53359	-0.471084	0.601793	-0.782801	0.433744	0.898724
ENSSSCG00000005109	ESR2	93.5746	0.221291	0.255451	0.866275	0.386339	0.880034
ENSSSCG00000005110	SYNE2	148.218	-0.298974	0.333721	-0.895881	0.370316	0.86507
ENSSSCG00000005122	TEK	2.19682	0.612528	0.76774	0.797832	0.424968	NA
ENSSSCG00000005125	LRRC19	9.11503	-0.918929	0.712964	-1.28889	0.197438	0.746175
ENSSSCG00000005126	PLAA	7.66818	0.212671	0.396501	0.536371	0.591702	0.943033
ENSSSCG00000005152	IFN-DELTA-1	2.45588	-1.2562	0.752203	-1.67002	0.0949148	NA
ENSSSCG00000005166	MLLT3	4.56203	0.184692	0.549555	0.336076	0.736814	0.968018
ENSSSCG00000005167	SLC24A2	2.03222	3.40803	1.08914	3.12911	0.00175339	NA
ENSSSCG00000005169	ENSSSCG00000005169	485.381	0.23338	0.150563	1.55005	0.12113	0.668426
ENSSSCG00000005170	DENND4C	120.501	-0.427383	0.223409	-1.91301	0.0557474	0.546311
ENSSSCG00000005173	HAUS6	5.97147	0.313756	0.468877	0.669165	0.50339	0.924448
ENSSSCG00000005174	RRAGA	3.0282	0.380533	0.596741	0.637685	0.523679	NA
ENSSSCG00000005180	BNC2	1.46014	1.22101	1.07309	1.13784	0.255186	NA
ENSSSCG00000005183	PSIP1	24.1777	0.0396288	0.28615	0.13849	0.889854	0.989571
ENSSSCG00000005184	SNAPC3	191.641	0.0298611	0.213767	0.13969	0.888905	0.989571
ENSSSCG00000005186	TTC39B	1.1685	0.635698	1.20199	0.528872	0.596894	NA
ENSSSCG00000005190	NFIB	8.26812	-0.128329	0.398709	-0.321862	0.747557	0.97145
ENSSSCG00000005191	MPDZ	9.64862	1.01613	0.369014	2.75363	0.00589391	0.249779
ENSSSCG00000005194	PTPRD	1.55913	1.99217	0.961991	2.07088	0.03837	NA
ENSSSCG00000005198	KDM4C	1.65616	1.41293	0.912038	1.5492	0.121335	NA
ENSSSCG00000005199	GLDC	7.4484	-0.215134	0.463081	-0.46457	0.64224	0.952826
ENSSSCG00000005201	UHRF2	1.71509	2.61115	1.09543	2.38367	0.0171408	NA
ENSSSCG00000005203	IL33	7.3992	0.167113	0.478787	0.349035	0.727063	0.966884
ENSSSCG00000005204	RANBP6	5.36848	0.841901	0.490056	1.71797	0.0858023	0.609389
ENSSSCG00000005205	KIAA2026	6.17582	0.344939	0.474495	0.726961	0.46725	0.911534
ENSSSCG00000005207	ERMP1	407.969	0.0464729	0.133667	0.347677	0.728083	0.966884
ENSSSCG00000005208	RIC1	32.4819	0.241816	0.228444	1.05854	0.28981	0.822406
ENSSSCG00000005211	CD274	12.3519	0.0949133	0.641334	0.147993	0.882348	0.988493
ENSSSCG00000005212	PLGRKT	1.49094	-0.404268	1.02236	-0.395426	0.692528	NA
ENSSSCG00000005215	JAK2	5.60922	1.64416	0.535808	3.06856	0.00215093	0.170931
ENSSSCG00000005217	ENSSSCG00000005217	1.08363	2.41438	1.16281	2.07633	0.0378635	NA
ENSSSCG00000005219	CDC37L1	190.434	0.212802	0.172889	1.23086	0.218377	0.763383
ENSSSCG00000005225	RFX3	1.97803	0.827847	0.829613	0.997872	0.318341	NA
ENSSSCG00000005227	PUM3	2.21219	-0.211546	0.819578	-0.258116	0.796317	NA
ENSSSCG00000005229	VLDLR	33.0652	0.302716	0.216424	1.39872	0.161898	0.717483
ENSSSCG00000005232	ENSSSCG00000005232	31.2628	0.232932	0.236632	0.984366	0.324936	0.838367
ENSSSCG00000005235	KANK1	9.67967	0.304296	0.384286	0.791848	0.428449	0.895581
ENSSSCG00000005240	DOCK8	1.27465	1.05323	1.00596	1.04699	0.295105	NA
ENSSSCG00000005241	ENSSSCG00000005241	2.72149	0.500039	0.659389	0.758337	0.448249	NA
ENSSSCG00000005243	PGM5	1.30832	0.881118	1.01178	0.870859	0.383831	NA
ENSSSCG00000005247	TJP2	2.21168	0.0853121	0.821332	0.10387	0.917272	NA
ENSSSCG00000005249	ENTREP1	3.24393	-0.489067	0.613185	-0.797585	0.425112	0.894113
ENSSSCG00000005255	ENSSSCG00000005255	6.96253	0.517279	0.503361	1.02765	0.304114	0.826488
ENSSSCG00000005266	TMC1	111.348	-0.637229	0.241303	-2.64078	0.00827153	0.297174
ENSSSCG00000005267	ANXA1	3.15713	0.839191	0.740939	1.1326	0.25738	NA
ENSSSCG00000005268	RORB	1.15681	1.93935	1.0986	1.76528	0.0775165	NA
ENSSSCG00000005271	CARNMT1	3.89188	0.95954	0.599917	1.59946	0.109719	0.65218
ENSSSCG00000005272	NMRK1	6.38399	0.201504	0.752993	0.267605	0.789004	0.975593
ENSSSCG00000005278	None	3.83927	0.993028	0.637906	1.5567	0.119542	0.668426
ENSSSCG00000005282	VPS13A	17.9382	0.893814	0.281067	3.18007	0.00147238	0.141347
ENSSSCG00000005284	GNA14	15.0344	0.0477604	0.326202	0.146413	0.883595	0.988493
ENSSSCG00000005288	TLE4	7.6355	0.32334	0.484606	0.667224	0.504629	0.924471
ENSSSCG00000005291	TLE1	2.94863	1.03227	0.697249	1.48049	0.138741	NA
ENSSSCG00000005296	PHF24	11.4498	0.879844	0.48819	1.80226	0.0715047	0.589613
ENSSSCG00000005297	DNAJB5	79.2031	0.242563	0.236512	1.02559	0.305086	0.826934
ENSSSCG00000005298	C9orf131	139.756	-0.767443	0.396756	-1.93429	0.0530771	0.535078
ENSSSCG00000005300	VCP	56.1642	0.259357	0.19868	1.3054	0.191757	0.742851
ENSSSCG00000005305	UNC13B	1.8438	0.5653	0.786408	0.718838	0.472241	NA
ENSSSCG00000005308	RUSC2	19.7533	-0.216494	0.277771	-0.779396	0.435746	0.899186
ENSSSCG00000005309	CIMIP2B	132.844	0.040606	0.277213	0.146479	0.883543	0.988493
ENSSSCG00000005310	TESK1	6.66134	-1.11281	0.483334	-2.30236	0.0213151	0.403392
ENSSSCG00000005311	ENSSSCG00000005311	58.485	-0.332717	0.230125	-1.44581	0.14823	0.702567
ENSSSCG00000005313	CCDC107	2.78046	0.607265	0.675857	0.898511	0.368913	NA
ENSSSCG00000005314	ARHGEF39	81.3217	0.105173	0.211735	0.496722	0.619385	0.947842
ENSSSCG00000005316	TPM2	2606.21	-0.0963036	0.2659	-0.36218	0.717218	0.965611
ENSSSCG00000005317	TLN1	44.2259	-0.247114	0.232807	-1.06145	0.288484	0.822406
ENSSSCG00000005318	CREB3	126.195	-0.0711074	0.144803	-0.491064	0.623381	0.949049
ENSSSCG00000005319	GBA2	474.503	-0.0337452	0.155857	-0.216514	0.828587	0.982821
ENSSSCG00000005320	RGP1	1.98897	0.0387997	0.894823	0.0433602	0.965414	NA
ENSSSCG00000005322	NPR2	4.59797	0.0588133	0.542568	0.108398	0.91368	0.991976
ENSSSCG00000005326	ENSSSCG00000005326	1.5301	-1.2556	1.06732	-1.1764	0.239435	NA
ENSSSCG00000005343	RNF38	1.37124	1.02428	1.05462	0.971234	0.331432	NA
ENSSSCG00000005346	ZCCHC7	1.82051	0.737824	0.781086	0.944613	0.344857	NA
ENSSSCG00000005349	GRHPR	5.95507	-0.236295	0.471632	-0.501016	0.61636	0.947564
ENSSSCG00000005354	TRMT10B	138.887	-0.0431839	0.163761	-0.2637	0.792011	0.975697
ENSSSCG00000005355	EXOSC3	6.89574	-1.05726	0.501842	-2.10676	0.0351387	0.467013
ENSSSCG00000005356	DCAF10	16.2186	-0.783797	0.439882	-1.78184	0.0747761	0.59063
ENSSSCG00000005358	SHB	2.05962	0.0176668	0.782771	0.0225696	0.981994	NA
ENSSSCG00000005366	NCBP1	486.873	0.052408	0.113408	0.462118	0.643997	0.953293
ENSSSCG00000005367	TSTD2	5372.48	-0.105322	0.201699	-0.522175	0.601549	0.944059
ENSSSCG00000005368	XPA	347.497	0.106568	0.142639	0.747113	0.454995	0.90573
ENSSSCG00000005371	TRMO	71.5567	-0.00935579	0.224394	-0.0416936	0.966743	0.996985
ENSSSCG00000005373	NANS	89.755	0.0983465	0.215418	0.456537	0.648004	0.953316
ENSSSCG00000005380	COL15A1	31.8846	-0.48261	0.265528	-1.81754	0.0691339	0.584129
ENSSSCG00000005382	TGFBR1	2.52784	1.88558	0.785432	2.40069	0.016364	NA
ENSSSCG00000005385	NR4A3	21.9962	-1.24252	0.443079	-2.80429	0.00504281	0.232076
ENSSSCG00000005388	INVS	54.557	-0.113734	0.239694	-0.474496	0.635147	0.951107
ENSSSCG00000005389	TEX10	10.0412	0.577671	0.372575	1.55048	0.121026	0.668426
ENSSSCG00000005399	RNF20	5.11164	0.866115	0.487236	1.77761	0.075468	0.59063
ENSSSCG00000005400	GRIN3A	16.3632	0.140373	0.36659	0.382915	0.701783	0.962143
ENSSSCG00000005403	SMC2	3.24592	0.350621	0.660253	0.53104	0.595391	0.943033
ENSSSCG00000005423	ABCA1	10.9169	-0.15535	0.374583	-0.414728	0.678341	0.95785
ENSSSCG00000005424	NIPSNAP3B	16.7395	0.488563	0.479329	1.01926	0.308078	0.827261
ENSSSCG00000005425	SLC44A1	4.05248	-0.286715	0.660719	-0.433943	0.66433	0.955807
ENSSSCG00000005426	FKTN	43.3973	-0.684758	0.429633	-1.59382	0.110977	0.655331
ENSSSCG00000005436	RAD23B	23.0279	0.110364	0.270946	0.407328	0.683767	0.958757
ENSSSCG00000005437	KLF4	3.52328	0.138793	0.558218	0.248635	0.803643	0.97846
ENSSSCG00000005441	ELP1	14.6039	-0.272398	0.436182	-0.624505	0.532296	0.926842
ENSSSCG00000005444	TMEM245	13.7065	0.715152	0.331921	2.15459	0.0311943	0.454068
ENSSSCG00000005449	PTPN3	1.18727	0.497188	1.00908	0.492715	0.622214	NA
ENSSSCG00000005452	C9orf152	13.5156	-1.78791	0.708859	-2.52223	0.0116613	0.326555
ENSSSCG00000005453	ENSSSCG00000005453	14.164	-0.639726	0.577077	-1.10856	0.267619	0.805989
ENSSSCG00000005455	SVEP1	2.82785	-0.00531303	0.730034	-0.00727779	0.994193	NA
ENSSSCG00000005456	MUSK	5.81738	0.237055	0.522805	0.45343	0.650239	0.9536
ENSSSCG00000005457	ENSSSCG00000005457	1.94107	-0.00727042	0.754001	-0.00964246	0.992307	NA
ENSSSCG00000005459	ECPAS	26.3474	0.101631	0.259581	0.39152	0.695413	0.960496
ENSSSCG00000005460	DNAJC25	14.7469	-0.919972	0.360507	-2.55188	0.0107143	0.316319
ENSSSCG00000005463	SHOC1	6.8054	0.879741	0.554547	1.58641	0.112645	0.658916
ENSSSCG00000005465	SUSD1	9.39145	2.38842	0.821163	2.90859	0.00363067	0.212946
ENSSSCG00000005466	PTBP3	1.51551	0.016747	1.04414	0.016039	0.987203	NA
ENSSSCG00000005467	HSDL2	9.82383	0.800188	0.438507	1.8248	0.0680312	0.581496
ENSSSCG00000005472	SLC46A2	22.5499	0.589029	0.630838	0.933725	0.350446	0.854182
ENSSSCG00000005477	FKBP15	28.3399	0.0782629	0.236591	0.330793	0.740801	0.969765
ENSSSCG00000005478	POLE3	17.3641	0.129256	0.30119	0.429153	0.667812	0.955941
ENSSSCG00000005480	ENSSSCG00000005480	42.616	-0.425481	0.260135	-1.63562	0.10192	0.636014
ENSSSCG00000005487	COL27A1	1.57422	0.691343	0.848261	0.815012	0.415066	NA
ENSSSCG00000005488	ENSSSCG00000005488	2.31114	-0.28101	0.709443	-0.396099	0.692032	NA
ENSSSCG00000005494	TNC	5.55154	-0.0795481	0.620379	-0.128225	0.897971	0.990147
ENSSSCG00000005501	TRIM32	1.53327	-0.0101598	0.954656	-0.0106424	0.991509	NA
ENSSSCG00000005507	PSMD5	1.52116	-1.43843	0.985395	-1.45975	0.14436	NA
ENSSSCG00000005510	PHF19	85.071	-0.242134	0.202483	-1.19583	0.231764	0.776297
ENSSSCG00000005518	ENSSSCG00000005518	4.9363	0.200237	0.520983	0.384345	0.700723	0.961828
ENSSSCG00000005519	ENSSSCG00000005519	10.0912	-0.211203	0.423031	-0.499261	0.617596	0.947791
ENSSSCG00000005524	DAB2IP	13.8604	0.309874	0.331576	0.934551	0.35002	0.85398
ENSSSCG00000005528	NDUFA8	5.21615	0.175075	0.481959	0.363257	0.716413	0.965396
ENSSSCG00000005529	MORN5	3.38244	-0.434833	0.72576	-0.599141	0.549079	0.933493
ENSSSCG00000005532	MRRF	155.031	0.188887	0.177585	1.06364	0.287492	0.822406
ENSSSCG00000005575	RC3H2	5.23751	0.553201	0.466628	1.18553	0.235809	0.779075
ENSSSCG00000005576	ZBTB6	1.89124	0.0584802	0.800124	0.073089	0.941735	NA
ENSSSCG00000005582	STRBP	8.12973	0.403047	0.384251	1.04891	0.294218	0.822406
ENSSSCG00000005584	CRB2	110.209	-0.281316	0.168658	-1.66796	0.0953235	0.621745
ENSSSCG00000005585	DENND1A	2.77954	0.32793	0.62004	0.528885	0.596886	NA
ENSSSCG00000005587	NEK6	1737.5	-0.033303	0.144976	-0.229714	0.818314	0.979804
ENSSSCG00000005589	NR6A1	1.9898	0.349908	0.821622	0.425875	0.670199	NA
ENSSSCG00000005590	PSMB7	12.2175	0.257745	0.312777	0.824054	0.409909	0.886932
ENSSSCG00000005593	OLFML2A	4.82835	0.465833	0.494362	0.942293	0.346043	0.848608
ENSSSCG00000005594	WDR38	126.832	0.144715	0.317396	0.455946	0.648429	0.953316
ENSSSCG00000005596	ARPC5L	9.0921	-0.290725	0.363202	-0.800449	0.423451	0.893176
ENSSSCG00000005597	GOLGA1	206.793	0.057156	0.206192	0.277198	0.781628	0.974762
ENSSSCG00000005598	SCAI	1.40683	0.699286	1.0313	0.678059	0.497734	NA
ENSSSCG00000005599	RABEPK	12.765	0.785481	0.572586	1.37181	0.170122	0.72285
ENSSSCG00000005600	PPP6C	2.34118	0.630824	0.698442	0.903187	0.366427	NA
ENSSSCG00000005601	HSPA5	21.6668	0.311952	0.320591	0.973055	0.330526	0.840625
ENSSSCG00000005602	GAPVD1	5.62428	-0.523411	0.504826	-1.03681	0.299822	0.824048
ENSSSCG00000005604	PBX3	1.79221	0.714411	0.926216	0.771323	0.440516	NA
ENSSSCG00000005607	RALGPS1	1.07645	2.94943	1.24961	2.36028	0.0182613	NA
ENSSSCG00000005608	ANGPTL2	14.0768	0.121758	0.342548	0.355447	0.722254	0.966617
ENSSSCG00000005609	GARNL3	1.54057	-0.759315	0.890385	-0.852793	0.393774	NA
ENSSSCG00000005611	ZNF79	9509.98	-0.0109464	0.191968	-0.0570217	0.954528	0.996985
ENSSSCG00000005613	LRSAM1	2.14947	1.90178	0.918331	2.07091	0.0383669	NA
ENSSSCG00000005614	NIBAN2	4.37293	-0.146926	0.63265	-0.232239	0.816352	0.979804
ENSSSCG00000005616	TTC16	4.07309	-0.637828	0.539305	-1.18269	0.236933	0.780138
ENSSSCG00000005617	STXBP1	7.47559	-0.138726	0.5393	-0.257234	0.796998	0.978209
ENSSSCG00000005619	TOR2A	1.25228	-0.593772	1.0192	-0.582588	0.56017	NA
ENSSSCG00000005621	CDK9	3.72951	-0.395944	0.542591	-0.729728	0.465556	0.911534
ENSSSCG00000005623	ENSSSCG00000005623	5.19396	0.37683	0.485466	0.776223	0.437617	0.900448
ENSSSCG00000005625	ENG	76.6072	0.0896315	0.221654	0.404375	0.685937	0.958757
ENSSSCG00000005626	FPGS	14.7677	-0.0116856	0.331033	-0.0353003	0.97184	0.996985
ENSSSCG00000005627	AK1	234.796	-0.0514109	0.177924	-0.288948	0.772621	0.973608
ENSSSCG00000005628	ST6GALNAC4	2.21563	0.029213	0.719284	0.0406139	0.967604	NA
ENSSSCG00000005631	EEIG1	1.21737	-0.498679	1.12549	-0.443076	0.657711	NA
ENSSSCG00000005636	SLC25A25	35.4277	0.0132369	0.355813	0.0372019	0.970324	0.996985
ENSSSCG00000005638	LCN2	13.7139	0.57252	0.353053	1.62163	0.104883	0.641148
ENSSSCG00000005640	CIZ1	125.878	0.0546015	0.202581	0.26953	0.787522	0.975593
ENSSSCG00000005641	DNM1	1.20281	1.55852	1.09139	1.42801	0.153289	NA
ENSSSCG00000005643	ENSSSCG00000005643	23.3401	-0.656068	0.261167	-2.51206	0.0120027	0.33106
ENSSSCG00000005645	TRUB2	3.50844	-0.00767326	0.604236	-0.0126991	0.989868	0.998761
ENSSSCG00000005646	COQ4	1.81542	-0.13773	0.862403	-0.159705	0.873114	NA
ENSSSCG00000005648	SLC27A4	1.08553	-0.282086	1.09331	-0.258011	0.796398	NA
ENSSSCG00000005651	ODF2	2.12061	0.307797	0.788898	0.390161	0.696417	NA
ENSSSCG00000005652	GLE1	2.46359	0.247487	0.761744	0.324895	0.74526	NA
ENSSSCG00000005654	SPTAN1	25.6082	-0.232758	0.268266	-0.86764	0.385592	0.879541
ENSSSCG00000005655	DYNC2I2	316.221	-0.563463	0.251788	-2.23785	0.025231	0.42152
ENSSSCG00000005656	ENSSSCG00000005656	84.5738	0.1719	0.214368	0.80189	0.422617	0.892729
ENSSSCG00000005657	PKN3	12.8091	-0.14536	0.368509	-0.394456	0.693245	0.960496
ENSSSCG00000005659	ZER1	4.6372	-0.29918	0.484361	-0.617681	0.536786	0.926842
ENSSSCG00000005660	TBC1D13	4.20616	0.61974	0.534823	1.15877	0.246548	0.790254
ENSSSCG00000005661	ENDOG	40.4864	-0.208893	0.24285	-0.860175	0.389693	0.881931
ENSSSCG00000005662	SPOUT1	64.7097	0.305346	0.275226	1.10944	0.267241	0.805989
ENSSSCG00000005663	KYAT1	1.13964	1.41782	1.05881	1.33908	0.180546	NA
ENSSSCG00000005664	LRRC8A	1.70982	1.17251	0.835391	1.40354	0.160455	NA
ENSSSCG00000005665	PHYHD1	2.4009	0.347365	0.782403	0.443972	0.657063	NA
ENSSSCG00000005666	DOLK	2.46084	-0.0204094	0.73152	-0.0279	0.977742	NA
ENSSSCG00000005667	NUP188	6.54742	-0.181688	0.461691	-0.393528	0.693929	0.960496
ENSSSCG00000005668	SH3GLB2	5.61294	0.217409	0.464706	0.467843	0.639897	0.952526
ENSSSCG00000005669	MIGA2	1.70656	0.750662	0.846363	0.886927	0.375118	NA
ENSSSCG00000005671	CRAT	58.0923	-0.173295	0.216098	-0.801929	0.422594	0.892729
ENSSSCG00000005672	PTPA	4.42231	0.762888	0.546652	1.39556	0.162846	0.717483
ENSSSCG00000005678	NTMT1	8.17814	-0.176909	0.421217	-0.419995	0.674489	0.956207
ENSSSCG00000005679	ASB6	12.2717	-0.0771106	0.355708	-0.216781	0.828379	0.982808
ENSSSCG00000005683	TOR1B	1.71196	1.00687	0.944563	1.06596	0.286441	NA
ENSSSCG00000005688	PTGES	0.958466	0.262515	1.09557	0.239614	0.81063	NA
ENSSSCG00000005689	FNBP1	5.29963	0.179375	0.545334	0.328928	0.74221	0.969883
ENSSSCG00000005699	HMCN2	22.1973	-0.153686	0.315969	-0.486397	0.626686	0.949177
ENSSSCG00000005702	FUBP3	3.57309	0.739357	0.620368	1.1918	0.233338	0.776297
ENSSSCG00000005705	QRFP	1.77286	-0.501044	0.910248	-0.550447	0.582013	NA
ENSSSCG00000005706	ABL1	7.07118	0.303566	0.411261	0.738135	0.460433	0.909544
ENSSSCG00000005707	FIBCD1	2.75188	-0.0404668	0.806951	-0.0501477	0.960005	NA
ENSSSCG00000005711	NUP214	1.23384	-0.118632	0.948123	-0.125123	0.900426	NA
ENSSSCG00000005713	PLPP7	309.889	-0.119908	0.161754	-0.741295	0.458515	0.908727
ENSSSCG00000005715	PRRC2B	11.0683	0.0332537	0.416812	0.079781	0.936411	0.995285
ENSSSCG00000005716	POMT1	121.162	-0.151316	0.147047	-1.02903	0.303466	0.826488
ENSSSCG00000005717	UCK1	6.09753	-0.352352	0.444553	-0.792598	0.428012	0.895091
ENSSSCG00000005719	RAPGEF1	28.5976	-0.648258	0.288589	-2.2463	0.0246846	0.417932
ENSSSCG00000005724	SETX	4.20282	0.790038	0.546537	1.44553	0.148308	0.702567
ENSSSCG00000005725	TTF1	1.60788	-0.387516	0.898226	-0.431424	0.66616	NA
ENSSSCG00000005731	GTF3C4	2.00099	-0.337475	0.756601	-0.446041	0.655568	NA
ENSSSCG00000005738	RALGDS	4.56475	0.146765	0.534528	0.27457	0.783647	0.974762
ENSSSCG00000005749	BRD3	6.58437	-0.416536	0.453371	-0.918752	0.358225	0.858969
ENSSSCG00000005751	COL5A1	79.5057	-0.4446	0.281288	-1.58059	0.113972	0.663596
ENSSSCG00000005753	CAMSAP1	17.0201	-0.47673	0.343363	-1.38841	0.165011	0.719812
ENSSSCG00000005759	MRPS2	1.43418	-0.939388	0.962481	-0.976008	0.329061	NA
ENSSSCG00000005761	PPP1R26	5.79558	-0.101475	0.501879	-0.202191	0.839767	0.984307
ENSSSCG00000005762	KCNT1	1.78972	-0.572576	0.808845	-0.707893	0.479011	NA
ENSSSCG00000005768	None	1.35338	1.7239	1.09341	1.57663	0.114881	NA
ENSSSCG00000005773	None	2.83212	0.0438573	0.620011	0.0707363	0.943608	NA
ENSSSCG00000005777	TXNL4A	3.7045	0.727372	0.554451	1.31188	0.189561	0.741432
ENSSSCG00000005778	HSBP1L1	2.13465	-0.661658	0.768174	-0.861339	0.389051	NA
ENSSSCG00000005780	KCNG2	1.91609	-0.393281	0.862225	-0.456124	0.648301	NA
ENSSSCG00000005785	PCSK6	2.02944	0.112262	0.798841	0.140532	0.88824	NA
ENSSSCG00000005786	SNRPA1	1.22904	0.830604	1.0175	0.81632	0.414317	NA
ENSSSCG00000005787	CTDP1	4.33535	0.184609	0.520261	0.354839	0.72271	0.966617
ENSSSCG00000005828	EGFL7	26.3813	0.393789	0.55094	0.714759	0.474758	0.913851
ENSSSCG00000005832	MAMDC4	62.5442	0.0733936	0.296008	0.247945	0.804177	0.97846
ENSSSCG00000005837	DIPK1B	61.0038	0.458519	0.172904	2.65187	0.00800462	0.294808
ENSSSCG00000005838	TRAF2	4.34182	0.0808143	0.544325	0.148467	0.881974	0.988493
ENSSSCG00000005839	FBXW5	4.51875	0.183747	0.540822	0.339756	0.73404	0.968018
ENSSSCG00000005841	RABL6	39.6368	-0.54875	0.205395	-2.67168	0.00754726	0.289514
ENSSSCG00000005842	TMEM141	1.01117	1.22806	1.26548	0.970433	0.331831	NA
ENSSSCG00000005846	NELFB	2.58978	1.23138	0.755588	1.62969	0.103166	NA
ENSSSCG00000005848	CIMIP2A	1165.54	-0.0440135	0.21789	-0.201999	0.839917	0.984307
ENSSSCG00000005890	ZNF7	1.11415	-0.221983	0.998695	-0.222273	0.824102	NA
ENSSSCG00000005895	C8orf82	2.6881	-1.14836	0.688108	-1.66886	0.0951454	NA
ENSSSCG00000005896	LRRC24	54.047	0.000187213	0.20943	0.000893918	0.999287	0.999704
ENSSSCG00000005899	MFSD3	3.16225	0.179885	0.653478	0.275273	0.783107	NA
ENSSSCG00000005901	ENSSSCG00000005901	22.2422	0.215684	0.323732	0.66624	0.505258	0.924471
ENSSSCG00000005904	VPS28	4.18919	-0.171295	0.528056	-0.324388	0.745644	0.971116
ENSSSCG00000005907	ADCK5	4.26408	-0.318667	0.555802	-0.573347	0.56641	0.937022
ENSSSCG00000005909	FBXL6	18.7759	-0.312319	0.280802	-1.11224	0.266035	0.805557
ENSSSCG00000005911	OPLAH	1.39675	-0.389892	0.928337	-0.41999	0.674493	NA
ENSSSCG00000005914	SHARPIN	7.45366	-0.546685	0.430933	-1.26861	0.204581	0.752594
ENSSSCG00000005915	MAF1	20.3991	-0.330735	0.28012	-1.18069	0.237726	0.781288
ENSSSCG00000005917	HSF1	65.7851	-0.0981252	0.181349	-0.541086	0.588448	0.943033
ENSSSCG00000005918	DGAT1	178.755	-0.345469	0.178568	-1.93466	0.0530323	0.535078
ENSSSCG00000005920	BOP1	22.9472	-0.254385	0.320383	-0.794005	0.427193	0.895091
ENSSSCG00000005922	ENSSSCG00000005922	30.6029	-0.120261	0.343565	-0.350037	0.726311	0.966884
ENSSSCG00000005924	MROH1	33.2863	0.0205934	0.281101	0.07326	0.941599	0.99637
ENSSSCG00000005925	EXOSC4	7.76081	-0.141334	0.501196	-0.281993	0.777949	0.974453
ENSSSCG00000005928	MROH5	58.605	-0.172426	0.422675	-0.40794	0.683318	0.958757
ENSSSCG00000005933	CHRAC1	11.1894	0.365325	0.424789	0.860015	0.389781	0.881931
ENSSSCG00000005934	TRAPPC9	2.75524	-0.550782	0.739574	-0.744728	0.456436	NA
ENSSSCG00000005935	AGO2	7.97418	0.253732	0.432836	0.586208	0.557735	0.934701
ENSSSCG00000005943	ST3GAL1	1.59192	1.53253	0.915731	1.67356	0.0942166	NA
ENSSSCG00000005944	NDRG1	1.4376	1.31441	1.0009	1.31323	0.189107	NA
ENSSSCG00000005949	SLA	1.40879	-0.409071	0.948488	-0.431288	0.666259	NA
ENSSSCG00000005950	PHF20L1	5.87495	0.127763	0.447396	0.285571	0.775207	0.973951
ENSSSCG00000005954	OC90	1.78821	-0.0860496	0.772243	-0.111428	0.911277	NA
ENSSSCG00000005955	EFR3A	3.3772	0.860324	0.612773	1.40399	0.160323	0.716786
ENSSSCG00000005959	ENSSSCG00000005959	3.77603	0.20824	0.617381	0.337295	0.735894	0.968018
ENSSSCG00000005961	ENSSSCG00000005961	1.07584	0.101249	1.12297	0.090162	0.928158	NA
ENSSSCG00000005965	MYC	11.8503	0.575198	0.562106	1.02329	0.306171	0.827176
ENSSSCG00000005969	WASHC5	2.52908	1.24094	0.846127	1.46662	0.14248	NA
ENSSSCG00000005970	SQLE	8.45307	-0.652426	0.602623	-1.08264	0.278967	0.814283
ENSSSCG00000005975	MTSS1	2667.27	0.0129786	0.310103	0.0418526	0.966616	0.996985
ENSSSCG00000005976	NDUFB9	28.5214	0.357273	0.277816	1.28601	0.198441	0.747178
ENSSSCG00000005979	ANXA13	14.7413	-0.554184	0.525918	-1.05374	0.292	0.822406
ENSSSCG00000005981	FBXO32	59.7309	-0.297456	0.213124	-1.39569	0.162807	0.717483
ENSSSCG00000005982	ENSSSCG00000005982	1.02211	0.782969	1.17552	0.666061	0.505372	NA
ENSSSCG00000005983	ATAD2	1.63141	-0.279728	0.971278	-0.288	0.773347	NA
ENSSSCG00000005984	ZHX1	15.0301	0.573337	0.312317	1.83576	0.0663937	0.57986
ENSSSCG00000005986	FAM83A	1.77779	0.0426669	0.790427	0.0539796	0.956951	NA
ENSSSCG00000005987	TBC1D31	1.3913	0.22903	0.859048	0.266609	0.78977	NA
ENSSSCG00000005994	SNTB1	18.9521	-0.0082978	0.34627	-0.0239634	0.980882	0.99808
ENSSSCG00000005995	MTBP	21.8525	0.000677385	0.437344	0.00154886	0.998764	0.999671
ENSSSCG00000005997	COL14A1	31.4979	0.0701227	0.247838	0.282938	0.777224	0.974026
ENSSSCG00000006008	ENSSSCG00000006008	25.6089	0.438552	0.35645	1.23034	0.218572	0.763573
ENSSSCG00000006009	EXT1	1.84799	-0.193836	0.851987	-0.22751	0.820027	NA
ENSSSCG00000006014	RAD21	10.7562	0.075841	0.35641	0.212791	0.83149	0.983523
ENSSSCG00000006016	EIF3H	19.4056	0.328521	0.286055	1.14845	0.250781	0.792882
ENSSSCG00000006018	TRPS1	1.82008	0.99729	0.80579	1.23765	0.215844	NA
ENSSSCG00000006023	SYBU	1.3593	0.0141548	0.933781	0.0151586	0.987906	NA
ENSSSCG00000006024	EBAG9	9.42049	0.286656	0.48694	0.588689	0.55607	0.934143
ENSSSCG00000006029	NUDCD1	2.30683	0.0830753	0.860127	0.0965849	0.923056	NA
ENSSSCG00000006031	TMEM74	6.5518	-0.322827	0.452039	-0.714157	0.47513	0.913851
ENSSSCG00000006032	EMC2	2.38095	0.490619	0.869692	0.56413	0.572666	NA
ENSSSCG00000006033	EIF3E	14.3016	-0.00318486	0.33562	-0.00948949	0.992429	0.998897
ENSSSCG00000006035	ANGPT1	2.74892	0.915798	0.774036	1.18315	0.236751	NA
ENSSSCG00000006037	OXR1	17.8541	1.79622	0.485569	3.69921	0.000216271	0.0490236
ENSSSCG00000006039	LRP12	1.18092	2.50005	1.16869	2.13919	0.0324201	NA
ENSSSCG00000006048	DCAF13	2.66104	-1.22889	0.769593	-1.59681	0.110309	NA
ENSSSCG00000006049	SLC25A32	1.9016	-0.317654	0.819483	-0.387627	0.698292	NA
ENSSSCG00000006050	ENSSSCG00000006050	2.7337	-0.762365	0.698893	-1.09082	0.275353	NA
ENSSSCG00000006052	FZD6	1.00298	-0.566713	1.17321	-0.483044	0.629065	NA
ENSSSCG00000006054	ATP6V1C1	676.989	-0.0639842	0.221592	-0.288748	0.772774	0.973608
ENSSSCG00000006060	GRHL2	2.13024	0.300478	0.893293	0.336371	0.736591	NA
ENSSSCG00000006061	None	5.17435	0.745273	0.514154	1.44951	0.147194	0.702567
ENSSSCG00000006062	YWHAZ	13.821	1.09573	0.421976	2.59666	0.00941342	0.304889
ENSSSCG00000006063	ENSSSCG00000006063	4.42589	0.875552	0.595665	1.46987	0.141596	0.700498
ENSSSCG00000006065	ANKRD46	59.5876	0.21805	0.517216	0.421585	0.673328	0.956207
ENSSSCG00000006066	RNF19A	7.0115	0.578099	0.412699	1.40078	0.161281	0.717483
ENSSSCG00000006071	VPS13B	16.5135	-0.494804	0.342707	-1.44381	0.148792	0.702955
ENSSSCG00000006074	STK3	4.71183	0.557648	0.528665	1.05482	0.291506	0.822406
ENSSSCG00000006081	RPL30	23.5441	-0.135188	0.294786	-0.458597	0.646523	0.953316
ENSSSCG00000006082	MATN2	10.6145	1.2694	0.488353	2.59935	0.00934008	0.30409
ENSSSCG00000006083	LAPTM4B	1.49589	-0.0325977	0.851304	-0.0382915	0.969455	NA
ENSSSCG00000006084	MTDH	51.8461	0.108786	0.213288	0.510044	0.610021	0.947439
ENSSSCG00000006088	SDC2	6.66753	0.113089	0.485337	0.233011	0.815753	0.979804
ENSSSCG00000006089	PTDSS1	20.0896	-0.450813	0.359025	-1.25566	0.209239	0.75613
ENSSSCG00000006090	MTERF3	78.086	0.738552	0.277496	2.66148	0.00777969	0.294526
ENSSSCG00000006095	CCNE2	67.794	0.286738	0.189954	1.50952	0.131166	0.682378
ENSSSCG00000006096	INTS8	3.73538	0.346859	0.577693	0.600421	0.548226	0.933493
ENSSSCG00000006100	VIRMA	11.7479	0.265272	0.34132	0.777195	0.437044	0.899478
ENSSSCG00000006105	GEM	1.99832	0.950395	0.935978	1.0154	0.309914	NA
ENSSSCG00000006107	PDP1	5.55639	0.715118	0.485424	1.47318	0.140702	0.699623
ENSSSCG00000006110	RBM12B	58.6224	0.309337	0.208895	1.48083	0.138653	0.694167
ENSSSCG00000006115	RUNX1T1	2.4424	0.157158	0.856473	0.183494	0.85441	NA
ENSSSCG00000006120	OTUD6B	1.51991	1.53381	1.06432	1.44112	0.14955	NA
ENSSSCG00000006125	CALB1	5.82794	-0.957221	0.573964	-1.66774	0.095368	0.621745
ENSSSCG00000006126	DECR1	4.80338	0.618966	0.498324	1.24209	0.214202	0.761305
ENSSSCG00000006127	NBN	3.6683	0.330727	0.592344	0.558336	0.576615	0.940836
ENSSSCG00000006135	CPNE3	11.0053	-0.764092	0.372609	-2.05065	0.0403009	0.495497
ENSSSCG00000006136	RMDN1	6497.77	0.0424619	0.145283	0.29227	0.77008	0.973608
ENSSSCG00000006137	WWP1	96.4663	0.0371779	0.214139	0.173616	0.862168	0.987722
ENSSSCG00000006140	CA2	1.61331	1.32861	0.945613	1.40502	0.160014	NA
ENSSSCG00000006141	CA3	558.507	0.382819	0.225982	1.69402	0.090261	0.618661
ENSSSCG00000006143	CA13	1.17954	1.45104	1.08648	1.33554	0.181698	NA
ENSSSCG00000006145	E2F5	155.773	0.0502202	0.18195	0.276011	0.782539	0.974762
ENSSSCG00000006151	SNX16	1.67575	0.587569	0.881631	0.666457	0.505119	NA
ENSSSCG00000006153	FABP5	8.45823	-0.150462	0.528157	-0.284881	0.775735	0.973951
ENSSSCG00000006155	ZBTB10	18.6575	0.983227	0.28419	3.45975	0.000540679	0.0725453
ENSSSCG00000006156	TPD52	5.57929	0.304268	0.467384	0.651002	0.515045	0.925864
ENSSSCG00000006157	MSTO1	1.59506	-0.511474	0.851163	-0.600912	0.547899	NA
ENSSSCG00000006159	HEY1	1.11175	1.23337	1.13402	1.08761	0.276766	NA
ENSSSCG00000006163	PKIA	62.3453	0.534675	0.202022	2.64662	0.0081301	0.296346
ENSSSCG00000006164	WNT8B	6.40816	-0.369999	0.508437	-0.727719	0.466786	0.911534
ENSSSCG00000006165	SEC31B	1.76948	0.263407	0.930528	0.283072	0.777121	NA
ENSSSCG00000006166	NDUFB8	13.8479	-0.134007	0.381801	-0.350987	0.725598	0.966884
ENSSSCG00000006169	ZFHX4	4.06941	0.206744	0.530649	0.389606	0.696828	0.960725
ENSSSCG00000006172	PI15	1.78738	0.455968	0.795549	0.573148	0.566544	NA
ENSSSCG00000006174	JPH1	141.403	-0.26358	0.184995	-1.4248	0.154215	0.708507
ENSSSCG00000006176	ELOC	3.33266	1.3191	0.643493	2.04991	0.0403732	0.495497
ENSSSCG00000006177	UBE2W	4.54345	0.615238	0.561868	1.09499	0.273523	0.809046
ENSSSCG00000006179	STAU2	9.65145	0.49028	0.372073	1.3177	0.187605	0.738895
ENSSSCG00000006184	TERF1	2.45205	0.765934	0.694774	1.10242	0.270279	NA
ENSSSCG00000006192	LACTB2	2.00061	-0.271884	0.724547	-0.375246	0.707477	NA
ENSSSCG00000006193	TRAM1	5.10654	0.118117	0.53457	0.220957	0.825126	0.981318
ENSSSCG00000006194	NCOA2	5.42914	-0.0669161	0.467615	-0.143101	0.886211	0.989241
ENSSSCG00000006196	SLCO5A1	2.86694	0.311091	0.648225	0.479912	0.63129	NA
ENSSSCG00000006197	SULF1	5.45362	0.151115	0.461753	0.327264	0.743468	0.970214
ENSSSCG00000006199	PREX2	2.04503	1.37518	0.864463	1.5908	0.111655	NA
ENSSSCG00000006201	ARFGEF1	10.2138	0.0307434	0.365462	0.084122	0.932959	0.994885
ENSSSCG00000006202	CSPP1	11.2054	0.208426	0.388002	0.537178	0.591145	0.943033
ENSSSCG00000006203	COPS5	8.04952	0.908747	0.410415	2.21422	0.0268139	0.432404
ENSSSCG00000006204	PPP1R42	2.26957	0.271115	0.749397	0.361778	0.717518	NA
ENSSSCG00000006205	ENSSSCG00000006205	96.0202	0.043156	0.296337	0.145632	0.884212	0.988493
ENSSSCG00000006209	VCPIP1	4.59228	-0.405639	0.543649	-0.746141	0.455582	0.906205
[truncated: 11,183 more rows]

## Sheet: PRJNA743884
	name	baseMean	log2FoldChange	lfcSE	stat	pvalue	padj
ENSSSCG00000000002	GTSE1	6.52766	0.905323	0.921211	0.982753	0.325729	NA
ENSSSCG00000000003	TTC38	127.76	0.37194	0.335153	1.10976	0.267102	0.939638
ENSSSCG00000000005	CDPF1	540.16	-0.989882	0.289352	-3.42103	0.00062384	0.0524466
ENSSSCG00000000006	PPARA	540.952	-1.5427	0.331192	-4.65803	3.19e-06	0.00123143
ENSSSCG00000000007	TRMU	260.798	0.0586963	0.271669	0.216059	0.828942	0.998677
ENSSSCG00000000010	FBLN1	229.066	-0.244375	0.299129	-0.816955	0.413954	0.984295
ENSSSCG00000000014	FAM118A	2.73438	-0.95158	1.75505	-0.542196	0.587684	NA
ENSSSCG00000000018	KIAA0930	749.999	-0.00553584	0.282756	-0.0195782	0.98438	0.999524
ENSSSCG00000000019	NUP50	813.588	-0.056556	0.297837	-0.189889	0.849396	0.998677
ENSSSCG00000000020	PHF21B	26.6253	0.867236	0.615227	1.40962	0.158652	0.858293
ENSSSCG00000000022	RTL6	335.203	-0.592358	0.311416	-1.90214	0.0571523	0.640516
ENSSSCG00000000024	PARVB	1190.94	-0.201958	0.372066	-0.542802	0.587266	0.998677
ENSSSCG00000000025	PARVG	7.9267	0.102699	0.975623	0.105265	0.916166	0.999524
ENSSSCG00000000029	SCUBE1	15.3914	0.0489792	0.810127	0.0604587	0.95179	0.999524
ENSSSCG00000000031	MCAT	92.9808	0.0168682	0.416912	0.0404598	0.967727	0.999524
ENSSSCG00000000033	TSPO	58.5074	0.496034	0.398803	1.24381	0.213571	0.906238
ENSSSCG00000000034	TTLL12	857.81	-0.206823	0.294113	-0.703209	0.481925	0.991708
ENSSSCG00000000035	TTLL1	148.553	0.611054	0.358273	1.70555	0.0880913	0.739602
ENSSSCG00000000036	PACSIN2	329.579	0.0905331	0.271833	0.333047	0.739099	0.998677
ENSSSCG00000000037	ARFGAP3	302.554	-0.453568	0.321777	-1.40957	0.158666	0.858293
ENSSSCG00000000038	CYB5R3	592.28	-0.0527988	0.305543	-0.172803	0.862806	0.998677
ENSSSCG00000000039	POLDIP3	632.743	-0.282272	0.219461	-1.28621	0.19837	0.894678
ENSSSCG00000000040	SEPTIN3	43.4676	-0.0353559	0.458754	-0.0770694	0.938568	0.999524
ENSSSCG00000000045	NDUFA6	1032.77	-0.189792	0.351604	-0.539789	0.589342	0.998677
ENSSSCG00000000046	CYP2D6	24.1298	-6.04009	3.43037	-1.76077	NA	NA
ENSSSCG00000000050	NAGA	1019.49	0.23512	0.307187	0.765395	0.444036	0.991431
ENSSSCG00000000058	SNU13	2085.8	0.12766	0.263998	0.483565	0.628695	0.998677
ENSSSCG00000000059	XRCC6	456.277	0.393767	0.263361	1.49516	0.134873	0.819631
ENSSSCG00000000061	PMM1	74.8166	-0.304155	0.47082	-0.646012	0.518272	0.993007
ENSSSCG00000000062	CSDC2	17.367	-1.35983	0.667919	-2.03592	0.0417588	0.568709
ENSSSCG00000000063	POLR3H	771.87	-0.584851	0.262186	-2.23067	0.025703	0.468839
ENSSSCG00000000064	ACO2	17863.3	-0.528502	0.309297	-1.70872	0.0875024	0.738443
ENSSSCG00000000066	L3MBTL2	231.049	0.453885	0.289556	1.56752	0.116993	0.80299
ENSSSCG00000000067	CHADL	6.39259	0.890996	1.06802	0.834252	0.404139	NA
ENSSSCG00000000068	EP300	1485.62	-0.127514	0.247235	-0.515762	0.606021	0.998677
ENSSSCG00000000071	ST13	4517.39	0.176649	0.249384	0.708342	0.478733	0.991708
ENSSSCG00000000072	SLC25A17	92.4785	-0.64315	0.400715	-1.605	0.108493	0.781805
ENSSSCG00000000075	MRTFA	286.687	0.634062	0.2957	2.14428	0.0320106	0.517657
ENSSSCG00000000076	SGSM3	586.692	0.526863	0.229369	2.29701	0.0216184	0.426353
ENSSSCG00000000077	ADSL	1428.21	0.225323	0.24391	0.923796	0.355592	0.969015
ENSSSCG00000000078	TNRC6B	252.363	0.165223	0.26259	0.629207	0.529213	0.99486
ENSSSCG00000000079	FAM83F	1.83316	-1.26123	2.35973	-0.534482	0.593008	NA
ENSSSCG00000000084	None	34156.2	-0.0770105	0.221296	-0.347997	0.727842	0.998677
ENSSSCG00000000087	TAB1	464.719	0.317949	0.243759	1.30436	0.192113	0.892826
ENSSSCG00000000091	ENSSSCG00000000091	11.1481	0.394008	0.766258	0.514198	0.607114	0.998677
ENSSSCG00000000092	NPTXR	4.10594	0.723595	1.24586	0.5808	0.561375	NA
ENSSSCG00000000093	DNAL4	67.6781	-0.0980837	0.422061	-0.232392	0.816233	0.998677
ENSSSCG00000000094	SUN2	3195.53	-1.48691	0.397769	-3.73813	0.000185396	0.0248108
ENSSSCG00000000095	GTPBP1	1231.43	-0.767914	0.276588	-2.77639	0.00549668	0.196964
ENSSSCG00000000097	TOMM22	976.168	0.128619	0.238883	0.538419	0.590288	0.998677
ENSSSCG00000000104	ENSSSCG00000000104	3968	0.137762	0.262634	0.524542	0.599902	0.998677
ENSSSCG00000000105	KDELR3	29.957	0.0996505	0.469551	0.212225	0.831931	0.998677
ENSSSCG00000000107	CSNK1E	554.888	-0.217588	0.25247	-0.861838	0.388777	0.978095
ENSSSCG00000000108	TMEM184B	422.664	-0.0763068	0.25888	-0.294757	0.768179	0.998677
ENSSSCG00000000110	PLA2G6	395.623	-0.670036	0.389694	-1.71939	0.085543	0.729451
ENSSSCG00000000111	BAIAP2L2	138.648	-0.428539	0.398695	-1.07485	0.28244	0.940709
ENSSSCG00000000113	SLC16A8	9.34365	0.176616	0.888955	0.198679	0.842514	0.998677
ENSSSCG00000000114	PICK1	381.138	-0.160576	0.320219	-0.501459	0.616048	0.998677
ENSSSCG00000000116	POLR2F	933.873	0.295192	0.339158	0.870368	0.384099	0.97763
ENSSSCG00000000117	C22orf23	37.8753	0.592568	0.510333	1.16114	0.245585	0.922226
ENSSSCG00000000118	MICALL1	239.644	0.161033	0.266093	0.605174	0.545063	0.995624
ENSSSCG00000000119	EIF3L	2995.92	-0.229404	0.250734	-0.914927	0.36023	0.971239
ENSSSCG00000000120	ANKRD54	132.245	-0.254516	0.332532	-0.765387	0.444041	0.991431
ENSSSCG00000000130	CYTH4	16.5257	-0.113542	0.674248	-0.168399	0.86627	0.998677
ENSSSCG00000000133	TST	480.062	-0.222776	0.289812	-0.768692	0.442076	0.991431
ENSSSCG00000000135	KCTD17	5.05695	0.424923	1.06229	0.400008	0.689151	NA
ENSSSCG00000000136	CSF2RB	13.4138	-0.122957	0.871256	-0.141126	0.88777	0.999524
ENSSSCG00000000137	NCF4	15.5634	0.486231	0.842061	0.577429	0.563649	0.99673
ENSSSCG00000000138	PVALB	97.2841	2.34202	1.3711	1.70813	0.0876127	0.738443
ENSSSCG00000000139	IFT27	23.5046	0.1133	0.554203	0.204437	0.838012	0.998677
ENSSSCG00000000141	EIF3D	1347.23	-0.140953	0.228318	-0.617353	0.537002	0.995195
ENSSSCG00000000142	FOXRED2	41.789	-0.10491	0.540614	-0.194057	0.846131	0.998677
ENSSSCG00000000144	TXN2	246.948	-0.2678	0.430192	-0.622513	0.533605	0.995195
ENSSSCG00000000145	MYH9	149.162	-0.712882	0.433621	-1.64402	0.100172	0.768195
ENSSSCG00000000146	MYH11	173.975	-0.379127	0.582908	-0.650407	0.51543	0.993007
ENSSSCG00000000148	ENSSSCG00000000148	32.3403	-0.383872	0.820055	-0.468106	0.639709	0.998677
ENSSSCG00000000151	ENSSSCG00000000151	2.34368	0.554955	1.93489	0.286815	0.774254	NA
ENSSSCG00000000152	RBFOX2	787.88	0.070572	0.370988	0.190227	0.849131	0.998677
ENSSSCG00000000156	FBXO7	298.537	-0.287471	0.260794	-1.10229	0.270336	0.939638
ENSSSCG00000000158	RTCB	659.796	0.0335094	0.28293	0.118437	0.905722	0.999524
ENSSSCG00000000160	PRDM4	224.025	-0.211469	0.282313	-0.749058	0.453822	0.991708
ENSSSCG00000000161	PWP1	230.723	0.207423	0.296418	0.699764	0.484075	0.991708
ENSSSCG00000000162	ABTB3	23.645	0.747339	0.61434	1.21649	0.223798	0.909884
ENSSSCG00000000164	CRY1	176.22	0.137348	0.329117	0.417321	0.676443	0.998677
ENSSSCG00000000167	RIC8B	315.679	0.0624877	0.300771	0.207758	0.835418	0.998677
ENSSSCG00000000169	None	31.8153	0.107666	0.469205	0.229465	0.818507	0.998677
ENSSSCG00000000171	CKAP4	22.3003	-0.024473	0.600011	-0.0407875	0.967465	0.999524
ENSSSCG00000000175	ADCY6	150.072	0.732001	0.370224	1.97718	0.0480212	0.606481
ENSSSCG00000000176	DDX23	726.13	0.0630715	0.251234	0.251047	0.801778	0.998677
ENSSSCG00000000179	CCDC65	2.56598	-0.428133	1.4439	-0.296512	0.766839	NA
ENSSSCG00000000182	WNT10B	3.79936	-0.409872	1.32045	-0.310403	0.756254	NA
ENSSSCG00000000184	DDN	15.7067	-4.40252	1.26657	-3.47595	0.000509056	0.0462187
ENSSSCG00000000185	PRKAG1	200.659	-0.650234	0.315709	-2.0596	0.0394369	0.559152
ENSSSCG00000000186	RHEBL1	1.62016	-0.971615	1.90106	-0.511092	0.609287	NA
ENSSSCG00000000188	DHH	2.76043	0.344932	1.60284	0.2152	0.829611	NA
ENSSSCG00000000189	LMBR1L	300.898	-0.426591	0.263998	-1.61589	0.106119	0.781443
ENSSSCG00000000190	TUBA1B	861.542	-0.0588871	0.311877	-0.188815	0.850238	0.998677
ENSSSCG00000000194	ENSSSCG00000000194	328.224	0.179352	0.332397	0.539572	0.589492	0.998677
ENSSSCG00000000198	DNAJC22	0.898915	-3.20493	3.71824	-0.861949	0.388716	NA
ENSSSCG00000000199	SPATS2	167.06	0.963331	0.374415	2.57289	0.0100853	0.294192
ENSSSCG00000000202	MCRS1	435.975	0.32109	0.25756	1.24666	0.212522	0.904708
ENSSSCG00000000203	KCNH3	1.26549	-0.519133	2.29386	-0.226315	0.820957	NA
ENSSSCG00000000204	PRPF40B	127.887	0.0534703	0.363155	0.147238	0.882944	0.999524
ENSSSCG00000000205	FAM186B	3.47324	-0.283104	1.65994	-0.17055	0.864578	NA
ENSSSCG00000000206	FAIM2	18.9318	-0.0193101	0.694927	-0.0277873	0.977832	0.999524
ENSSSCG00000000207	ENSSSCG00000000207	1040.34	-1.4398	0.933702	-1.54203	0.123066	0.807411
ENSSSCG00000000209	NCKAP5L	90.5631	-0.142507	0.410368	-0.347267	0.728391	0.998677
ENSSSCG00000000214	GPD1	19013.8	0.869351	0.359388	2.41898	0.0155642	0.36713
ENSSSCG00000000215	SMARCD1	164.346	0.191215	0.300245	0.636863	0.524214	0.994325
ENSSSCG00000000216	ASIC1	32.1278	-0.902689	0.842013	-1.07206	0.283693	0.940709
ENSSSCG00000000217	RACGAP1	42.1545	0.336048	0.572354	0.587134	0.557114	0.996247
ENSSSCG00000000220	POU6F1	194.541	-0.171309	0.317823	-0.539007	0.589882	0.998677
ENSSSCG00000000223	BIN2	9.78983	-0.702031	0.900291	-0.779782	0.435519	0.991431
ENSSSCG00000000228	SCN8A	3.43219	0.396046	1.21416	0.326188	0.744282	NA
ENSSSCG00000000232	ACVRL1	112.348	-0.00753178	0.334923	-0.0224881	0.982059	0.999524
ENSSSCG00000000233	ACVR1B	146.386	-0.130572	0.377855	-0.345561	0.729673	0.998677
ENSSSCG00000000234	TAMALIN	74.7281	-0.317692	0.572632	-0.554792	0.579037	0.998677
ENSSSCG00000000252	KRT8	16.3275	-1.90856	0.915302	-2.08517	0.0370538	0.545991
ENSSSCG00000000253	KRT18	3.29741	-1.11453	1.49955	-0.743242	0.457335	NA
ENSSSCG00000000257	ITGB7	13.0871	0.17313	0.774636	0.223498	0.823148	0.998677
ENSSSCG00000000258	RARG	122.371	0.0281614	0.335092	0.0840409	0.933024	0.999524
ENSSSCG00000000259	CSAD	47.5831	-0.146278	0.397998	-0.367533	0.713221	0.998677
ENSSSCG00000000260	SOAT2	2.88435	0.21075	1.50296	0.140223	0.888483	NA
ENSSSCG00000000261	IGFBP6	229.624	-0.485324	0.361099	-1.34402	0.178942	0.883526
ENSSSCG00000000262	SPRYD3	159.895	0.0948615	0.317129	0.299126	0.764844	0.998677
ENSSSCG00000000263	TNS2	590.582	0.0880012	0.368259	0.238966	0.811132	0.998677
ENSSSCG00000000264	MFSD5	158.204	-0.405678	0.318065	-1.27545	0.202148	0.897292
ENSSSCG00000000265	ESPL1	9.29241	0.128645	0.9266	0.138836	0.88958	0.999524
ENSSSCG00000000268	AAAS	86.4058	-0.332148	0.453917	-0.731739	0.464328	0.991708
ENSSSCG00000000271	AMHR2	2.4489	-1.18957	1.69801	-0.700567	0.483573	NA
ENSSSCG00000000272	SP1	249.459	-0.482973	0.308502	-1.56554	0.117455	0.80299
ENSSSCG00000000273	PRR13	469.961	0.238308	0.271445	0.877924	0.379985	0.9776
ENSSSCG00000000274	PCBP2	4444.74	-0.0505733	0.264044	-0.191534	0.848107	0.998677
ENSSSCG00000000275	MAP3K12	34.486	0.156776	0.477084	0.328613	0.742448	0.998677
ENSSSCG00000000276	TARBP2	302.195	0.259061	0.271206	0.955216	0.339468	0.966127
ENSSSCG00000000277	NPFF	13.4927	0.7983	0.74852	1.0665	0.286196	0.942371
ENSSSCG00000000278	ATF7	698.634	-0.00612317	0.235704	-0.0259782	0.979275	0.999524
ENSSSCG00000000288	ENSSSCG00000000288	2596.17	-0.428038	0.270322	-1.58344	0.113322	0.794395
ENSSSCG00000000289	NFE2	5.50133	-1.24454	1.35825	-0.916279	0.359521	NA
ENSSSCG00000000290	COPZ1	763.933	0.155062	0.23915	0.648388	0.516734	0.993007
ENSSSCG00000000292	ZNF385A	248.983	-0.313342	1.12223	-0.279214	0.780081	0.998677
ENSSSCG00000000293	ITGA5	251.115	-0.295933	0.285959	-1.03488	0.300726	0.951621
ENSSSCG00000000295	NCKAP1L	27.2359	-0.0431857	0.633414	-0.0681793	0.945643	0.999524
ENSSSCG00000000297	PDE1B	32.2168	-0.115271	0.547603	-0.210501	0.833276	0.998677
ENSSSCG00000000298	ENSSSCG00000000298	8895.98	0.240937	0.286836	0.839983	0.400918	0.982195
ENSSSCG00000000299	TESPA1	1.2205	-1.29451	2.10145	-0.616007	0.53789	NA
ENSSSCG00000000359	BLOC1S1	1213.43	0.393252	0.292811	1.34303	0.179264	0.883526
ENSSSCG00000000361	CD63	3684.82	-0.487553	0.31244	-1.56047	0.118649	0.80323
ENSSSCG00000000362	RDH5	2.83236	-0.796881	1.39666	-0.570563	0.568296	NA
ENSSSCG00000000363	GDF11	27.5588	-0.421294	0.547017	-0.770165	0.441202	0.991431
ENSSSCG00000000364	SARNP	31.0256	-0.121255	0.485152	-0.249933	0.802639	0.998677
ENSSSCG00000000365	ORMDL2	47.0836	0.0170581	0.419327	0.0406798	0.967551	0.999524
ENSSSCG00000000366	DNAJC14	533.61	-0.0194508	0.271223	-0.0717151	0.942829	0.999524
ENSSSCG00000000367	ENSSSCG00000000367	43.0179	0.29412	0.472928	0.621914	0.533999	0.995195
ENSSSCG00000000368	MMP19	33.2265	0.023846	0.547302	0.04357	0.965247	0.999524
ENSSSCG00000000370	DGKA	55.4543	0.676094	0.413144	1.63646	0.101743	0.770719
ENSSSCG00000000376	SUOX	280.313	-0.0186342	0.394129	-0.0472795	0.96229	0.999524
ENSSSCG00000000377	ENSSSCG00000000377	990.633	-0.241679	0.261088	-0.925661	0.354622	0.969015
ENSSSCG00000000379	ESYT1	336.511	-0.157217	0.257296	-0.611034	0.541177	0.995455
ENSSSCG00000000382	SMARCC2	1251.39	-0.57502	0.234161	-2.45566	0.0140627	0.350836
ENSSSCG00000000383	RNF41	425.762	-1.95179	0.403	-4.84315	1.28e-06	0.000577954
ENSSSCG00000000384	NABP2	943.036	-0.254483	0.305801	-0.832187	0.405304	0.982195
ENSSSCG00000000385	SLC39A5	6.73655	-1.65594	1.25459	-1.31991	0.186866	NA
ENSSSCG00000000386	ANKRD52	1374.68	-0.461753	0.276585	-1.66948	0.0950227	0.75981
ENSSSCG00000000393	PAN2	616.274	0.615158	0.349273	1.76125	0.0781955	0.71092
ENSSSCG00000000394	CNPY2	118.964	1.04017	0.357424	2.91017	0.00361228	0.159192
ENSSSCG00000000396	STAT2	79.8809	-0.0275902	0.372953	-0.0739777	0.941028	0.999524
ENSSSCG00000000399	TIMELESS	14.2513	0.273939	0.683396	0.40085	0.688531	0.998677
ENSSSCG00000000401	GLS2	8.41965	-0.556642	0.868604	-0.640847	0.521622	0.994325
ENSSSCG00000000402	RBMS2	110.41	0.0124186	0.346345	0.0358562	0.971397	0.999524
ENSSSCG00000000403	BAZ2A	562.428	-0.0195781	0.275321	-0.0711102	0.94331	0.999524
ENSSSCG00000000405	ENSSSCG00000000405	20045.6	-0.361387	0.310292	-1.16467	0.244154	0.922226
ENSSSCG00000000406	PTGES3	2844.04	-0.274627	0.354134	-0.775488	0.438051	0.991431
ENSSSCG00000000411	NAB2	59.6607	-0.460951	0.439447	-1.04893	0.294209	0.948005
ENSSSCG00000000413	MYO1A	1.17528	-0.41612	2.63054	-0.158188	0.874309	NA
ENSSSCG00000000419	ENSSSCG00000000419	329.221	-0.165733	0.545033	-0.304078	0.761068	0.998677
ENSSSCG00000000431	MBD6	562.781	-0.398144	0.308739	-1.28958	0.197196	0.894678
ENSSSCG00000000433	B4GALNT1	28.3072	0.278206	0.638187	0.435931	0.662887	0.998677
ENSSSCG00000000435	ARHGEF25	79.6114	0.0949637	0.396416	0.239556	0.810675	0.998677
ENSSSCG00000000436	PIP4K2C	1.35312	1.65451	2.26637	0.730026	0.465375	NA
ENSSSCG00000000437	ARHGAP9	17.6437	0.941337	0.600217	1.56833	0.116805	0.802879
ENSSSCG00000000439	KIF5A	4.74979	-0.234441	1.0771	-0.21766	0.827694	NA
ENSSSCG00000000443	GLI1	8.22192	-1.53663	0.881368	-1.74347	0.0812523	0.719269
ENSSSCG00000000444	DCTN2	1975.21	0.179954	0.218772	0.822563	0.410756	0.983532
ENSSSCG00000000449	DTX3	116.6	-0.0244748	0.51735	-0.0473079	0.962268	0.999524
ENSSSCG00000000453	ATP23	58.8337	-0.177734	0.384601	-0.462125	0.643991	0.998677
ENSSSCG00000000455	LRIG3	20.0957	0.907682	0.565177	1.60601	0.108271	0.781805
ENSSSCG00000000456	SLC16A7	10.0189	-1.43241	0.99112	-1.44524	0.148389	0.841278
ENSSSCG00000000457	USP15	666.611	0.183958	0.252551	0.7284	0.466369	0.991708
ENSSSCG00000000458	MON2	392.787	-0.107607	0.298658	-0.360301	0.718622	0.998677
ENSSSCG00000000462	RXYLT1	245.519	-0.0179278	0.298273	-0.0601052	0.952072	0.999524
ENSSSCG00000000466	XPOT	40.1685	0.115754	0.429097	0.269762	0.787344	0.998677
ENSSSCG00000000469	LEMD3	134.918	-0.0374499	0.34566	-0.108343	0.913723	0.999524
ENSSSCG00000000473	TMBIM4	399.27	-0.122829	0.341475	-0.3597	0.719071	0.998677
ENSSSCG00000000475	IRAK3	37.2285	-0.802394	0.539966	-1.48601	0.137277	0.824941
ENSSSCG00000000477	HELB	43.9571	-0.590353	0.457658	-1.28995	0.19707	0.894678
ENSSSCG00000000483	MDM1	10.9498	0.73263	0.742162	0.987156	0.323566	0.95848
ENSSSCG00000000486	NUP107	108.842	-0.0298348	0.305423	-0.0976838	0.922183	0.999524
ENSSSCG00000000487	SLC35E3	41.0559	-0.0615194	0.500747	-0.122855	0.902222	0.999524
ENSSSCG00000000488	MDM2	1559.79	0.066322	0.344514	0.192509	0.847344	0.998677
ENSSSCG00000000493	FRS2	40.7067	-0.504657	0.572958	-0.880793	0.37843	0.977374
ENSSSCG00000000499	BEST3	245.36	-0.194476	0.361618	-0.537793	0.59072	0.998677
ENSSSCG00000000500	RAB3IP	58.1699	-0.668	0.471741	-1.41603	0.156767	0.857379
ENSSSCG00000000502	CNOT2	431.803	-0.121452	0.291702	-0.416356	0.67715	0.998677
ENSSSCG00000000504	PTPRB	326.569	-0.454886	0.320857	-1.41772	0.156272	0.856458
ENSSSCG00000000509	ZFC3H1	272.638	-0.203031	0.360725	-0.562842	0.573542	0.998677
ENSSSCG00000000510	TMEM19	2199.57	-0.770348	0.370316	-2.08025	0.037503	0.546831
ENSSSCG00000000512	TBC1D15	359.531	-0.318099	0.347458	-0.915504	0.359927	0.971239
ENSSSCG00000000519	GLIPR1	124.541	0.184832	0.459872	0.401921	0.687742	0.998677
ENSSSCG00000000521	None	10.0091	-1.22434	1.29986	-0.941899	0.346244	0.968129
ENSSSCG00000000522	NAP1L1	2900.82	0.150731	0.352243	0.427917	0.668712	0.998677
ENSSSCG00000000523	BBS10	16.9857	0.587171	0.596833	0.98381	0.325209	0.959747
ENSSSCG00000000528	PKP2	33.031	-0.820534	0.557539	-1.47171	0.1411	0.830952
ENSSSCG00000000530	FGD4	794.467	0.431008	0.249624	1.72663	0.0842346	0.72727
ENSSSCG00000000531	BICD1	27.0138	0.7052	0.629874	1.11959	0.262888	0.934865
ENSSSCG00000000534	IPO8	212.376	0.00479099	0.273252	0.0175332	0.986011	0.999524
ENSSSCG00000000536	ERGIC2	959.702	0.225134	0.262079	0.859031	0.390323	0.979491
ENSSSCG00000000541	FAR2	486.276	0.316714	0.305714	1.03598	0.30021	0.951621
ENSSSCG00000000545	KLHL42	8.35268	0.196635	0.907292	0.216727	0.828421	0.998677
ENSSSCG00000000546	None	253.276	0.384624	0.363667	1.05763	0.290226	0.94536
ENSSSCG00000000547	MRPS35	414.263	0.13663	0.292756	0.466701	0.640714	0.998677
ENSSSCG00000000549	PPFIBP1	1119.84	-0.225101	0.258973	-0.869206	0.384735	0.97763
ENSSSCG00000000551	BMAL2	4.8107	0.796706	1.06371	0.748987	0.453865	NA
ENSSSCG00000000553	TM7SF3	106.361	0.361559	0.409684	0.882533	0.377489	0.976905
ENSSSCG00000000554	FGFR1OP2	342.61	-0.28747	0.41206	-0.697642	0.485401	0.991708
ENSSSCG00000000555	ITPR2	185.161	-0.219902	0.324423	-0.677825	0.497882	0.991942
ENSSSCG00000000559	RASSF8	572.911	-0.620446	0.232543	-2.66809	0.00762841	0.245815
ENSSSCG00000000563	ENSSSCG00000000563	13.9225	0.214899	0.664282	0.323505	0.746313	0.998677
ENSSSCG00000000567	SOX5	3.26722	0.38743	1.46185	0.265028	0.790988	NA
ENSSSCG00000000570	C2CD5	301.842	0.276894	0.365643	0.757281	0.448882	0.991708
ENSSSCG00000000571	ABCC9	198.815	0.917944	0.349508	2.62639	0.00862954	0.26505
ENSSSCG00000000573	KCNJ8	62.2143	-0.12253	0.442021	-0.277203	0.781624	0.998677
ENSSSCG00000000576	ENSSSCG00000000576	2514.91	-1.30305	0.550061	-2.36891	0.0178405	0.387828
ENSSSCG00000000577	GYS2	2.26729	4.74141	2.34362	2.02311	0.0430615	NA
ENSSSCG00000000579	GOLT1B	149.78	0.498837	0.468936	1.06376	0.287436	0.943805
ENSSSCG00000000580	RECQL	195.676	0.11687	0.275306	0.424508	0.671195	0.998677
ENSSSCG00000000583	PYROXD1	200.762	0.138092	0.28417	0.485949	0.627003	0.998677
ENSSSCG00000000587	AEBP2	241.117	-0.403033	0.384993	-1.04686	0.295165	0.948005
ENSSSCG00000000588	PLEKHA5	63.4535	-0.860265	0.572939	-1.50149	0.133228	0.816925
ENSSSCG00000000591	PIK3C2G	2.85532	-1.13744	1.41608	-0.803229	0.421842	NA
ENSSSCG00000000599	DERA	145.021	0.0738496	0.396485	0.186261	0.85224	0.998677
ENSSSCG00000000600	EPS8	182.856	-0.512416	0.351222	-1.45895	0.144579	0.834941
ENSSSCG00000000601	PTPRO	4.86186	-1.13537	1.37158	-0.827786	0.407792	NA
ENSSSCG00000000602	RERG	46.4174	1.08957	0.465757	2.33934	0.0193176	0.401546
ENSSSCG00000000605	ERP27	1.28561	2.69805	2.26326	1.1921	0.23322	NA
ENSSSCG00000000607	ART4	13.6267	0.181999	0.87461	0.208092	0.835157	0.998677
ENSSSCG00000000610	SMCO3	1.66941	-4.09574	3.05551	-1.34044	0.180101	NA
ENSSSCG00000000611	ENSSSCG00000000611	947.178	-0.616156	0.318287	-1.93585	0.0528856	0.62486
ENSSSCG00000000612	ATF7IP	354.107	-0.0167908	0.35616	-0.0471441	0.962398	0.999524
ENSSSCG00000000614	GRIN2B	1.2013	2.69065	2.58989	1.0389	0.298849	NA
ENSSSCG00000000619	FAM234B	50.4753	-0.182263	0.415058	-0.439126	0.66057	0.998677
ENSSSCG00000000623	BCL2L14	1.4335	-1.46748	2.59365	-0.565796	0.571532	NA
ENSSSCG00000000625	LRP6	186.549	-0.42844	0.422313	-1.01451	0.31034	0.954978
ENSSSCG00000000633	YBX3	85499	0.0849417	0.297868	0.285166	0.775517	0.998677
ENSSSCG00000000635	ENSSSCG00000000635	41.1026	0.409003	0.471265	0.867885	0.385457	0.97763
ENSSSCG00000000645	GABARAPL1	921.428	-1.77624	0.338765	-5.24329	1.58e-07	0.000114931
ENSSSCG00000000647	OLR1	3.00568	0.071903	1.67674	0.0428827	0.965795	NA
ENSSSCG00000000648	CLEC7A	1.08255	0.728736	2.68026	0.27189	0.785707	NA
ENSSSCG00000000649	None	24.4809	0.395731	0.563203	0.702643	0.482278	0.991708
ENSSSCG00000000651	CLEC12B	3.00114	-2.15717	1.84284	-1.17057	0.241774	NA
ENSSSCG00000000653	CD69	2.16012	-0.0242919	1.88832	-0.0128643	0.989736	NA
ENSSSCG00000000656	CLEC2B	16.6725	-0.433994	0.742376	-0.584601	0.558816	0.996247
ENSSSCG00000000657	ENSSSCG00000000657	114.031	0.22091	0.411479	0.536869	0.591358	0.998677
ENSSSCG00000000660	A2M	10.7866	-0.877925	0.863657	-1.01652	0.309382	0.954454
ENSSSCG00000000661	PHC1	362.85	-0.25942	0.250181	-1.03693	0.299769	0.951621
ENSSSCG00000000665	RIMKLB	32.8697	0.13253	0.451195	0.29373	0.768964	0.998677
ENSSSCG00000000672	CLSTN3	7.30323	-0.226531	1.14937	-0.197092	0.843756	0.998677
ENSSSCG00000000679	LRRC23	2.37301	0.253961	1.63121	0.155689	0.876278	NA
ENSSSCG00000000680	GPR162	0.995786	-2.08372	3.17887	-0.65549	0.512152	NA
ENSSSCG00000000681	P3H3	76.3572	0.0362565	0.453478	0.079952	0.936275	0.999524
ENSSSCG00000000682	GNB3	11.808	-0.599846	0.76202	-0.787179	0.431177	0.989811
ENSSSCG00000000683	CDCA3	10.4188	-0.631513	0.802886	-0.786553	0.431543	0.989811
ENSSSCG00000000684	USP5	1541.11	-0.0432766	0.296521	-0.145948	0.883962	0.999524
ENSSSCG00000000685	TPI1	30888	0.470838	0.303428	1.55173	0.120727	0.804093
ENSSSCG00000000687	CD4	4.02092	0.46286	1.1885	0.389447	0.696945	NA
ENSSSCG00000000690	MLF2	1124.74	-0.0442091	0.238536	-0.185335	0.852966	0.998677
ENSSSCG00000000691	COPS7A	1159.64	0.103036	0.239012	0.43109	0.666403	0.998677
ENSSSCG00000000693	NCAPD2	312.292	0.206843	0.269339	0.767966	0.442507	0.991431
ENSSSCG00000000694	ENSSSCG00000000694	382251	-0.38692	0.360604	-1.07298	0.28328	0.940709
ENSSSCG00000000695	IFFO1	164.72	0.499934	0.309339	1.61614	0.106065	0.781443
ENSSSCG00000000696	NOP2	459.023	-0.226802	0.309532	-0.732725	0.463726	0.991708
ENSSSCG00000000697	CHD4	1368.58	-0.379741	0.253657	-1.49706	0.134377	0.818178
ENSSSCG00000000700	ACRBP	7.44864	0.587608	0.914249	0.642722	0.520405	0.994189
ENSSSCG00000000702	ZNF384	583.309	-0.132718	0.296377	-0.447803	0.654295	0.998677
ENSSSCG00000000703	ENSSSCG00000000703	45.0561	2.0573	0.668335	3.07825	0.00208218	0.113432
ENSSSCG00000000704	TAPBPL	1.0071	-0.104485	2.73133	-0.0382542	0.969485	NA
ENSSSCG00000000705	None	4.9058	1.42774	1.17417	1.21596	0.224002	NA
ENSSSCG00000000706	LTBR	661.349	-0.676417	0.337799	-2.00242	0.0452391	0.592645
ENSSSCG00000000707	SCNN1A	5.37559	-2.11843	1.37133	-1.5448	0.122394	NA
ENSSSCG00000000708	TNFRSF1A	304.042	-0.708015	0.299776	-2.36181	0.0181858	0.389153
ENSSSCG00000000709	PLEKHG6	4.32596	-2.4065	1.59767	-1.50625	0.132002	NA
ENSSSCG00000000712	VWF	1694.01	-0.231698	0.35	-0.661994	0.507975	0.993007
ENSSSCG00000000719	NDUFA9	2655.97	-0.443165	0.328445	-1.34928	0.177247	0.882344
ENSSSCG00000000720	AKAP3	27.8044	0.744082	0.575445	1.29306	0.195992	0.894678
ENSSSCG00000000721	DYRK4	8.13499	0.923509	0.905422	1.01998	0.30774	0.953463
ENSSSCG00000000722	RAD51AP1	5.76166	1.142	1.06825	1.06904	0.285052	NA
ENSSSCG00000000723	C12orf4	245.087	0.196541	0.28767	0.683217	0.494469	0.991942
ENSSSCG00000000728	PARP11	2.26277	-0.0737294	1.68786	-0.0436821	0.965158	NA
ENSSSCG00000000730	PRMT8	1.64261	-0.207075	2.08739	-0.0992028	0.920977	NA
ENSSSCG00000000732	CRACR2A	6.7108	0.356589	1.04184	0.342268	0.732149	NA
ENSSSCG00000000734	TSPAN11	48.0482	-0.0589254	0.523298	-0.112604	0.910345	0.999524
ENSSSCG00000000735	TSPAN9	176.946	-0.308137	0.357872	-0.861025	0.389224	0.978649
ENSSSCG00000000736	TEAD4	1297.38	-0.325462	0.264592	-1.23005	0.218678	0.906764
ENSSSCG00000000737	TULP3	43.352	0.407271	0.449091	0.90688	0.36447	0.972645
ENSSSCG00000000738	RHNO1	17.0709	0.0143137	0.780868	0.0183305	0.985375	0.999524
ENSSSCG00000000741	NRIP2	9.15152	0.151623	1.02485	0.147946	0.882385	0.999524
ENSSSCG00000000742	ITFG2	78.3276	-0.531455	0.536158	-0.991227	0.321575	0.956498
ENSSSCG00000000743	FKBP4	4416.39	-0.111099	0.358504	-0.309897	0.756639	0.998677
ENSSSCG00000000745	DDX11	1112.82	-0.040099	0.282736	-0.141825	0.887218	0.999524
ENSSSCG00000000746	WASHC1	480.675	-0.162539	0.251295	-0.646806	0.517757	0.993007
ENSSSCG00000000749	SLC6A12	4.37627	-1.29655	1.40655	-0.921795	0.356635	NA
ENSSSCG00000000751	CCDC77	28.6994	0.011669	0.593444	0.0196632	0.984312	0.999524
ENSSSCG00000000753	WNK1	2573.82	-0.668519	0.350553	-1.90704	0.056515	0.63841
ENSSSCG00000000754	RAD52	124.216	-0.25725	0.336344	-0.76484	0.444367	0.991431
ENSSSCG00000000755	ERC1	323.737	-0.444998	0.349587	-1.27292	0.203045	0.897292
ENSSSCG00000000757	ADIPOR2	2133.88	-0.286856	0.306047	-0.937294	0.348607	0.968129
ENSSSCG00000000759	WNT5B	118.546	0.997203	0.592873	1.68198	0.0925723	0.752657
ENSSSCG00000000764	HDHD5	204.234	-0.00663336	0.381596	-0.0173832	0.986131	0.999524
ENSSSCG00000000765	IL17RA	112.275	-0.012634	0.339285	-0.0372372	0.970296	0.999524
ENSSSCG00000000766	CECR2	333.817	-0.441156	0.400353	-1.10192	0.270497	0.939638
ENSSSCG00000000767	None	1566.64	0.177306	0.263799	0.672126	0.501503	0.991942
ENSSSCG00000000769	BID	119.633	-0.210917	0.404671	-0.521206	0.602223	0.998677
ENSSSCG00000000770	MICAL3	1196.43	-0.405105	0.357963	-1.1317	0.257762	0.93358
ENSSSCG00000000774	USP18	25.6564	1.15562	0.586057	1.97186	0.0486251	0.609091
ENSSSCG00000000778	CPNE8	22.9208	1.02321	0.658396	1.5541	0.120161	0.804093
ENSSSCG00000000779	KIF21A	242.224	0.446519	0.28544	1.56432	0.117743	0.80299
ENSSSCG00000000781	ABCD2	2.54235	0.417951	1.88227	0.222046	0.824278	NA
ENSSSCG00000000783	SLC2A13	4.14953	0.567643	1.23499	0.459635	0.645779	NA
ENSSSCG00000000784	LRRK2	100.143	-0.325693	0.387825	-0.839795	0.401023	0.982195
ENSSSCG00000000789	CNTN1	3.56903	-1.49652	1.44032	-1.03902	0.298795	NA
ENSSSCG00000000791	PDZRN4	5.03887	-1.80409	1.32828	-1.35821	0.174396	NA
ENSSSCG00000000793	PPHLN1	640.449	0.246969	0.253066	0.975907	0.329111	0.962179
ENSSSCG00000000795	ADAMTS20	93.7697	-0.121586	0.597983	-0.203328	0.838879	0.998677
ENSSSCG00000000798	TWF1	72.4686	0.105775	0.451034	0.234516	0.814584	0.998677
ENSSSCG00000000799	IRAK4	44.5142	-0.0459565	0.409572	-0.112206	0.91066	0.999524
ENSSSCG00000000800	PUS7L	23.1071	0.117567	0.522501	0.225008	0.821973	0.998677
ENSSSCG00000000801	TMEM117	118.14	-0.0985332	0.385388	-0.255673	0.798203	0.998677
ENSSSCG00000000804	ANO6	1117.39	0.141868	0.271199	0.523114	0.600895	0.998677
ENSSSCG00000000806	SCAF11	1163.88	-0.160378	0.266927	-0.60083	0.547953	0.996247
ENSSSCG00000000807	SLC38A1	14.4616	-0.0404455	0.752187	-0.0537705	0.957118	0.999524
ENSSSCG00000000808	SLC38A2	4711.16	-0.167492	0.314096	-0.533251	0.59386	0.998677
ENSSSCG00000000810	AMIGO2	27.0285	-0.10959	0.58486	-0.187378	0.851364	0.998677
ENSSSCG00000000811	PCED1B	25.7043	-0.454193	0.532698	-0.852628	0.393866	0.98156
ENSSSCG00000000816	SENP1	42.8045	-0.0732518	0.428987	-0.170755	0.864416	0.998677
ENSSSCG00000000837	CHST11	7.38169	-1.94487	1.10823	-1.75494	0.079269	0.713626
ENSSSCG00000000838	SLC41A2	9.2729	-0.593766	0.827403	-0.717626	0.472988	0.991708
ENSSSCG00000000839	ALDH1L2	222.037	0.632234	0.32046	1.97289	0.0485076	0.608652
ENSSSCG00000000840	WASHC4	430.801	0.228964	0.253041	0.904851	0.365544	0.972645
ENSSSCG00000000841	APPL2	234.905	-0.0490648	0.268815	-0.182523	0.855173	0.998677
ENSSSCG00000000842	KANSL2	390.012	-0.0664388	0.278565	-0.238504	0.81149	0.998677
ENSSSCG00000000843	TXNRD1	971.947	-0.659857	0.252816	-2.61003	0.00905339	0.274215
ENSSSCG00000000844	NFYB	224.569	0.0610218	0.29649	0.205814	0.836936	0.998677
ENSSSCG00000000846	HCFC2	651.582	0.42737	0.306815	1.39292	0.163644	0.860166
ENSSSCG00000000847	TDG	123.402	-0.290037	0.407551	-0.71166	0.476675	0.991708
ENSSSCG00000000848	GLT8D2	56.2097	0.41668	0.48131	0.865722	0.386643	0.97763
ENSSSCG00000000849	HSP90B1	1683.37	-0.238054	0.251175	-0.947763	0.34325	0.968099
ENSSSCG00000000853	NT5DC3	2117.26	-0.975793	0.902211	-1.08156	0.279449	0.940709
ENSSSCG00000000854	ENSSSCG00000000854	14.6455	-2.05995	1.27748	-1.61251	0.106851	0.781805
ENSSSCG00000000856	PAH	39.7233	-3.7946	2.466	-1.53876	0.123862	0.8102
ENSSSCG00000000857	IGF1	16.3389	0.258171	0.794023	0.325143	0.745073	0.998677
ENSSSCG00000000858	PMCH	1.86832	-0.184694	1.65696	-0.111465	0.911247	NA
ENSSSCG00000000859	PARPBP	4.71736	-1.4621	1.35316	-1.08051	0.279915	NA
ENSSSCG00000000860	NUP37	102.678	0.386544	0.374809	1.03131	0.302395	0.951621
ENSSSCG00000000862	GNPTAB	345.402	0.0182186	0.270958	0.0672375	0.946393	0.999524
ENSSSCG00000000863	SYCP3	153.585	0.368275	0.372332	0.989104	0.322612	0.957037
ENSSSCG00000000864	CHPT1	1112.1	0.602391	0.249424	2.41513	0.0157296	0.368381
ENSSSCG00000000866	MYBPC1	67999.3	-0.713177	0.418367	-1.70467	0.0882559	0.739602
ENSSSCG00000000867	SPIC	4.2399	0.926923	1.31183	0.706586	0.479824	NA
ENSSSCG00000000869	UTP20	328.149	-0.0801715	0.263851	-0.303851	0.761242	0.998677
ENSSSCG00000000870	ARL1	1004.5	0.000737946	0.304177	0.00242604	0.998064	0.999824
ENSSSCG00000000871	SLC5A8	1.15575	-3.56663	3.41802	-1.04348	0.296726	NA
ENSSSCG00000000874	GAS2L3	2.48034	-1.27879	1.48205	-0.862853	0.388218	NA
ENSSSCG00000000875	NR1H4	2.28831	-2.43288	2.53855	-0.958372	0.337875	NA
ENSSSCG00000000877	SCYL2	463.825	-0.0306514	0.295548	-0.103711	0.917399	0.999524
ENSSSCG00000000884	APAF1	49.2843	0.460447	0.525245	0.876633	0.380686	0.9776
ENSSSCG00000000886	SLC25A3	14824.6	-0.366137	0.261449	-1.40041	0.161389	0.858847
ENSSSCG00000000887	ENSSSCG00000000887	101.641	1.55133	0.412933	3.75686	0.000172061	0.0240061
ENSSSCG00000000890	NEDD1	328.629	0.363515	0.310557	1.17052	0.24179	0.922226
ENSSSCG00000000891	LTA4H	445.244	0.235371	0.233994	1.00588	0.314472	0.95573
ENSSSCG00000000894	CCDC38	101.632	0.255681	0.37333	0.684866	0.493428	0.991942
ENSSSCG00000000895	SNRPF	134.539	-0.153995	0.33425	-0.460719	0.645	0.998677
ENSSSCG00000000896	NTN4	223.287	-1.21252	0.528206	-2.29554	0.0217024	0.426727
ENSSSCG00000000900	VEZT	448.871	-0.41215	0.281348	-1.46491	0.142945	0.833174
ENSSSCG00000000901	FGD6	64.5026	-1.54998	0.648422	-2.39038	0.0168307	0.378619
ENSSSCG00000000902	NR2C1	79.0034	0.036957	0.347677	0.106297	0.915347	0.999524
ENSSSCG00000000905	ENSSSCG00000000905	1464.47	-0.104905	0.360708	-0.29083	0.771182	0.998677
ENSSSCG00000000906	TMCC3	40.9733	-0.295342	0.48137	-0.613545	0.539516	0.995455
ENSSSCG00000000907	PLXNC1	65.1964	0.0892613	0.520743	0.171412	0.8639	0.998677
ENSSSCG00000000908	ENSSSCG00000000908	844.532	0.205256	0.285415	0.719149	0.472049	0.991708
ENSSSCG00000000910	CRADD	59.4723	0.38482	0.548619	0.701433	0.483033	0.991708
ENSSSCG00000000915	DCN	2097.83	-0.16821	0.310554	-0.541643	0.588064	0.998677
ENSSSCG00000000916	LUM	349.87	0.13058	0.354796	0.368041	0.712843	0.998677
ENSSSCG00000000917	KERA	6.36502	1.50006	1.05809	1.4177	0.156277	NA
ENSSSCG00000000920	POC1B	37.204	0.0561576	0.45248	0.124111	0.901228	0.999524
ENSSSCG00000000924	C12orf50	20.4406	1.06652	0.786599	1.35586	0.175145	0.882344
ENSSSCG00000000925	RLIG1	151.742	0.421998	0.416724	1.01265	0.311225	0.954978
ENSSSCG00000000926	CEP290	124.775	0.420673	0.476488	0.882863	0.37731	0.976905
ENSSSCG00000000927	TMTC3	133.169	-0.581926	0.432545	-1.34535	0.178511	0.883526
ENSSSCG00000000937	MYF5	30.204	0.443504	0.47918	0.925547	0.354681	0.969015
ENSSSCG00000000939	ACSS3	338.024	-0.697405	0.39525	-1.76446	0.0776538	0.71092
ENSSSCG00000000940	PPFIA2	23.4478	-0.269764	0.709554	-0.380187	0.703806	0.998677
ENSSSCG00000000941	METTL25	35.2518	-0.390451	0.511772	-0.762939	0.4455	0.991431
ENSSSCG00000000948	SYT1	1.14968	0.842386	2.61038	0.322706	0.746918	NA
ENSSSCG00000000950	E2F7	2.43098	0.823546	1.67648	0.491236	0.62326	NA
ENSSSCG00000000951	CSRP2	36.4086	-0.480882	0.499242	-0.963224	0.335435	0.963988
ENSSSCG00000000952	ZDHHC17	330.164	0.224681	0.318302	0.705876	0.480266	0.991708
ENSSSCG00000000955	TBC1D22A	179.67	0.00626143	0.291941	0.0214476	0.982889	0.999524
ENSSSCG00000000958	DYRK2	753.966	0.290116	0.409331	0.708757	0.478475	0.991708
ENSSSCG00000000959	LARGE1	845.708	-0.599947	0.313573	-1.91326	0.055715	0.634841
ENSSSCG00000000964	LMF2	414.004	0.0735286	0.254502	0.288911	0.772649	0.998677
ENSSSCG00000000965	NCAPH2	281.424	-0.0354872	0.268145	-0.132344	0.894713	0.999524
ENSSSCG00000000967	CIMAP1B	1.30233	0.486426	2.54858	0.190861	0.848634	NA
ENSSSCG00000000968	SBF1	2168.98	0.0269756	0.231724	0.116413	0.907326	0.999524
ENSSSCG00000000970	PPP6R2	1607.28	0.0172329	0.264681	0.0651084	0.948088	0.999524
ENSSSCG00000000971	HDAC10	171.708	-0.0247947	0.442314	-0.0560566	0.955297	0.999524
ENSSSCG00000000972	TUBGCP6	578.945	-0.288645	0.224107	-1.28798	0.197754	0.894678
ENSSSCG00000000973	SELENOO	554.496	-0.104611	0.289972	-0.360761	0.718278	0.998677
ENSSSCG00000000974	TRABD	437.761	0.0485408	0.300297	0.161643	0.871587	0.998765
ENSSSCG00000000975	PANX2	92.0149	0.884845	0.461985	1.91531	0.0554527	0.634499
ENSSSCG00000000980	ALG12	220.429	-0.510539	0.306754	-1.66433	0.0960468	0.760771
ENSSSCG00000000981	CRELD2	80.0979	-0.0965383	0.383039	-0.252032	0.801016	0.998677
ENSSSCG00000000985	EXOC2	874.987	-0.115117	0.257498	-0.447062	0.65483	0.998677
ENSSSCG00000000994	GMDS	84.3582	0.340015	0.387862	0.876637	0.380684	0.9776
ENSSSCG00000000997	PPP1R3G	77.2692	-1.6377	0.708671	-2.31095	0.0208358	0.418485
ENSSSCG00000000998	RPP40	133.206	-0.112806	0.30184	-0.373729	0.708606	0.998677
ENSSSCG00000000999	CDYL	155.591	0.0410222	0.305764	0.134163	0.893274	0.999524
ENSSSCG00000001000	ECI2	1334.9	-0.710502	0.334768	-2.12237	0.0338066	0.523146
ENSSSCG00000001001	ENSSSCG00000001001	289.031	-0.769397	0.332308	-2.31531	0.0205959	0.416845
ENSSSCG00000001002	PRPF4B	905.439	-0.13434	0.268764	-0.499844	0.617185	0.998677
ENSSSCG00000001004	SLC22A23	1073.01	-1.14225	0.349364	-3.26951	0.00107735	0.0718712
ENSSSCG00000001008	BPHL	154.193	-0.157809	0.490062	-0.322019	0.747438	0.998677
ENSSSCG00000001009	RIPK1	282.85	-0.214206	0.32698	-0.655103	0.512401	0.993007
ENSSSCG00000001010	WRNIP1	637.536	-0.0592585	0.225101	-0.263252	0.792356	0.998677
ENSSSCG00000001011	SERPINB1	227.404	-0.170513	0.336093	-0.507338	0.611917	0.998677
ENSSSCG00000001021	ENSSSCG00000001021	187.471	-0.074334	0.397803	-0.186862	0.851769	0.998677
ENSSSCG00000001022	SSR1	1441.89	-0.042619	0.259674	-0.164125	0.869633	0.998677
ENSSSCG00000001024	RIOK1	191.265	-0.158902	0.315419	-0.503783	0.614414	0.998677
ENSSSCG00000001025	DSP	48.2282	-0.0859359	0.519909	-0.16529	0.868715	0.998677
ENSSSCG00000001027	BMP6	137.203	-0.228106	0.308409	-0.739622	0.45953	0.991708
ENSSSCG00000001033	SLC35B3	44.7402	-0.165419	0.449075	-0.368355	0.712608	0.998677
ENSSSCG00000001038	ENSSSCG00000001038	974.309	-0.109604	0.355617	-0.308209	0.757923	0.998677
ENSSSCG00000001041	PAK1IP1	185.708	0.187161	0.308999	0.605703	0.544712	0.995624
ENSSSCG00000001042	MAK	5.40544	-0.415005	1.0322	-0.40206	0.68764	NA
ENSSSCG00000001045	ELOVL2	4.3094	1.26003	1.19099	1.05797	0.290068	NA
ENSSSCG00000001049	HIVEP1	170.741	-0.24162	0.295543	-0.817543	0.413618	0.984295
ENSSSCG00000001052	PHACTR1	69.4652	0.602079	0.387695	1.55297	0.12043	0.804093
ENSSSCG00000001053	TBC1D7	362.242	0.190004	0.256057	0.742039	0.458064	0.991708
ENSSSCG00000001056	RANBP9	833.152	0.0187732	0.228989	0.0819831	0.93466	0.999524
ENSSSCG00000001057	ENSSSCG00000001057	120.425	-0.747008	0.539581	-1.38442	0.166229	0.865118
ENSSSCG00000001061	JARID2	334.569	0.190328	0.313129	0.607824	0.543304	0.995455
ENSSSCG00000001062	DTNBP1	438.701	0.207069	0.294942	0.702066	0.482638	0.991708
ENSSSCG00000001063	MYLIP	236.329	1.37787	0.332672	4.14183	3.45e-05	0.00792748
ENSSSCG00000001064	GMPR	2692.11	0.618559	0.306463	2.01838	0.0435515	0.58222
ENSSSCG00000001065	ATXN1	498.21	-0.0587772	0.291818	-0.201417	0.840372	0.998677
ENSSSCG00000001068	CAP2	5748.98	-0.0363822	0.309868	-0.117412	0.906534	0.999524
ENSSSCG00000001070	FAM8A1	711.672	0.17502	0.284483	0.61522	0.53841	0.995455
ENSSSCG00000001072	NHLRC1	65.3572	0.22926	0.447366	0.512466	0.608325	0.998677
ENSSSCG00000001073	TPMT	42.6437	0.408485	0.565929	0.721795	0.470421	0.991708
ENSSSCG00000001074	KDM1B	213.646	0.47041	0.308078	1.52692	0.126781	0.811385
ENSSSCG00000001075	ENSSSCG00000001075	2089.87	0.275045	0.372418	0.738538	0.460188	0.991708
ENSSSCG00000001076	RNF144B	531.907	0.57793	0.401643	1.43891	0.150175	0.84675
ENSSSCG00000001078	MBOAT1	19.8553	-0.176809	0.61508	-0.287456	0.773763	0.998677
ENSSSCG00000001080	CDKAL1	228.828	0.160486	0.304961	0.52625	0.598715	0.998677
ENSSSCG00000001085	DCDC2	1.00864	-0.91913	2.43902	-0.376845	0.706289	NA
ENSSSCG00000001087	MRS2	450.139	-0.0567839	0.344812	-0.164681	0.869195	0.998677
ENSSSCG00000001088	ENSSSCG00000001088	1.49303	-0.765643	2.14229	-0.357395	0.720796	NA
ENSSSCG00000001089	GPLD1	42.2691	-0.177519	0.567831	-0.312627	0.754564	0.998677
ENSSSCG00000001090	ALDH5A1	414.215	-0.078846	0.503516	-0.156591	0.875567	0.999517
ENSSSCG00000001091	KIAA0319	1.40411	0.67368	2.16312	0.311439	0.755467	NA
ENSSSCG00000001092	TDP2	497.131	0.488968	0.246597	1.98286	0.0473825	0.602122
ENSSSCG00000001095	GMNN	105.759	-0.364743	0.399982	-0.911899	0.361822	0.971891
ENSSSCG00000001097	RIPOR2	258.157	0.81599	0.563593	1.44784	0.147663	0.839963
ENSSSCG00000001099	CMAH	5.20372	-1.13943	1.1118	-1.02485	0.305435	NA
ENSSSCG00000001100	CARMIL1	24.8371	-0.850822	0.641414	-1.32648	0.184681	0.88905
ENSSSCG00000001107	SLC17A1	4.6294	-3.51639	2.01625	-1.74402	0.081155	NA
ENSSSCG00000001131	ENSSSCG00000001131	1.93841	0.290676	1.56282	0.185994	0.852449	NA
ENSSSCG00000001137	H1-3	205.322	-0.0957427	0.331519	-0.2888	0.772734	0.998677
ENSSSCG00000001156	ZNF322	165.565	-0.341429	0.322152	-1.05984	0.289218	0.944966
ENSSSCG00000001164	ZNF184	81.828	0.134319	0.394776	0.340241	0.733675	0.998677
ENSSSCG00000001197	None	29.4017	-0.142724	0.688475	-0.207305	0.835772	0.998677
ENSSSCG00000001201	ZKSCAN8	155.328	0.00736208	0.346078	0.0212729	0.983028	0.999524
ENSSSCG00000001202	ZNF389	15.5478	-0.521917	0.720881	-0.723999	0.469066	0.991708
ENSSSCG00000001203	ZSCAN9	6.17258	-0.476445	0.997491	-0.477644	0.632904	NA
ENSSSCG00000001204	ZKSCAN4	6.14071	-1.26841	1.00293	-1.2647	0.205979	NA
ENSSSCG00000001205	NKAPL	8.88896	0.168881	1.06297	0.158876	0.873767	0.999434
ENSSSCG00000001206	ZSCAN26	28.9562	-0.418186	0.517867	-0.807516	0.419369	0.98655
ENSSSCG00000001207	PGBD1	25.8029	-0.395102	0.608975	-0.648798	0.516469	0.993007
ENSSSCG00000001209	ZSCAN12	55.6869	-0.433573	0.502889	-0.862165	0.388597	0.978017
ENSSSCG00000001219	TRIM27	250.022	-0.220201	0.266774	-0.82542	0.409133	0.982747
ENSSSCG00000001229	ENSSSCG00000001229	4045.17	0.0571022	0.233533	0.244514	0.806832	0.998677
ENSSSCG00000001233	TRIM26	197.273	-0.248335	0.308094	-0.806034	0.420223	0.98655
ENSSSCG00000001242	GABBR1	318.275	0.0874495	0.36056	0.242538	0.808363	0.998677
ENSSSCG00000001245	POLR1H	98.7433	-0.121558	0.38707	-0.314046	0.753486	0.998677
ENSSSCG00000001247	ZFP57	37.7648	-0.628201	0.631822	-0.99427	0.320092	0.956047
ENSSSCG00000001248	MOG	35.6855	-0.649741	0.748898	-0.867597	0.385615	0.97763
ENSSSCG00000001252	UBD	41.9057	-0.0136822	0.660319	-0.0207206	0.983469	0.999524
ENSSSCG00000001341	ENSSSCG00000001341	667.642	-0.19249	0.282336	-0.681778	0.49538	0.991942
ENSSSCG00000001342	TRIM39	168.632	0.00752477	0.332841	0.0226077	0.981963	0.999524
ENSSSCG00000001346	ABCF1	1893.23	-0.0662894	0.28784	-0.2303	0.817859	0.998677
ENSSSCG00000001347	PPP1R10	384.119	0.169329	0.329057	0.514588	0.606841	0.998677
ENSSSCG00000001362	MDC1	381.474	0.0121077	0.265689	0.045571	0.963652	0.999524
ENSSSCG00000001372	GNL1	191.755	-0.358533	0.281636	-1.27304	0.203004	0.897292
ENSSSCG00000001376	DHX16	440.634	-0.160989	0.275993	-0.583307	0.559687	0.996247
ENSSSCG00000001379	TUBB	2634.49	0.264208	0.435761	0.606314	0.544306	0.995624
ENSSSCG00000001382	DDR1	373.617	-0.516568	0.398107	-1.29756	0.194439	0.894132
ENSSSCG00000001384	VARS2	570.957	0.0218432	0.27806	0.0785557	0.937386	0.999524
ENSSSCG00000001391	CCHCR1	1.43581	-0.0745432	1.78764	-0.0416993	0.966738	NA
ENSSSCG00000001392	TCF19	2.9562	-0.194559	1.50072	-0.129644	0.896848	NA
ENSSSCG00000001394	ENSSSCG00000001394	21.46	-0.208324	0.648928	-0.321029	0.748189	0.998677
ENSSSCG00000001395	ENSSSCG00000001395	6.68251	-0.434829	0.967886	-0.449256	0.653247	NA
ENSSSCG00000001396	ENSSSCG00000001396	92.0691	-0.159683	0.377357	-0.423161	0.672178	0.998677
ENSSSCG00000001398	ENSSSCG00000001398	139.855	0.177896	0.350231	0.507939	0.611496	0.998677
ENSSSCG00000001400	DDX39B	3466.72	0.223299	0.223927	0.997197	0.318669	0.95573
ENSSSCG00000001401	ATP6V1G2	14.2544	-0.699021	0.681946	-1.02504	0.305345	0.952606
ENSSSCG00000001402	NFKBIL1	528.373	-0.0807084	0.233605	-0.345492	0.729725	0.998677
ENSSSCG00000001404	None	1.56312	-0.122256	2.43046	-0.0503016	0.959882	NA
ENSSSCG00000001409	PRRC2A	2886.98	-0.281982	0.23771	-1.18624	0.235526	0.91778
ENSSSCG00000001410	BAG6	2824.54	-0.406101	0.278008	-1.46076	0.144082	0.833174
ENSSSCG00000001411	APOM	18.2186	0.846466	0.615396	1.37548	0.168982	0.869588
ENSSSCG00000001413	GPANK1	477.989	-0.0565314	0.252424	-0.223954	0.822793	0.998677
ENSSSCG00000001414	CSNK2B	1058.71	-0.171748	0.246422	-0.696967	0.485823	0.991708
ENSSSCG00000001416	LY6G5C	14.6896	0.412798	0.755515	0.54638	0.584805	0.998677
ENSSSCG00000001418	NEU1	172.234	-0.331203	0.333645	-0.99268	0.320866	0.956185
ENSSSCG00000001419	SLC44A4	4.66147	-5.56632	3.91577	-1.42151	0.155167	NA
ENSSSCG00000001420	EHMT2	191.988	0.264471	0.277512	0.953006	0.340587	0.966839
ENSSSCG00000001421	ZBTB12	34.7291	0.45896	0.647502	0.708816	0.478439	0.991708
ENSSSCG00000001422	C2	6.89418	0.622057	1.05133	0.591685	0.554061	NA
ENSSSCG00000001423	NELFE	199.071	-0.118201	0.278369	-0.424621	0.671113	0.998677
ENSSSCG00000001424	SKIC2	452.31	-0.0116016	0.272075	-0.0426413	0.965987	0.999524
ENSSSCG00000001425	DXO	514.645	-0.123882	0.286253	-0.432769	0.665183	0.998677
ENSSSCG00000001426	STK19	151.625	-0.136702	0.292607	-0.467186	0.640367	0.998677
ENSSSCG00000001427	C4A	258.124	-0.064045	0.337411	-0.189813	0.849456	0.998677
ENSSSCG00000001428	CYP21A2	77.9319	0.27179	0.385005	0.705939	0.480226	0.991708
ENSSSCG00000001430	ATF6B	202.538	-0.0346392	0.271165	-0.127742	0.898353	0.999524
ENSSSCG00000001431	FKBPL	36.6115	-0.64218	0.509949	-1.2593	0.207921	0.901152
ENSSSCG00000001433	PPT2	565.999	-0.121886	0.277375	-0.439427	0.660352	0.998677
ENSSSCG00000001434	EGFL8	20.1237	0.219992	0.587666	0.374348	0.708145	0.998677
ENSSSCG00000001435	AGPAT1	506.203	0.104396	0.27114	0.385026	0.700218	0.998677
ENSSSCG00000001436	RNF5	628.502	0.0819802	0.257545	0.318314	0.750247	0.998677
ENSSSCG00000001437	AGER	2.52063	0.111437	1.57817	0.0706114	0.943707	NA
ENSSSCG00000001438	PBX2	5.39848	0.29875	1.01947	0.293044	0.769488	NA
ENSSSCG00000001439	GPSM3	2.31603	-0.279363	1.48227	-0.18847	0.850509	NA
ENSSSCG00000001440	NOTCH4	354.572	0.205459	0.352145	0.583451	0.55959	0.996247
ENSSSCG00000001453	HLA-DRA	757.403	-0.21092	0.389818	-0.541073	0.588457	0.998677
ENSSSCG00000001455	ENSSSCG00000001455	183.328	-0.657741	0.389218	-1.6899	0.0910466	0.747287
ENSSSCG00000001456	ENSSSCG00000001456	451.775	-0.219474	0.584895	-0.375237	0.707484	0.998677
ENSSSCG00000001457	SLA-DQB1	466.8	-0.241787	1.02037	-0.23696	0.812688	0.998677
ENSSSCG00000001458	ENSSSCG00000001458	1.57341	-0.128973	2.09464	-0.0615731	0.950903	NA
ENSSSCG00000001459	HLA-DOB	6.27461	-0.669548	1.00958	-0.663193	0.507207	NA
ENSSSCG00000001463	PSMB9	42.587	-0.00648551	0.449727	-0.014421	0.988494	0.999524
ENSSSCG00000001469	SLA-DMB	84.3535	0.324301	0.490777	0.66079	0.508747	0.993007
ENSSSCG00000001470	SLA-DMA	55.2365	-0.117619	0.475972	-0.247113	0.804821	0.998677
ENSSSCG00000001471	BRD2	2447.67	-0.11608	0.230847	-0.502844	0.615074	0.998677
ENSSSCG00000001472	SLA-DOA	28.5081	0.142023	0.608011	0.233586	0.815306	0.998677
ENSSSCG00000001473	COL11A2	1.99046	0.935715	2.28078	0.410262	0.681614	NA
ENSSSCG00000001474	RXRB	413.345	-0.302581	0.236277	-1.28062	0.200328	0.895161
ENSSSCG00000001475	SLC39A7	163.986	-0.263523	0.272251	-0.967942	0.333073	0.963325
ENSSSCG00000001476	HSD17B8	457.676	0.351567	0.410858	0.855691	0.392168	0.980401
ENSSSCG00000001477	RING1	495.945	-0.101545	0.244148	-0.415918	0.67747	0.998677
ENSSSCG00000001478	BMP5	49.1528	0.840901	0.51341	1.63787	0.101448	0.769409
ENSSSCG00000001479	HMGCLL1	4.44964	-0.0904495	1.30948	-0.0690727	0.944932	NA
ENSSSCG00000001484	TINAG	13.6469	-4.59567	3.45201	-1.3313	NA	NA
ENSSSCG00000001485	MLIP	2379.38	-0.0877923	0.320447	-0.273968	0.784109	0.998677
ENSSSCG00000001486	LRRC1	9.55869	1.28812	0.867466	1.48493	0.137564	0.824941
ENSSSCG00000001487	KLHL31	11303.4	0.444437	0.232919	1.90812	0.0563755	0.63841
ENSSSCG00000001488	GCLC	174.304	0.105045	0.277528	0.378504	0.705056	0.998677
ENSSSCG00000001493	PRIM2	41.7153	0.143764	0.524386	0.274157	0.783964	0.998677
ENSSSCG00000001497	ZNF451	210.098	-0.1775	0.292003	-0.607871	0.543273	0.995455
ENSSSCG00000001498	BEND6	2.5615	-1.9073	1.50737	-1.26532	0.205756	NA
ENSSSCG00000001499	DST	7711.7	0.0316198	0.317831	0.099486	0.920752	0.999524
ENSSSCG00000001500	COL21A1	65.3114	0.416048	0.515375	0.807273	0.419509	0.98655
ENSSSCG00000001501	VPS52	1982.43	0.21916	0.235061	0.932352	0.351154	0.968129
ENSSSCG00000001502	RPS18	2520.12	0.168362	0.25038	0.672427	0.501312	0.991942
ENSSSCG00000001503	B3GALT4	116.733	0.0739794	0.346859	0.213284	0.831106	0.998677
ENSSSCG00000001504	WDR46	2.78166	-0.306037	1.35222	-0.226322	0.820951	NA
ENSSSCG00000001505	PFDN6	357.19	0.194406	0.256208	0.758782	0.447983	0.991708
ENSSSCG00000001506	RGL2	74.464	-0.113688	0.345388	-0.329162	0.742033	0.998677
ENSSSCG00000001507	TAPBP	533.636	-0.203445	0.261433	-0.778191	0.436456	0.991431
ENSSSCG00000001509	DAXX	380.572	-0.174209	0.245467	-0.709702	0.477889	0.991708
ENSSSCG00000001511	PHF1	1106.32	-0.122093	0.236544	-0.516153	0.605748	0.998677
ENSSSCG00000001512	CUTA	809.984	0.0378931	0.261104	0.145126	0.884611	0.999524
ENSSSCG00000001513	SYNGAP1	47.3629	0.66443	0.525502	1.26437	0.206096	0.899668
ENSSSCG00000001516	ENSSSCG00000001516	296.386	0.0394437	0.293306	0.13448	0.893023	0.999524
ENSSSCG00000001517	ENSSSCG00000001517	46.2274	0.475147	0.564609	0.84155	0.40004	0.982195
ENSSSCG00000001518	ITPR3	512.229	-0.25271	0.361451	-0.699153	0.484456	0.991708
ENSSSCG00000001520	LEMD2	558.266	-0.465677	0.270407	-1.72213	0.0850452	0.728081
ENSSSCG00000001521	MLN	5.74369	-2.84162	1.40826	-2.01783	0.0436094	NA
ENSSSCG00000001523	GRM4	59.2858	0.487077	0.412769	1.18002	0.237991	0.918536
ENSSSCG00000001527	ILRUN	9074.95	0.0299872	0.229812	0.130486	0.896182	0.999524
ENSSSCG00000001531	ENSSSCG00000001531	752.627	0.158463	0.243463	0.650873	0.515129	0.993007
ENSSSCG00000001532	BLTP3A	379.732	-0.472555	0.318339	-1.48444	0.137693	0.824941
ENSSSCG00000001533	TAF11	520.803	0.0615158	0.271076	0.226932	0.820477	0.998677
ENSSSCG00000001534	ANKS1A	229.836	-0.200574	0.284613	-0.704726	0.480981	0.991708
ENSSSCG00000001535	TCP11	55.5794	-0.258972	0.475246	-0.544923	0.585807	0.998677
ENSSSCG00000001536	SCUBE3	92.4698	-0.504804	0.569171	-0.88691	0.375127	0.975466
ENSSSCG00000001537	ZNF76	26.7382	-0.204376	0.565572	-0.361361	0.717829	0.998677
ENSSSCG00000001538	DEF6	3.08655	0.756964	1.29052	0.586556	0.557502	NA
ENSSSCG00000001539	PPARD	581.919	-1.13184	0.447141	-2.53129	0.0113645	0.312425
ENSSSCG00000001543	RPL10A	9.69009	0.0567123	0.778948	0.0728063	0.94196	0.999524
ENSSSCG00000001544	TEAD3	386.481	-0.584197	0.27348	-2.13616	0.0326664	0.519267
ENSSSCG00000001546	FANCE	20.5839	0.658266	0.663967	0.991414	0.321484	0.956498
ENSSSCG00000001549	FKBP5	5846.54	-0.346599	0.457866	-0.756987	0.449058	0.991708
ENSSSCG00000001550	ARMC12	579.507	0.247554	1.06943	0.231482	0.81694	0.998677
ENSSSCG00000001554	SRPK1	537.874	-0.130002	0.266868	-0.48714	0.626159	0.998677
ENSSSCG00000001555	SLC26A8	58.1356	0.381102	0.462068	0.824775	0.409499	0.983112
ENSSSCG00000001556	MAPK14	1318.16	0.0844808	0.211742	0.39898	0.689908	0.998677
ENSSSCG00000001561	ETV7	9.38472	-1.06445	0.810839	-1.31277	0.18926	0.890934
ENSSSCG00000001562	KCTD20	371.477	-0.086237	0.283522	-0.304163	0.761003	0.998677
ENSSSCG00000001563	STK38	497.624	0.196826	0.240215	0.819372	0.412574	0.983803
ENSSSCG00000001564	SRSF3	1064.3	-0.160472	0.343903	-0.46662	0.640772	0.998677
ENSSSCG00000001565	CDKN1A	3027.53	0.593086	0.407335	1.45601	0.145388	0.836608
ENSSSCG00000001566	RAB44	1.04981	-0.840098	2.72256	-0.308569	0.757649	NA
ENSSSCG00000001570	PI16	418.953	-0.449808	0.364433	-1.23427	0.217104	0.906764
ENSSSCG00000001571	MTCH1	1120.15	0.082451	0.248661	0.33158	0.740206	0.998677
ENSSSCG00000001572	FGD2	39.8095	-0.266204	0.677539	-0.392899	0.694394	0.998677
ENSSSCG00000001573	PIM1	235.037	-1.99593	0.635156	-3.14243	0.00167551	0.0985397
ENSSSCG00000001577	TBC1D22B	110.786	-0.246894	0.358361	-0.688955	0.490852	0.991708
ENSSSCG00000001578	RNF8	505.978	0.0178162	0.260698	0.0683406	0.945515	0.999524
ENSSSCG00000001582	MDGA1	5.3323	-0.0175615	1.12273	-0.0156418	0.98752	NA
ENSSSCG00000001595	DAAM2	413.101	-0.326257	0.260794	-1.25102	0.210929	0.904622
ENSSSCG00000001596	MOCS1	302.843	-0.648063	0.352829	-1.83676	0.0662449	0.671408
ENSSSCG00000001611	NFYA	240.352	-0.115074	0.277955	-0.414002	0.678873	0.998677
ENSSSCG00000001612	ENSSSCG00000001612	42.8641	0.637243	0.722501	0.881995	0.377779	0.976905
ENSSSCG00000001619	FOXP4	122.023	-0.189877	0.351969	-0.539471	0.589562	0.998677
ENSSSCG00000001620	MDFI	2.92595	0.904801	1.7803	0.508229	0.611293	NA
ENSSSCG00000001621	TFEB	1069.02	0.0555671	0.278798	0.199309	0.842021	0.998677
ENSSSCG00000001624	FRS3	79.6904	-0.367872	0.345733	-1.06403	0.287314	0.943681
ENSSSCG00000001625	PGC	3.62693	-1.71585	1.41917	-1.20905	0.226643	NA
ENSSSCG00000001629	USP49	15.6355	0.0243909	0.706791	0.0345093	0.972471	0.999524
ENSSSCG00000001638	MRPS10	433.388	-0.366713	0.29738	-1.23315	0.217521	0.906764
ENSSSCG00000001639	TRERF1	107.977	-0.119579	0.364073	-0.328448	0.742573	0.998677
ENSSSCG00000001641	UBR2	1746.92	-0.0982583	0.223403	-0.439825	0.660064	0.998677
ENSSSCG00000001646	BICRAL	339.751	0.0258525	0.240391	0.107544	0.914358	0.999524
ENSSSCG00000001651	CNPY3	92.015	0.215044	0.363795	0.591114	0.554444	0.996247
ENSSSCG00000001653	PEX6	127.022	-0.173239	0.316868	-0.546724	0.584568	0.998677
ENSSSCG00000001654	PPP2R5D	748.989	-0.142851	0.24909	-0.573494	0.56631	0.99673
ENSSSCG00000001655	MEA1	723.908	-0.0905886	0.253925	-0.356753	0.721276	0.998677
ENSSSCG00000001656	RRP36	345.265	0.213435	0.255575	0.835115	0.403653	0.982195
ENSSSCG00000001657	CUL7	41.9933	0.0861577	0.54329	0.158585	0.873996	0.999434
ENSSSCG00000001658	MRPL2	491.899	-0.384263	0.30338	-1.26661	0.205296	0.898885
ENSSSCG00000001659	KLC4	300.268	-0.245746	0.294684	-0.833932	0.40432	0.982195
ENSSSCG00000001660	PTK7	14.2361	-0.184497	0.758568	-0.243217	0.807837	0.998677
ENSSSCG00000001661	SRF	1146.33	0.0630483	0.265449	0.237516	0.812257	0.998677
ENSSSCG00000001667	ZNF318	386.336	-0.39266	0.311034	-1.26243	0.206793	0.900259
ENSSSCG00000001672	CRIP3	3.65285	-0.412851	1.23095	-0.335391	0.73733	NA
ENSSSCG00000001679	XPO5	619.703	-0.453232	0.299865	-1.51145	0.130673	0.814919
ENSSSCG00000001680	ABCC10	209.879	0.0897327	0.327935	0.27363	0.784369	0.998677
ENSSSCG00000001682	DLK2	3.75592	-0.4456	1.33564	-0.333622	0.738665	NA
ENSSSCG00000001683	POLH	589.615	0.642914	0.247768	2.59483	0.00946391	0.283377
ENSSSCG00000001688	TJAP1	310.418	0.0543541	0.262081	0.207394	0.835702	0.998677
ENSSSCG00000001689	GTPBP2	684.48	-0.488296	0.272527	-1.79174	0.0731753	0.703073
ENSSSCG00000001691	RSPH9	17.6667	0.0102591	0.605495	0.0169433	0.986482	0.999524
ENSSSCG00000001692	MRPS18A	1355.3	-0.177906	0.25818	-0.689077	0.490775	0.991708
ENSSSCG00000001695	VEGFA	2782.49	-0.570862	0.46146	-1.23708	0.216058	0.906764
ENSSSCG00000001696	ENSSSCG00000001696	726.029	-0.248538	0.272431	-0.912298	0.361612	0.971891
ENSSSCG00000001697	TMEM63B	503.357	-0.399313	0.248953	-1.60397	0.10872	0.783012
ENSSSCG00000001700	SLC29A1	1255.44	-0.772861	0.282634	-2.7345	0.00624759	0.213378
ENSSSCG00000001701	HSP90AB1	12838.6	-0.195949	0.341913	-0.573097	0.566579	0.996753
ENSSSCG00000001702	SLC35B2	7152.05	-0.167822	0.359003	-0.467466	0.640166	0.998677
ENSSSCG00000001703	NFKBIE	53.0132	-0.358971	0.409637	-0.876314	0.380859	0.9776
ENSSSCG00000001705	TCTE1	1.82173	1.21949	1.79219	0.680446	0.496222	NA
ENSSSCG00000001706	AARS2	186.001	-0.256352	0.268526	-0.954664	0.339748	0.966255
ENSSSCG00000001708	CDC5L	585.609	-0.0832182	0.254398	-0.327118	0.743579	0.998677
ENSSSCG00000001709	SUPT3H	351.793	0.0409457	0.334722	0.122328	0.90264	0.999524
ENSSSCG00000001710	RUNX2	10.523	-0.330513	0.808156	-0.408971	0.682561	0.998677
ENSSSCG00000001715	ENPP5	3.36025	-5.10685	2.16994	-2.35345	0.0185999	NA
ENSSSCG00000001716	RCAN2	258.334	-1.45373	0.505544	-2.87559	0.00403278	0.168978
ENSSSCG00000001718	CYP39A1	30.6911	1.01814	0.558261	1.82377	0.0681875	0.682135
ENSSSCG00000001720	SLC25A27	103.949	0.0456789	0.460937	0.0991001	0.921059	0.999524
ENSSSCG00000001723	PLA2G7	539.802	-1.07304	0.396724	-2.70476	0.00683531	0.226949
ENSSSCG00000001725	ADGRF5	1066.54	-0.018758	0.337309	-0.0556108	0.955652	0.999524
ENSSSCG00000001727	TNFRSF21	265.646	-0.310072	0.377496	-0.821391	0.411424	0.983711
ENSSSCG00000001729	PTCHD4	7.36438	3.02517	3.36426	0.899209	0.368541	0.973072
ENSSSCG00000001731	CENPQ	28.8073	-0.238277	0.570305	-0.417806	0.676089	0.998677
ENSSSCG00000001732	MMUT	820.865	-0.175215	0.28134	-0.622786	0.533425	0.995195
ENSSSCG00000001746	PKHD1	4.32421	-1.1297	1.2533	-0.901378	0.367388	NA
ENSSSCG00000001750	PAQR8	10.483	0.416671	0.852177	0.488949	0.624878	0.998677
ENSSSCG00000001755	HYKK	11.8477	-0.68414	0.731488	-0.935271	0.349649	0.968129
ENSSSCG00000001756	IREB2	584.254	-0.408072	0.349568	-1.16736	0.243065	0.922226
ENSSSCG00000001757	SKIC8	742.911	-0.663017	0.355331	-1.86591	0.0620534	0.658972
ENSSSCG00000001760	ACSBG1	2258.51	-0.0329416	0.35012	-0.0940866	0.92504	0.999524
ENSSSCG00000001762	CIB2	118.23	-0.543698	0.405011	-1.34243	0.179457	0.883868
ENSSSCG00000001764	SH2D7	2.32089	1.28302	1.96153	0.65409	0.513054	NA
ENSSSCG00000001765	ADAMTS7	13.5933	-0.562462	0.73479	-0.765473	0.44399	0.991431
ENSSSCG00000001769	MORF4L1	3710.66	-0.0205468	0.288792	-0.0711474	0.94328	0.999524
ENSSSCG00000001770	CTSH	138.407	-0.186126	0.342452	-0.543509	0.586779	0.998677
ENSSSCG00000001771	RASGRF1	1.39084	0.076729	1.99656	0.0384305	0.969344	NA
ENSSSCG00000001773	TMED3	31.6781	0.354251	0.544646	0.650425	0.515418	0.993007
ENSSSCG00000001776	ENSSSCG00000001776	1.32271	-1.32115	2.9131	-0.453519	0.650175	NA
ENSSSCG00000001779	ZFAND6	2826.15	0.650423	0.293354	2.21719	0.02661	0.478724
ENSSSCG00000001780	FAH	74.0916	-0.306317	0.409055	-0.748841	0.453953	0.991708
ENSSSCG00000001782	ABHD17C	22.2342	-0.593768	0.892463	-0.665314	0.50585	0.992929
ENSSSCG00000001786	CFAP161	3.99088	-2.18651	1.47623	-1.48114	0.138569	NA
ENSSSCG00000001787	IL16	23.0259	-0.320618	0.702724	-0.45625	0.64821	0.998677
ENSSSCG00000001788	STARD5	3.11099	-1.45501	1.63353	-0.890718	0.37308	NA
ENSSSCG00000001792	EFL1	412.198	-0.12708	0.251096	-0.506098	0.612788	0.998677
ENSSSCG00000001793	ADAMTSL3	44.2521	-0.700848	0.443067	-1.58181	0.113693	0.794395
ENSSSCG00000001795	SH3GL3	9.35781	-1.10092	1.05732	-1.04123	0.297768	0.950407
ENSSSCG00000001800	TM6SF1	456.876	0.0155925	0.282297	0.0552343	0.955952	0.999524
ENSSSCG00000001801	BTBD1	4705.47	-0.0965508	0.289582	-0.333415	0.738821	0.998677
ENSSSCG00000001804	HOMER2	1517.53	-0.536963	0.258409	-2.07796	0.0377129	0.546831
ENSSSCG00000001805	WHAMM	380.177	-0.315028	0.250496	-1.25762	0.208531	0.901656
ENSSSCG00000001806	FSD2	1779.07	0.620398	0.31014	2.00038	0.0454595	0.592645
ENSSSCG00000001807	AP3B2	3.87173	0.385503	1.21002	0.318591	0.750036	NA
ENSSSCG00000001808	CPEB1	3.07395	0.209859	1.35179	0.155245	0.876628	NA
ENSSSCG00000001810	PDE8A	315.832	-1.40926	0.525181	-2.68338	0.00728825	0.23794
ENSSSCG00000001814	IQGAP1	399.492	-0.408029	0.311448	-1.3101	0.190161	0.892294
ENSSSCG00000001816	BLM	23.8406	-0.0811909	0.595107	-0.136431	0.891481	0.999524
ENSSSCG00000001817	FURIN	639.838	-0.630528	0.333554	-1.89033	0.0587139	0.649706
ENSSSCG00000001818	FES	60.3909	-0.112923	0.429429	-0.262962	0.79258	0.998677
ENSSSCG00000001819	MAN2A2	3690.68	0.092531	0.246421	0.3755	0.707289	0.998677
ENSSSCG00000001820	HDDC3	135.698	0.450731	0.35687	1.26301	0.206585	0.900259
ENSSSCG00000001821	UNC45A	21.8269	0.470924	0.537844	0.875577	0.38126	0.9776
ENSSSCG00000001822	RCCD1	57.9717	-0.168311	0.402975	-0.417671	0.676187	0.998677
ENSSSCG00000001823	UROC1	1.5142	0.0311173	2.18202	0.0142608	0.988622	NA
ENSSSCG00000001824	ZXDC	598.282	-0.527916	0.307666	-1.71588	0.0861848	0.731562
ENSSSCG00000001825	SLC41A3	868.364	-0.0793854	0.409036	-0.194079	0.846114	0.998677
ENSSSCG00000001826	CFAP100	2.04285	-2.31227	1.96372	-1.1775	0.238997	NA
ENSSSCG00000001834	MFGE8	791.01	-0.255706	0.292687	-0.873649	0.382309	0.9776
ENSSSCG00000001835	ABHD2	167.658	-3.12351	0.524064	-5.96017	2.52e-09	3.67e-06
ENSSSCG00000001836	RLBP1	816.477	-2.74756	0.474149	-5.79473	6.84e-09	7.28e-06
ENSSSCG00000001837	FANCI	261.888	0.0629935	0.273812	0.230061	0.818044	0.998677
ENSSSCG00000001838	POLG	1408.7	0.117966	0.232124	0.508202	0.611312	0.998677
ENSSSCG00000001840	KIF7	239.506	0.105364	0.272256	0.387002	0.698755	0.998677
ENSSSCG00000001841	RHCG	41.3093	0.108096	0.580403	0.186244	0.852254	0.998677
ENSSSCG00000001844	PLIN1	159.72	1.79314	0.540796	3.31575	0.000913985	0.066966
ENSSSCG00000001847	MESP1	6.10299	0.521804	1.19218	0.43769	0.661611	NA
ENSSSCG00000001849	ANPEP	85.2357	-1.11708	0.573008	-1.9495	0.0512356	0.622759
ENSSSCG00000001850	ARPIN	105.071	0.0212911	0.345099	0.0616957	0.950805	0.999524
ENSSSCG00000001852	IDH2	10579.2	-0.434266	0.294146	-1.47636	0.139846	0.827744
ENSSSCG00000001858	CIB1	578.073	-0.204651	0.23464	-0.87219	0.383105	0.9776
ENSSSCG00000001862	ETFA	2462.87	-0.0972825	0.322478	-0.301672	0.762902	0.998677
ENSSSCG00000001863	TMEM266	344.125	0.542983	0.286101	1.89787	0.0577128	0.643206
ENSSSCG00000001865	SCAPER	196.684	0.45332	0.298276	1.5198	0.128562	0.812572
ENSSSCG00000001866	RCN2	599.4	0.686821	0.296884	2.31344	0.0206987	0.417636
ENSSSCG00000001867	PSTPIP1	27.0777	-0.421833	0.704236	-0.598994	0.549177	0.996247
ENSSSCG00000001868	TSPAN3	3517.7	0.351027	0.232239	1.51149	0.130663	0.814919
ENSSSCG00000001869	PEAK1	145.373	-0.496815	0.367575	-1.3516	0.176502	0.882344
ENSSSCG00000001871	HMG20A	391.106	-0.0104683	0.259166	-0.0403924	0.96778	0.999524
ENSSSCG00000001872	LINGO1	326.708	1.10605	0.454491	2.4336	0.0149494	0.361072
ENSSSCG00000001873	CSPG4	44.377	-0.599369	0.495556	-1.20949	0.226475	0.909907
ENSSSCG00000001875	SNX33	134.192	-0.172212	0.334389	-0.515005	0.606549	0.998677
ENSSSCG00000001877	SNUPN	380.059	0.00713649	0.265951	0.0268338	0.978592	0.999524
ENSSSCG00000001878	PTPN9	113.957	-0.183256	0.302729	-0.605346	0.544949	0.995624
ENSSSCG00000001880	SIN3A	438.136	-0.2984	0.301133	-0.990924	0.321723	0.956498
ENSSSCG00000001881	MAN2C1	418.572	0.277268	0.38743	0.715659	0.474202	0.991708
ENSSSCG00000001882	NEIL1	196.004	0.73175	0.399025	1.83384	0.066677	0.672949
ENSSSCG00000001884	COMMD4	37.7121	0.70612	0.509446	1.38605	0.165731	0.864104
ENSSSCG00000001885	C15orf39	107.515	-0.0537811	0.416214	-0.129215	0.897188	0.999524
ENSSSCG00000001887	SCAMP5	61.5373	-0.215183	0.401551	-0.53588	0.592042	0.998677
ENSSSCG00000001888	RPP25	6.09238	-1.14764	1.04286	-1.10047	0.271128	NA
ENSSSCG00000001892	SCAMP2	410.423	-0.417421	0.323921	-1.28865	0.19752	0.894678
ENSSSCG00000001898	ULK3	224.928	0.0828048	0.444967	0.186092	0.852373	0.998677
ENSSSCG00000001900	CSK	157.704	0.490321	0.302478	1.62102	0.105014	0.780733
ENSSSCG00000001903	EDC3	471.012	-0.00709467	0.252615	-0.0280849	0.977594	0.999524
ENSSSCG00000001904	CLK3	429.694	0.206685	0.290322	0.711917	0.476516	0.991708
ENSSSCG00000001905	ARID3B	109.959	-0.178319	0.418168	-0.426428	0.669796	0.998677
ENSSSCG00000001906	CYP1A1	2.4367	-0.299679	1.58016	-0.189652	0.849582	NA
ENSSSCG00000001907	UBL7	663.029	-0.226915	0.284056	-0.798839	0.424384	0.986991
ENSSSCG00000001909	STRA6	16.7585	-4.85155	2.60669	-1.86119	NA	NA
ENSSSCG00000001910	ISLR	173.383	0.775378	0.630351	1.23007	0.218669	0.906764
ENSSSCG00000001912	PML	157.53	-0.232347	0.313542	-0.74104	0.458669	0.991708
ENSSSCG00000001913	STOML1	56.8506	0.562049	0.431237	1.30334	0.192458	0.893238
ENSSSCG00000001914	LOXL1	43.2074	0.186291	0.492667	0.378129	0.705335	0.998677
ENSSSCG00000001916	INSYN1	382.73	-0.180515	0.482121	-0.374418	0.708094	0.998677
ENSSSCG00000001917	ENSSSCG00000001917	107.105	0.0868401	0.41693	0.208285	0.835007	0.998677
ENSSSCG00000001918	NPTN	1146.46	0.183095	0.295011	0.620637	0.534838	0.995195
ENSSSCG00000001921	NEO1	578.046	0.875272	0.445949	1.96272	0.0496787	0.614748
ENSSSCG00000001924	BBS4	1350.63	0.0640915	0.235027	0.272698	0.785085	0.998677
ENSSSCG00000001925	ADPGK	112.124	0.0556086	0.37475	0.148388	0.882036	0.999524
ENSSSCG00000001927	HEXA	375.667	-0.365801	0.265147	-1.37962	0.167704	0.866605
ENSSSCG00000001930	PKM	79922	0.681991	0.389101	1.75273	0.0796476	0.714132
ENSSSCG00000001931	ENSSSCG00000001931	91.7736	1.70313	0.558884	3.04737	0.00230854	0.11967
ENSSSCG00000001934	ENSSSCG00000001934	704.044	0.212917	0.290734	0.732346	0.463958	0.991708
ENSSSCG00000001938	SSTR1	4.07064	0.208519	1.1844	0.176055	0.860251	NA
ENSSSCG00000001942	PAX9	4.96651	0.96528	1.05821	0.912183	0.361673	NA
ENSSSCG00000001946	MBIP	216.324	0.544888	0.31651	1.72155	0.0851511	0.728081
ENSSSCG00000001947	BRMS1L	316.332	0.36651	0.282923	1.29544	0.195168	0.894678
ENSSSCG00000001950	PRORP	1516.68	-0.134268	0.243246	-0.551986	0.580958	0.998677
ENSSSCG00000001952	NFKBIA	652.214	0.164141	0.391337	0.419438	0.674896	0.998677
ENSSSCG00000001955	SRP54	540.203	0.137994	0.250428	0.55103	0.581613	0.998677
ENSSSCG00000001958	BAZ1A	173.69	0.0407285	0.267067	0.152503	0.87879	0.999524
ENSSSCG00000001959	CFL2	6256.55	-0.310235	0.284874	-1.08903	0.276141	0.940709
ENSSSCG00000001960	EAPP	205.969	-0.219693	0.320268	-0.685965	0.492735	0.991708
ENSSSCG00000001963	EGLN3	427.253	0.695663	0.44793	1.55306	0.120408	0.804093
ENSSSCG00000001964	NPAS3	1.11424	-0.235651	2.1443	-0.109896	0.912492	NA
ENSSSCG00000001966	ARHGAP5	263.547	-0.243555	0.394419	-0.617502	0.536904	0.995195
ENSSSCG00000001968	NUBPL	108.238	0.668129	0.355938	1.87709	0.0605056	0.654189
ENSSSCG00000001970	ENSSSCG00000001970	307.737	-0.336647	0.333158	-1.01047	0.312269	0.95573
ENSSSCG00000001971	HECTD1	4506.29	-0.585113	0.317214	-1.84454	0.065105	0.669163
ENSSSCG00000001972	AP4S1	1428.83	-0.255175	0.317377	-0.804012	0.42139	0.986687
ENSSSCG00000001973	SCFD1	260.052	0.445933	0.294611	1.51363	0.13012	0.814727
ENSSSCG00000001974	G2E3	82.1838	-0.0300885	0.486187	-0.0618867	0.950653	0.999524
ENSSSCG00000001975	PRKD1	42.8876	0.0363724	0.485226	0.0749597	0.940247	0.999524
ENSSSCG00000001977	STXBP6	32.0879	0.0630194	0.534103	0.117991	0.906075	0.999524
ENSSSCG00000001978	GZMH	3.70559	-1.70542	1.3703	-1.24456	0.213295	NA
ENSSSCG00000001982	None	5.56442	1.10641	1.03731	1.06661	0.286147	NA
ENSSSCG00000001983	SDR39U1	244.841	0.357349	0.414028	0.863104	0.38808	0.977945
ENSSSCG00000001984	KHNYN	100.885	-0.299306	0.32091	-0.932679	0.350986	0.968129
ENSSSCG00000001985	CBLN3	10.2064	0.147825	0.750393	0.196997	0.84383	0.998677
ENSSSCG00000001986	NFATC4	34.2154	-0.330646	0.481194	-0.687137	0.491996	0.991708
ENSSSCG00000001987	RIPK3	4.14139	-2.67416	1.46467	-1.82579	0.0678825	NA
ENSSSCG00000001988	ADCY4	166.035	0.103209	0.502085	0.205561	0.837134	0.998677
ENSSSCG00000001989	CIDEB	2.01992	-1.54159	1.85841	-0.82952	0.40681	NA
ENSSSCG00000001990	NOP9	242.317	-0.120457	0.320871	-0.375408	0.707357	0.998677
ENSSSCG00000001991	DHRS1	317.616	0.125514	0.366879	0.342113	0.732266	0.998677
ENSSSCG00000001993	TGM1	4.97457	0.282212	1.19989	0.235198	0.814055	NA
ENSSSCG00000001994	TINF2	624.216	-0.151392	0.290852	-0.520512	0.602707	0.998677
ENSSSCG00000002000	IPO4	879.949	-0.312889	0.246441	-1.26963	0.204215	0.897886
ENSSSCG00000002001	REC8	34.6278	-0.0645803	0.533772	-0.120989	0.9037	0.999524
ENSSSCG00000002002	IRF9	4.87244	0.118142	1.20637	0.097932	0.921986	NA
ENSSSCG00000002003	RNF31	1129.05	-0.118366	0.237452	-0.498483	0.618143	0.998677
ENSSSCG00000002004	PSME2	267.628	0.187008	0.297819	0.627925	0.530053	0.995195
ENSSSCG00000002005	EMC9	2046.27	0.0633943	0.23993	0.26422	0.79161	0.998677
ENSSSCG00000002006	PSME1	111.633	0.233144	0.391124	0.596088	0.551117	0.996247
ENSSSCG00000002007	FITM1	1398.94	0.0334147	0.253629	0.131747	0.895185	0.999524
ENSSSCG00000002008	DCAF11	1924.62	-0.171558	0.220658	-0.777485	0.436873	0.991431
ENSSSCG00000002009	PCK2	25.7374	-4.78292	2.46322	-1.94174	0.0521688	0.623598
ENSSSCG00000002012	CARMIL3	2.72917	-0.783718	1.54689	-0.506642	0.612406	NA
ENSSSCG00000002013	DHRS4	1178.12	-0.548416	0.511596	-1.07197	0.283733	0.940709
ENSSSCG00000002014	JPH4	6.71886	-0.342607	0.923435	-0.371014	0.710627	NA
ENSSSCG00000002016	THTPA	232.105	-4.95e-06	0.316885	-1.56e-05	0.999988	0.999988
ENSSSCG00000002020	ENSSSCG00000002020	148.818	0.112476	0.306229	0.367292	0.713401	0.998677
ENSSSCG00000002023	BCL2L2	1400.88	-0.189264	0.268526	-0.704826	0.480918	0.991708
ENSSSCG00000002025	SLC22A17	49.8798	-0.081982	0.490124	-0.167268	0.867159	0.998677
ENSSSCG00000002026	EFS	13.5684	0.396894	0.808784	0.49073	0.623618	0.998677
ENSSSCG00000002028	CMTM5	3027.38	-1.58609	1.01938	-1.55594	0.119723	0.804093
ENSSSCG00000002029	MYH6	108743	-1.20565	0.519399	-2.32123	0.0202744	0.412885
ENSSSCG00000002032	SLC7A8	2780.89	-0.469462	1.14031	-0.411696	0.680562	0.998677
ENSSSCG00000002033	CEBPE	2.06526	-2.33768	2.28574	-1.02273	0.306438	NA
ENSSSCG00000002034	ENSSSCG00000002034	1127.15	-0.104573	0.233493	-0.447861	0.654254	0.998677
ENSSSCG00000002035	C14orf119	54.2531	0.47238	0.467723	1.00996	0.312516	0.95573
ENSSSCG00000002037	CDH24	11.5977	-0.158411	0.770078	-0.205708	0.837019	0.998677
ENSSSCG00000002039	MMP14	121.517	0.0821926	0.384581	0.21372	0.830766	0.998677
ENSSSCG00000002040	MRPL52	393.039	0.280465	0.253218	1.1076	0.268033	0.939638
ENSSSCG00000002041	SLC7A7	1319.74	0.0399637	0.315094	0.126831	0.899074	0.999524
ENSSSCG00000002042	OXA1L	2493.15	-0.0933164	0.30368	-0.307286	0.758626	0.998677
ENSSSCG00000002045	ENSSSCG00000002045	10.9755	0.0189296	0.728585	0.0259813	0.979272	0.999524
ENSSSCG00000002050	DAD1	391.203	0.426418	0.257399	1.65664	0.0975914	0.760771
ENSSSCG00000002051	ABHD4	2653.46	-0.5797	0.39095	-1.4828	0.138128	0.824941
ENSSSCG00000002052	OR6J1	1.69491	-4.08137	3.07744	-1.32622	0.184766	NA
ENSSSCG00000002127	CHD8	584.015	-0.138105	0.256131	-0.539197	0.589751	0.998677
ENSSSCG00000002129	RPGRIP1	4.94781	1.61057	1.24744	1.2911	0.196669	NA
ENSSSCG00000002135	PNP	19.1656	-0.875135	0.707303	-1.23729	0.215981	0.906764
ENSSSCG00000002138	OSGEP	170.741	0.341642	0.32335	1.05657	0.290708	0.94536
ENSSSCG00000002140	KLHL33	2208.69	1.08962	0.91673	1.1886	0.234599	0.917615
ENSSSCG00000002142	TEP1	606.416	0.30456	0.449734	0.6772	0.498279	0.991942
ENSSSCG00000002143	PARP2	233.656	0.59034	0.318565	1.85312	0.0638648	0.666977
ENSSSCG00000002144	CCNB1IP1	83.4991	0.364603	0.365563	0.997374	0.318583	0.95573
ENSSSCG00000002145	TTC5	38.1756	-0.139957	0.528343	-0.264898	0.791088	0.998677
ENSSSCG00000002235	LPCAT4	42.6841	-0.105894	0.505766	-0.209373	0.834157	0.998677
ENSSSCG00000002243	SLC12A6	651.257	0.376529	0.247148	1.52349	0.127635	0.811385
ENSSSCG00000002245	KATNBL1	125.645	-0.894582	0.723052	-1.23723	0.216002	0.906764
ENSSSCG00000002252	ARRDC4	256.529	1.13346	0.646268	1.75385	0.0794564	0.713626
ENSSSCG00000002254	NR2F2	227.499	0.246363	0.413631	0.595611	0.551435	0.996247
ENSSSCG00000002257	MCTP2	1.53961	0.392609	2.10664	0.186368	0.852156	NA
ENSSSCG00000002258	KLHL25	57.975	0.896543	0.519351	1.72628	0.0842979	0.72727
ENSSSCG00000002259	ENSSSCG00000002259	448.38	-0.163561	0.344972	-0.47413	0.635407	0.998677
ENSSSCG00000002260	ENSSSCG00000002260	6.97824	-1.20069	0.974788	-1.23175	0.218043	0.906764
ENSSSCG00000002263	SLCO3A1	148.05	-0.690825	0.461677	-1.49634	0.134566	0.818946
ENSSSCG00000002265	FAM174B	63.0758	0.497583	0.387186	1.28513	0.198747	0.894678
ENSSSCG00000002266	CHD2	502.719	-0.437273	0.26858	-1.62809	0.103505	0.776587
ENSSSCG00000002267	RGMA	409.063	0.397806	0.409921	0.970444	0.331825	0.963181
ENSSSCG00000002268	AKAP5	22.5992	-0.593314	0.688347	-0.86194	0.38872	0.978095
ENSSSCG00000002269	MTHFD1	193.823	0.393503	0.43878	0.896812	0.369819	0.97355
ENSSSCG00000002275	PPP1R36	14.9167	-0.163591	0.696278	-0.234951	0.814247	0.998677
ENSSSCG00000002276	PLEKHG3	145.799	-0.23651	0.383271	-0.617082	0.53718	0.995195
ENSSSCG00000002277	SPTB	5651.07	-0.188431	0.334834	-0.56276	0.573598	0.998677
ENSSSCG00000002279	GPX2	86.7576	0.519565	1.27457	0.407638	0.683539	0.998677
ENSSSCG00000002280	RAB15	69.2711	-1.40296	0.845707	-1.65892	0.097131	0.760771
ENSSSCG00000002281	FNTB	1114.43	-0.920975	0.516076	-1.78457	0.0743303	0.708309
ENSSSCG00000002283	FUT8	94.9909	0.391806	0.362667	1.08035	0.279988	0.940709
ENSSSCG00000002285	GPHN	476.32	0.108357	0.237761	0.455738	0.648578	0.998677
ENSSSCG00000002287	PALS1	383.374	-0.35531	0.276249	-1.2862	0.198374	0.894678
ENSSSCG00000002290	PLEK2	37.121	-0.0583073	0.462205	-0.12615	0.899613	0.999524
ENSSSCG00000002292	PLEKHH1	99.7708	0.797692	0.455218	1.75233	0.0797171	0.714132
ENSSSCG00000002294	ARG2	238.176	1.79639	0.587552	3.05741	0.00223258	0.118066
ENSSSCG00000002295	VTI1B	1027.28	0.527823	0.303955	1.73652	0.082472	0.722787
ENSSSCG00000002296	RDH11	66.5409	-0.484642	0.40256	-1.2039	0.228629	0.910108
ENSSSCG00000002298	ZFYVE26	412.203	-0.154779	0.318667	-0.485707	0.627175	0.998677
ENSSSCG00000002305	EXD2	87.0063	0.60233	0.418507	1.43924	0.150084	0.846602
ENSSSCG00000002306	GALNT16	96.4064	1.35152	0.570921	2.36726	0.0179202	0.387828
ENSSSCG00000002307	ERH	584.491	0.206281	0.24614	0.83806	0.401997	0.982195
ENSSSCG00000002309	PLEKHD1	5.66545	-0.0743258	1.07306	-0.0692653	0.944778	NA
ENSSSCG00000002311	SUSD6	239.862	0.0755824	0.263048	0.287333	0.773857	0.998677
ENSSSCG00000002313	SLC10A1	361.095	0.23099	0.498365	0.463497	0.643008	0.998677
ENSSSCG00000002314	SMOC1	58.4918	-0.188896	0.43312	-0.436128	0.662744	0.998677
ENSSSCG00000002315	SLC8A3	704.379	-0.165976	0.445623	-0.372457	0.709552	0.998677
ENSSSCG00000002316	COX16	14.3565	0.169453	0.702705	0.241143	0.809444	0.998677
ENSSSCG00000002329	MAP3K9	1.44152	-1.74484	2.23335	-0.781267	0.434645	NA
ENSSSCG00000002330	PCNX1	706.728	-0.237472	0.237165	-1.00129	0.316685	0.95573
ENSSSCG00000002332	SIPA1L1	54.5623	-0.281165	0.496832	-0.565916	0.571451	0.998677
ENSSSCG00000002333	DPF3	312.113	0.296813	0.332037	0.893916	0.371367	0.974232
ENSSSCG00000002337	ZFYVE1	439.383	-0.105413	0.261831	-0.402599	0.687243	0.998677
ENSSSCG00000002340	PSEN1	398.206	-0.354911	0.242517	-1.46345	0.143344	0.833174
ENSSSCG00000002341	PAPLN	160.386	0.185255	0.373774	0.495635	0.620152	0.998677
ENSSSCG00000002344	RIOX1	45.7864	-0.296279	0.465983	-0.635816	0.524897	0.994325
ENSSSCG00000002348	ACOT6	5.5226	-1.21672	1.21676	-0.999967	0.317326	NA
ENSSSCG00000002349	ENSSSCG00000002349	659.181	-0.863835	0.444144	-1.94494	0.051782	0.623598
ENSSSCG00000002350	MIDEAS	440.215	-0.0107955	0.319956	-0.0337405	0.973084	0.999524
ENSSSCG00000002351	PTGR2	192.816	-0.975385	0.357754	-2.72641	0.00640269	0.216421
ENSSSCG00000002352	ZNF410	241.414	0.130221	0.353126	0.368767	0.712301	0.998677
ENSSSCG00000002353	FAM161B	99.2485	0.0860319	0.426182	0.201867	0.840021	0.998677
ENSSSCG00000002354	COQ6	15.7978	0.935445	0.633575	1.47646	0.139822	0.827744
ENSSSCG00000002355	ENTPD5	594.431	-0.0361489	0.297639	-0.121452	0.903333	0.999524
ENSSSCG00000002356	BBOF1	136.576	-0.679819	0.379292	-1.79233	0.0730794	0.702674
ENSSSCG00000002357	ALDH6A1	1143.66	-0.811064	0.38151	-2.12593	0.0335088	0.521258
ENSSSCG00000002366	NPC2	457.952	-0.571446	0.422693	-1.35192	0.176402	0.882344
ENSSSCG00000002367	ISCA2	118.112	-0.170615	0.333082	-0.512231	0.608489	0.998677
ENSSSCG00000002368	LTBP2	78.2961	0.19669	0.500727	0.392809	0.694461	0.998677
ENSSSCG00000002370	AREL1	250.85	-0.168154	0.252354	-0.666342	0.505193	0.992929
ENSSSCG00000002372	YLPM1	389.397	-0.307444	0.252927	-1.21555	0.224158	0.909884
ENSSSCG00000002373	PROX2	2.17156	0.589516	1.95467	0.301594	0.762962	NA
ENSSSCG00000002374	DLST	3434.51	-0.328023	0.333284	-0.984214	0.32501	0.959706
ENSSSCG00000002375	RPS6KL1	1998.6	-0.335551	0.336582	-0.996937	0.318795	0.95573
ENSSSCG00000002377	EIF2B2	572.108	0.351176	0.233669	1.50288	0.132871	0.816925
ENSSSCG00000002378	MLH3	279.664	0.720815	0.31289	2.30373	0.0212377	0.422733
ENSSSCG00000002379	ENSSSCG00000002379	6.43746	-0.575356	0.985687	-0.583711	0.559415	NA
ENSSSCG00000002381	NEK9	2415.2	-0.0155878	0.248304	-0.0627769	0.949944	0.999524
ENSSSCG00000002383	FOS	1718.09	0.877743	1.29109	0.679846	0.496602	0.991942
ENSSSCG00000002385	TGFB3	116.505	-0.801225	0.663788	-1.20705	0.227413	0.910108
ENSSSCG00000002386	IFT43	86.5949	-0.0476135	0.521313	-0.0913339	0.927227	0.999524
ENSSSCG00000002387	GPATCH2L	18.2384	-0.861366	0.612197	-1.40701	0.159425	0.858293
ENSSSCG00000002388	ESRRB	108.498	-1.74093	0.543055	-3.20581	0.00134683	0.0828906
ENSSSCG00000002389	VASH1	42.5599	0.148263	0.444065	0.333877	0.738472	0.998677
ENSSSCG00000002390	ANGEL1	254.86	0.148391	0.294412	0.504026	0.614243	0.998677
ENSSSCG00000002392	IRF2BPL	189.32	0.351428	0.424031	0.828779	0.407229	0.982195
ENSSSCG00000002396	GSTZ1	530.872	-0.201455	0.28252	-0.713065	0.475806	0.991708
ENSSSCG00000002397	POMT2	211.277	-0.411265	0.291533	-1.4107	0.158334	0.858293
ENSSSCG00000002400	ENSSSCG00000002400	5.98423	-0.285777	1.4719	-0.194156	0.846054	NA
ENSSSCG00000002403	VIPAS39	54.0062	0.304371	0.38824	0.783976	0.433054	0.990311
ENSSSCG00000002404	SPTLC2	119.658	-0.0933319	0.314665	-0.296607	0.766766	0.998677
ENSSSCG00000002406	AHSA1	2394.9	-0.086962	0.276722	-0.314257	0.753326	0.998677
ENSSSCG00000002408	ADCK1	50.1336	-0.929794	0.578721	-1.60664	0.108134	0.781805
ENSSSCG00000002410	CEP128	37.7325	-0.364357	0.470345	-0.774659	0.438541	0.991431
ENSSSCG00000002411	GTF2A1	275.665	-0.343899	0.508188	-0.676716	0.498586	0.991942
ENSSSCG00000002412	STON2	201.266	-0.253024	0.347354	-0.728433	0.466348	0.991708
ENSSSCG00000002414	SEL1L	651.156	-0.351231	0.274525	-1.27941	0.200752	0.895857
ENSSSCG00000002424	SPATA7	55.5626	0.0955738	0.378157	0.252736	0.800473	0.998677
ENSSSCG00000002425	PTPN21	1382.21	0.201836	0.289227	0.697845	0.485274	0.991708
ENSSSCG00000002426	ZC3H14	456.076	-0.084093	0.25093	-0.335126	0.73753	0.998677
ENSSSCG00000002427	ENSSSCG00000002427	37.1811	0.270134	0.469859	0.574926	0.565342	0.99673
ENSSSCG00000002428	TTC8	7.02055	-0.896898	0.935324	-0.958917	0.337601	0.964681
ENSSSCG00000002429	FOXN3	628.099	-0.437034	0.30849	-1.41669	0.156574	0.856899
ENSSSCG00000002430	EFCAB11	31.5218	-0.302084	0.567155	-0.53263	0.59429	0.998677
ENSSSCG00000002431	TDP1	27.6222	-0.0643471	0.541142	-0.11891	0.905347	0.999524
ENSSSCG00000002432	KCNK13	4.22368	1.41593	1.49357	0.948016	0.343121	NA
ENSSSCG00000002433	ENSSSCG00000002433	2460.44	-0.472495	0.25227	-1.87297	0.061072	0.656764
ENSSSCG00000002434	NRDE2	838.616	-0.510597	0.238798	-2.1382	0.0325005	0.519176
ENSSSCG00000002436	TTC7B	747.628	-0.129815	0.227307	-0.571101	0.567931	0.996818
ENSSSCG00000002440	CCDC88C	570.946	0.295246	0.280029	1.05434	0.291727	0.946087
ENSSSCG00000002441	PPP4R3A	690.387	0.058027	0.339788	0.170774	0.864401	0.998677
ENSSSCG00000002443	TC2N	3.2784	1.2175	1.84493	0.659916	0.509308	NA
ENSSSCG00000002444	FBLN5	154.908	-0.77439	0.297696	-2.60128	0.00928772	0.279377
ENSSSCG00000002445	TRIP11	337.926	-0.262995	0.349015	-0.753535	0.451129	0.991708
ENSSSCG00000002446	ENSSSCG00000002446	78.292	-0.0381163	0.401502	-0.0949343	0.924367	0.999524
ENSSSCG00000002447	CPSF2	557.478	0.0321132	0.27607	0.116323	0.907397	0.999524
ENSSSCG00000002449	NDUFB1	462.359	0.0448852	0.339379	0.132257	0.894781	0.999524
ENSSSCG00000002450	SLC24A4	1.45223	-1.75527	2.15456	-0.814676	0.415258	NA
ENSSSCG00000002451	RIN3	65.9008	-0.23482	0.399969	-0.587096	0.557139	0.996247
ENSSSCG00000002452	LGMN	780.468	-0.565236	0.370438	-1.52586	0.127045	0.811385
ENSSSCG00000002455	GOLGA5	213.151	-0.0245549	0.293937	-0.0835382	0.933424	0.999524
ENSSSCG00000002457	ITPK1	154.413	-0.303835	0.423711	-0.717081	0.473324	0.991708
ENSSSCG00000002458	LYSET	63.1992	-0.6462	0.469506	-1.37634	0.168716	0.869588
ENSSSCG00000002459	None	222.775	-0.0826419	0.316517	-0.261098	0.794017	0.998677
ENSSSCG00000002460	UBR7	171.426	-0.157049	0.319029	-0.492272	0.622527	0.998677
ENSSSCG00000002461	BTBD7	293.522	-0.0405725	0.301024	-0.134782	0.892784	0.999524
ENSSSCG00000002464	PRIMA1	20.6823	-0.453637	0.58825	-0.771164	0.44061	0.991431
ENSSSCG00000002467	ASB2	15751.2	-0.0559043	0.405633	-0.13782	0.890383	0.999524
ENSSSCG00000002469	OTUB2	14.068	-0.160462	0.758412	-0.211576	0.832438	0.998677
ENSSSCG00000002470	DDX24	431.901	-0.241117	0.258191	-0.93387	0.350371	0.968129
ENSSSCG00000002483	ENSSSCG00000002483	1.85084	-0.187248	2.02004	-0.092695	0.926146	NA
ENSSSCG00000002494	CLMN	5.78218	-0.794814	0.982241	-0.809184	0.418409	NA
ENSSSCG00000002495	SYNE3	133.069	-0.0127662	0.379354	-0.0336526	0.973154	0.999524
ENSSSCG00000002496	GLRX5	773.158	0.187383	0.491836	0.380987	0.703213	0.998677
ENSSSCG00000002502	ATG2B	346.008	-0.00545815	0.302566	-0.0180395	0.985607	0.999524
ENSSSCG00000002505	PAPOLA	818.805	-0.275075	0.251202	-1.09503	0.273502	0.939638
ENSSSCG00000002506	VRK1	26.7319	0.0291687	0.598814	0.0487107	0.96115	0.999524
ENSSSCG00000002508	SETD3	1456.73	0.0318705	0.248351	0.128328	0.897889	0.999524
ENSSSCG00000002509	CCNK	419.126	-0.224865	0.262787	-0.855694	0.392167	0.980401
ENSSSCG00000002512	DEGS2	2.3367	-1.14514	1.92139	-0.595997	0.551177	NA
ENSSSCG00000002515	SLC25A47	37.5417	-1.06299	0.961593	-1.10544	0.268967	0.939638
ENSSSCG00000002516	WARS1	296.364	-0.162412	0.300715	-0.540087	0.589137	0.998677
ENSSSCG00000002517	WDR25	72.1168	0.179514	0.373199	0.481013	0.630507	0.998677
ENSSSCG00000002520	ENSSSCG00000002520	206.034	-0.368139	0.500652	-0.73532	0.462144	0.991708
ENSSSCG00000002523	CDC42BPB	725.229	-0.0386752	0.267239	-0.144721	0.884931	0.999524
ENSSSCG00000002524	AMN	18.2405	-7.53324	3.90907	-1.92712	NA	NA
ENSSSCG00000002525	TRAF3	119.491	-0.187759	0.346003	-0.542651	0.58737	0.998677
ENSSSCG00000002526	RCOR1	240.31	0.0745616	0.273412	0.272708	0.785078	0.998677
ENSSSCG00000002528	TECPR2	228.657	0.01565	0.291123	0.0537573	0.957129	0.999524
ENSSSCG00000002529	None	153.22	0.244454	0.328795	0.743485	0.457188	0.991708
ENSSSCG00000002530	CINP	271.145	0.4497	0.342045	1.31474	0.188598	0.889799
ENSSSCG00000002531	MOK	57.7305	0.21121	0.378243	0.558399	0.576572	0.998677
ENSSSCG00000002532	ENSSSCG00000002532	311.857	0.237352	0.268526	0.883906	0.376747	0.976905
ENSSSCG00000002533	WDR20	271.249	-0.195223	0.308011	-0.633819	0.526199	0.994519
ENSSSCG00000002535	HSP90AA1	21730.3	0.427897	0.285179	1.50045	0.133498	0.816925
ENSSSCG00000002540	PPP2R5C	1131.04	0.263122	0.239849	1.09703	0.272627	0.939638
ENSSSCG00000002544	PPP1R13B	146.189	0.0561987	0.292175	0.192346	0.847471	0.998677
ENSSSCG00000002546	XRCC3	57.5184	-0.236115	0.387857	-0.608768	0.542678	0.995455
ENSSSCG00000002547	KLC1	2040.24	0.0462614	0.238536	0.193939	0.846223	0.998677
ENSSSCG00000002552	TDRD9	1.47187	-0.611424	2.44635	-0.249933	0.802639	NA
ENSSSCG00000002554	PLD4	26.6145	-0.115951	0.755778	-0.153419	0.878068	0.999524
ENSSSCG00000002555	JAG2	426.272	0.467875	0.385317	1.21426	0.224649	0.909907
ENSSSCG00000002557	NUDT14	238.964	0.637282	0.37258	1.71046	0.087181	0.736239
ENSSSCG00000002558	CEP170B	77.8428	-0.124785	0.423765	-0.294467	0.768401	0.998677
ENSSSCG00000002559	CDCA4	37.8123	0.0879921	0.43034	0.204471	0.837985	0.998677
ENSSSCG00000002620	EFHC1	10.0468	-1.35818	0.817469	-1.66144	0.0966246	0.760771
ENSSSCG00000002622	TMEM14A	26.7143	-0.0834289	0.590205	-0.141356	0.887589	0.999524
ENSSSCG00000002623	ENSSSCG00000002623	1.15575	-3.56663	3.41802	-1.04348	0.296726	NA
ENSSSCG00000002627	GSTA4	17.1215	0.0101874	0.634833	0.0160474	0.987197	0.999524
ENSSSCG00000002628	CILK1	154.929	-0.250708	0.345703	-0.725211	0.468322	0.991708
ENSSSCG00000002629	FBXO9	436.312	0.329875	0.284907	1.15783	0.246932	0.922903
ENSSSCG00000002632	SLC28A1	29.1953	-3.09168	0.877788	-3.52213	0.000428099	0.041589
ENSSSCG00000002633	GAS8	205.655	0.171877	0.334144	0.51438	0.606986	0.998677
ENSSSCG00000002635	SPIRE2	9.30326	0.340999	0.926874	0.367902	0.712946	0.998677
ENSSSCG00000002637	DBNDD1	2.5569	-0.952048	1.62613	-0.585469	0.558232	NA
ENSSSCG00000002640	DEF8	722.218	-0.277143	0.282743	-0.980195	0.32699	0.961541
ENSSSCG00000002642	CDH15	987.624	-0.0333714	0.270345	-0.12344	0.901759	0.999524
ENSSSCG00000002645	GALNS	92.3676	0.225332	0.343434	0.656116	0.51175	0.993007
ENSSSCG00000002646	TRAPPC2L	818.666	0.140213	0.359962	0.389521	0.696891	0.998677
ENSSSCG00000002648	CBFA2T3	272.308	-0.337114	0.31763	-1.06134	0.288534	0.944348
ENSSSCG00000002650	ENSSSCG00000002650	80.0155	0.417357	0.44608	0.93561	0.349474	0.968129
ENSSSCG00000002651	CDT1	5.23384	-0.610255	1.12028	-0.544734	0.585937	NA
ENSSSCG00000002652	KLHDC4	366.013	0.296953	0.314356	0.944639	0.344843	0.968129
ENSSSCG00000002653	ENSSSCG00000002653	19.3528	0.536752	0.64139	0.836858	0.402672	0.982195
ENSSSCG00000002654	FBXO31	4474.25	-0.392263	0.293662	-1.33576	0.181627	0.886175
ENSSSCG00000002655	MAP1LC3B	3389.42	-0.205938	0.267118	-0.770964	0.440728	0.991431
ENSSSCG00000002656	ZCCHC14	690.674	-0.0243657	0.268437	-0.0907686	0.927676	0.999524
ENSSSCG00000002657	ENSSSCG00000002657	5.95889	-0.123641	1.13294	-0.109133	0.913097	NA
ENSSSCG00000002660	MTHFSD	196.86	0.0978538	0.304041	0.321844	0.747571	0.998677
ENSSSCG00000002664	GSE1	1105.99	-0.101339	0.407518	-0.248674	0.803613	0.998677
ENSSSCG00000002666	KIAA0513	1541.46	-0.00576065	0.246264	-0.0233922	0.981337	0.999524
ENSSSCG00000002667	ZDHHC7	301.176	0.0654934	0.320955	0.204058	0.838308	0.998677
ENSSSCG00000002669	CRISPLD2	193.101	-0.118301	0.28786	-0.410967	0.681096	0.998677
ENSSSCG00000002670	USP10	982.408	-0.335827	0.252851	-1.32816	0.184126	0.88905
ENSSSCG00000002672	MEAK7	50.8047	0.470899	0.508186	0.926628	0.35412	0.969015
ENSSSCG00000002675	DNAAF1	13.2822	-0.0359766	0.840861	-0.0427855	0.965873	0.999524
ENSSSCG00000002680	TAF1C	85.1105	-0.00968673	0.415511	-0.0233128	0.981401	0.999524
ENSSSCG00000002681	HSDL1	108.343	0.00161024	0.375185	0.00429187	0.996576	0.999617
ENSSSCG00000002682	MBTPS1	833.408	-0.0849923	0.235746	-0.360524	0.718455	0.998677
ENSSSCG00000002684	CDH13	881.649	0.0872594	0.268822	0.324599	0.745485	0.998677
ENSSSCG00000002688	PLCG2	30.3243	-0.183544	0.554758	-0.330855	0.740754	0.998677
ENSSSCG00000002689	CMIP	92.0329	0.130456	0.428037	0.304777	0.760536	0.998677
ENSSSCG00000002690	GAN	25.6902	-0.167382	0.554253	-0.301996	0.762655	0.998677
ENSSSCG00000002696	VAT1L	16.2692	1.69873	0.975167	1.74198	0.0815114	0.720204
ENSSSCG00000002697	NUDT7	142.407	-0.703358	0.365709	-1.92327	0.054446	0.62913
ENSSSCG00000002700	ENSSSCG00000002700	2.10388	-0.424688	1.55854	-0.272491	0.785244	NA
ENSSSCG00000002701	MON1B	182.372	-0.692319	0.357481	-1.93666	0.0527872	0.62426
ENSSSCG00000002703	TERF2IP	709.052	0.154627	0.251737	0.61424	0.539057	0.995455
ENSSSCG00000002704	KARS1	6097.77	-0.0999024	0.230942	-0.432586	0.665316	0.998677
ENSSSCG00000002706	ADAT1	29.8568	0.46669	0.496278	0.940382	0.347022	0.968129
ENSSSCG00000002707	GABARAPL2	1348.97	0.275784	0.269858	1.02196	0.3068	0.952656
ENSSSCG00000002708	TMEM231	8.50682	-0.359547	0.818104	-0.439489	0.660307	0.998677
ENSSSCG00000002712	LDHD	1079	0.0980449	0.50366	0.194665	0.845655	0.998677
ENSSSCG00000002714	WDR59	164.127	0.305147	0.323707	0.942664	0.345853	0.968129
ENSSSCG00000002715	RFWD3	27.1966	-0.131926	0.552961	-0.238581	0.81143	0.998677
ENSSSCG00000002716	MLKL	24.9827	-0.697489	0.575702	-1.21154	0.225687	0.909907
ENSSSCG00000002718	FA2H	1.06696	-2.26506	2.73245	-0.828949	0.407134	NA
ENSSSCG00000002719	EXOSC6	53.3699	0.334372	0.415849	0.804071	0.421356	0.986687
ENSSSCG00000002720	ENSSSCG00000002720	10.6176	-2.60569	2.67225	-0.975092	0.329515	0.96292
ENSSSCG00000002722	DDX19B	766.3	-0.123873	0.26536	-0.466812	0.640635	0.998677
ENSSSCG00000002723	AARS1	1439.07	0.121356	0.275259	0.44088	0.6593	0.998677
ENSSSCG00000002724	PDPR	1518.35	-0.382608	0.273313	-1.39989	0.161546	0.858847
ENSSSCG00000002729	VAC14	340.583	-0.160201	0.288503	-0.555283	0.578701	0.998677
ENSSSCG00000002738	ZNF23	50.9215	0.497865	0.420519	1.18393	0.23644	0.91778
ENSSSCG00000002739	PHLPP2	22.2916	-0.705758	0.611405	-1.15432	0.248369	0.923575
ENSSSCG00000002740	AP1G1	659.614	-0.10175	0.246066	-0.413507	0.679236	0.998677
ENSSSCG00000002741	ZNF821	171.492	0.203676	0.344763	0.590771	0.554674	0.996247
ENSSSCG00000002743	IST1	681.303	0.242702	0.276384	0.878134	0.379871	0.9776
ENSSSCG00000002746	DHODH	114.098	-0.0467603	0.427116	-0.109479	0.912823	0.999524
ENSSSCG00000002747	PMFBP1	7.08984	-0.242116	0.940899	-0.257324	0.796929	0.998677
ENSSSCG00000002748	DHX38	202.289	0.165861	0.271352	0.611239	0.541042	0.995455
ENSSSCG00000002749	ENSSSCG00000002749	162.784	0.0490739	0.350568	0.139984	0.888672	0.999524
ENSSSCG00000002752	ZFHX3	251.993	-0.890579	0.375866	-2.36941	0.0178167	0.387828
ENSSSCG00000002753	NOB1	180.016	-0.0175904	0.301967	-0.0582528	0.953547	0.999524
ENSSSCG00000002754	NQO1	296.575	0.0218954	0.35269	0.0620811	0.950498	0.999524
ENSSSCG00000002755	NFAT5	66.736	-0.712443	0.372219	-1.91404	0.055615	0.634499
ENSSSCG00000002759	COG8	397.992	0.189321	0.269551	0.702359	0.482455	0.991708
ENSSSCG00000002761	TMED6	7.10308	-0.74335	0.903029	-0.823174	0.410409	0.983532
ENSSSCG00000002762	TERF2	304.479	-0.281414	0.269265	-1.04512	0.295968	0.948183
ENSSSCG00000002763	PRMT7	902.578	-0.00146094	0.229216	-0.00637363	0.994915	0.999617
ENSSSCG00000002764	SMPD3	42.0592	0.438901	0.432727	1.01427	0.310456	0.954978
ENSSSCG00000002767	TSNAXIP1	5.33992	0.0865582	1.17749	0.0735107	0.9414	NA
ENSSSCG00000002768	CENPT	3.32992	-0.0511515	1.31882	-0.0387858	0.969061	NA
ENSSSCG00000002769	THAP11	805.332	-0.086327	0.264877	-0.325913	0.74449	0.998677
ENSSSCG00000002774	RIPOR1	599.463	-0.25553	0.255004	-1.00206	0.316312	0.95573
ENSSSCG00000002776	ATP6V0D1	333.681	-0.227859	0.296319	-0.768965	0.441914	0.991431
ENSSSCG00000002777	HSD11B2	5.70136	-2.40757	1.48029	-1.62642	0.10386	NA
ENSSSCG00000002778	ZDHHC1	8.31943	0.239502	0.856836	0.279519	0.779847	0.998677
ENSSSCG00000002779	LRRC36	72.3912	-0.13326	0.520325	-0.256108	0.797867	0.998677
ENSSSCG00000002781	KCTD19	3.64871	1.94844	1.43441	1.35836	0.17435	NA
ENSSSCG00000002783	SLC9A5	54.0961	0.820469	0.462881	1.77253	0.0763073	0.708524
ENSSSCG00000002786	ELMO3	38.9619	-0.298814	0.508599	-0.587524	0.556852	0.996247
ENSSSCG00000002787	E2F4	602.853	-0.122054	0.310282	-0.393364	0.69405	0.998677
ENSSSCG00000002788	EXOC3L1	2.21511	-0.208382	1.6529	-0.12607	0.899676	NA
ENSSSCG00000002790	ENSSSCG00000002790	226.594	0.602164	0.278886	2.15918	0.0308365	0.510632
ENSSSCG00000002792	None	36.1348	0.236383	0.594365	0.397708	0.690846	0.998677
ENSSSCG00000002793	FBXL8	51.3162	0.210293	0.405242	0.518931	0.603809	0.998677
ENSSSCG00000002795	CDH11	30.5314	-0.169948	0.519086	-0.327398	0.743367	0.998677
ENSSSCG00000002799	CNOT1	1940.19	-0.257024	0.251114	-1.02353	0.306056	0.952656
ENSSSCG00000002802	GINS3	11.6085	-0.341494	0.753284	-0.453341	0.650303	0.998677
ENSSSCG00000002804	CSNK2A2	428.925	-0.324822	0.254606	-1.27578	0.202033	0.897292
ENSSSCG00000002805	CFAP20	82.3936	-0.0997718	0.342205	-0.291555	0.770627	0.998677
ENSSSCG00000002806	MMP15	413.807	-0.0597253	0.323653	-0.184535	0.853594	0.998677
ENSSSCG00000002807	USB1	29.2396	-0.302524	0.520681	-0.581016	0.56123	0.996326
ENSSSCG00000002808	ZNF319	106.9	-0.286839	0.400216	-0.716711	0.473553	0.991708
ENSSSCG00000002811	ENSSSCG00000002811	4.82984	-1.09186	1.39883	-0.780553	0.435066	NA
ENSSSCG00000002812	KIFC3	84.3126	-0.0818573	0.363244	-0.225351	0.821706	0.998677
ENSSSCG00000002813	KATNB1	236.829	-0.214151	0.343668	-0.623135	0.533196	0.995195
ENSSSCG00000002814	ADGRG3	2.84688	-1.10173	1.38414	-0.795965	0.426052	NA
ENSSSCG00000002815	ADGRG1	396.664	0.142551	0.313772	0.454314	0.649603	0.998677
ENSSSCG00000002818	PLLP	401.282	0.611544	0.250603	2.44029	0.0146755	0.35908
ENSSSCG00000002819	ARL2BP	534.688	0.877265	0.24035	3.64995	0.000262296	0.0311078
ENSSSCG00000002820	RSPRY1	238.662	0.248274	0.275956	0.899686	0.368287	0.973072
ENSSSCG00000002822	AMFR	1939.84	-0.144054	0.238061	-0.605113	0.545104	0.995624
ENSSSCG00000002825	ENSSSCG00000002825	23.4171	-0.211624	1.06455	-0.198793	0.842425	0.998677
ENSSSCG00000002828	LPCAT2	36.1476	0.104635	0.471683	0.221833	0.824444	0.998677
ENSSSCG00000002829	MMP2	687.671	0.0640519	0.239672	0.267248	0.789278	0.998677
ENSSSCG00000002831	IRX3	483.526	-1.02147	1.22321	-0.835079	0.403673	0.982195
ENSSSCG00000002836	SALL1	2.06537	-4.40683	2.46875	-1.78505	0.0742538	NA
ENSSSCG00000002838	ZNF423	170.376	0.0808614	0.337283	0.239744	0.810529	0.998677
ENSSSCG00000002841	N4BP1	742.699	-0.308138	0.300509	-1.02539	0.30518	0.952606
ENSSSCG00000002844	PHKB	12751.8	0.590415	0.269753	2.18872	0.0286169	0.491652
ENSSSCG00000002846	DNAJA2	1561.45	-0.439236	0.284353	-1.54468	0.122423	0.80493
ENSSSCG00000002847	GPT2	24.051	-5.46257	1.37721	-3.9664	7.3e-05	0.0136706
ENSSSCG00000002852	PLEKHF1	994.516	-0.150806	0.429105	-0.351443	0.725256	0.998677
ENSSSCG00000002854	POP4	161.377	-0.277124	0.358815	-0.77233	0.439919	0.991431
ENSSSCG00000002855	CCNE1	45.5116	-0.621718	0.441207	-1.40913	0.158797	0.858293
ENSSSCG00000002857	TDRD12	18.7532	0.540739	0.652138	0.829178	0.407004	0.982195
ENSSSCG00000002859	ANKRD27	215.026	-0.00690729	0.31198	-0.0221402	0.982336	0.999524
ENSSSCG00000002860	PDCD5	783.387	0.169382	0.24656	0.686981	0.492095	0.991708
ENSSSCG00000002863	LRP3	192.01	-0.41759	0.313687	-1.33123	0.183114	0.8872
ENSSSCG00000002864	SLC7A10	6.0666	-0.464462	1.04337	-0.445156	0.656207	NA
ENSSSCG00000002865	GPATCH1	104.395	-0.337176	0.340428	-0.990446	0.321956	0.956498
ENSSSCG00000002866	CEBPA	37.2742	0.590279	0.613011	0.962916	0.335589	0.963988
ENSSSCG00000002867	CEBPG	581.391	0.00158135	0.307731	0.00513874	0.9959	0.999617
ENSSSCG00000002868	PEPD	346.619	-0.450672	0.295255	-1.52638	0.126915	0.811385
ENSSSCG00000002869	LSM14A	1879.85	-0.145257	0.317473	-0.457543	0.647281	0.998677
ENSSSCG00000002872	GARRE1	334.964	-0.216282	0.327339	-0.660729	0.508786	0.993007
ENSSSCG00000002873	GPI	17122	0.346409	0.343259	1.00918	0.312889	0.95573
ENSSSCG00000002875	PDCD2L	226.775	-0.35879	0.279329	-1.28447	0.198977	0.894678
ENSSSCG00000002877	ENSSSCG00000002877	126.7	0.0200889	0.443083	0.0453389	0.963837	0.999524
ENSSSCG00000002879	GRAMD1A	479.449	-0.402319	0.271326	-1.48279	0.13813	0.824941
ENSSSCG00000002884	LSR	28.4978	-0.559334	0.609161	-0.918205	0.358512	0.97103
ENSSSCG00000002885	USF2	2966.93	-0.0611652	0.229931	-0.266015	0.790227	0.998677
ENSSSCG00000002887	MAG	1.53673	-0.186636	2.10289	-0.0887521	0.929279	NA
ENSSSCG00000002888	GAPDHS	17.5955	-0.146139	0.594813	-0.245689	0.805923	0.998677
ENSSSCG00000002893	CD22	4.46766	-0.476339	1.26021	-0.377984	0.705443	NA
ENSSSCG00000002895	KMT2B	491.124	-0.0347116	0.288516	-0.120311	0.904237	0.999524
ENSSSCG00000002898	LIN37	148.757	-0.389518	0.364564	-1.06845	0.285317	0.941375
ENSSSCG00000002904	HAUS5	101.771	0.720666	0.425605	1.69328	0.0904029	0.746151
ENSSSCG00000002905	RBM42	682.826	-0.254991	0.255368	-0.998523	0.318026	0.95573
ENSSSCG00000002906	ETV2	52.5325	-0.0425491	0.475093	-0.0895595	0.928637	0.999524
ENSSSCG00000002907	COX6B1	2996.88	-0.0465737	0.352323	-0.13219	0.894834	0.999524
ENSSSCG00000002910	ALKBH6	58.1197	-0.0832267	0.429948	-0.193574	0.846509	0.998677
ENSSSCG00000002913	PRODH2	10.7966	-6.78444	1.72273	-3.93819	8.21e-05	0.0145899
ENSSSCG00000002915	KIRREL2	6.25062	-0.562971	1.51101	-0.37258	0.709461	NA
ENSSSCG00000002916	APLP1	16.1955	-0.516268	0.645209	-0.800157	0.42362	0.986966
ENSSSCG00000002917	NFKBID	77.6192	0.328017	0.418092	0.784558	0.432713	0.990311
ENSSSCG00000002918	ENSSSCG00000002918	28.4301	-0.137773	0.519367	-0.265271	0.7908	0.998677
ENSSSCG00000002919	TYROBP	29.4542	-0.159157	0.654395	-0.243213	0.80784	0.998677
ENSSSCG00000002921	CLIP3	46.7568	0.175917	0.412138	0.426841	0.669495	0.998677
ENSSSCG00000002923	WDR62	56.9432	0.355413	0.386885	0.918652	0.358278	0.970829
ENSSSCG00000002926	TBCB	399.265	0.0761822	0.262981	0.289687	0.772056	0.998677
ENSSSCG00000002927	LRFN3	78.4102	0.357784	0.431388	0.829378	0.40689	0.982195
ENSSSCG00000002929	SYNE4	10.5131	-0.885545	0.798098	-1.10957	0.267185	0.939638
ENSSSCG00000002930	ZNF260	68.6649	-0.0091506	0.442343	-0.0206867	0.983496	0.999524
ENSSSCG00000002931	ZNF565	42.6404	-0.105448	0.424382	-0.248473	0.803768	0.998677
ENSSSCG00000002932	ZNF567	44.3213	0.252383	0.595101	0.424102	0.671491	0.998677
ENSSSCG00000002933	ZNF382	27.8417	-0.0196225	0.51188	-0.0383341	0.969421	0.999524
ENSSSCG00000002935	ENSSSCG00000002935	59.0554	0.495859	0.459181	1.07988	0.280197	0.940709
ENSSSCG00000002937	ENSSSCG00000002937	17.5386	-0.147034	0.623519	-0.235813	0.813578	0.998677
ENSSSCG00000002938	ENSSSCG00000002938	12.1935	0.378056	0.713764	0.529666	0.596344	0.998677
ENSSSCG00000002950	SIPA1L3	146.912	-0.100138	0.323618	-0.309432	0.756993	0.998677
ENSSSCG00000002952	YIF1B	581.956	0.00571459	0.302651	0.0188818	0.984935	0.999524
ENSSSCG00000002953	None	286.46	-0.0360699	0.28428	-0.126882	0.899034	0.999524
ENSSSCG00000002954	SPINT2	18.0578	-0.436543	0.802262	-0.54414	0.586345	0.998677
ENSSSCG00000002955	CATSPERG	46.1909	0.534985	0.422684	1.26569	0.205626	0.89896
ENSSSCG00000002957	GGN	5.51379	0.368567	1.02418	0.359866	0.718947	NA
ENSSSCG00000002959	FAM98C	105.36	0.490337	0.364036	1.34695	0.177998	0.883526
ENSSSCG00000002960	RASGRP4	14.6519	0.390097	0.731907	0.532988	0.594042	0.998677
ENSSSCG00000002962	MAP4K1	16.303	0.0782203	0.690018	0.11336	0.909745	0.999524
ENSSSCG00000002963	ENSSSCG00000002963	1673.11	0.00674222	0.230008	0.0293129	0.976615	0.999524
ENSSSCG00000002965	ACTN4	2401.43	-0.00151834	0.371491	-0.00408715	0.996739	0.999617
ENSSSCG00000002967	CAPN12	386.227	0.0148459	0.364542	0.0407249	0.967515	0.999524
ENSSSCG00000002988	ZNF546	29.9851	-0.0738429	0.564754	-0.130752	0.895971	0.999524
ENSSSCG00000002989	AKT2	3266.96	-0.113798	0.246694	-0.461293	0.644588	0.998677
ENSSSCG00000002990	CCNP	1.3944	0.105346	2.16885	0.0485723	0.96126	NA
ENSSSCG00000002991	TTC9B	1.40357	0.663648	2.44064	0.271916	0.785687	NA
ENSSSCG00000002993	CYP2A19	8.8219	1.20486	0.915509	1.31605	0.188158	0.889723
ENSSSCG00000002994	CYP2F1	70.075	-0.368583	0.574683	-0.641367	0.521284	0.994325
ENSSSCG00000002996	RAB4B	3.17302	-0.0264583	1.3709	-0.0193	0.984602	NA
ENSSSCG00000002998	SNRPA	183.192	-0.237758	0.402133	-0.591242	0.554358	0.996247
ENSSSCG00000003000	ITPKC	85.1303	-0.873983	0.357743	-2.44305	0.0145639	0.357688
ENSSSCG00000003006	ENSSSCG00000003006	253.872	0.190317	1.64924	0.115396	0.908131	0.999524
ENSSSCG00000003013	B9D2	45.3938	0.239535	0.444055	0.539427	0.589592	0.998677
ENSSSCG00000003015	EXOSC5	267.311	0.114057	0.312489	0.364996	0.715115	0.998677
ENSSSCG00000003016	CCDC97	504.779	-0.0703109	0.26676	-0.263573	0.792109	0.998677
ENSSSCG00000003017	TGFB1	179.162	-0.24396	0.276884	-0.881092	0.378268	0.97715
ENSSSCG00000003018	LIPE	1401.68	-0.992912	0.392703	-2.5284	0.0114583	0.313073
ENSSSCG00000003021	None	409.715	-0.406599	0.360614	-1.12752	0.259523	0.93358
ENSSSCG00000003022	TMEM145	76.6842	-0.0118848	0.349448	-0.0340104	0.972869	0.999524
ENSSSCG00000003024	PRR19	18.5557	-0.0204766	0.649957	-0.0315045	0.974867	0.999524
ENSSSCG00000003030	CIC	819.039	-0.244498	0.240365	-1.0172	0.30906	0.954454
ENSSSCG00000003035	GSK3A	1040.73	-0.234085	0.261367	-0.895617	0.370457	0.973587
ENSSSCG00000003037	ZNF574	339.554	-0.366782	0.277315	-1.32262	0.185962	0.88905
ENSSSCG00000003038	GRIK5	18.4787	-0.857039	0.747544	-1.14647	0.251599	0.927066
ENSSSCG00000003040	ARHGEF1	4.28091	-0.467627	1.12688	-0.414976	0.678159	NA
ENSSSCG00000003042	ENSSSCG00000003042	392.058	0.00544679	0.338958	0.0160692	0.987179	0.999524
ENSSSCG00000003046	RABAC1	1682.27	0.2882	0.267361	1.07794	0.281059	0.940709
ENSSSCG00000003054	ZNF575	20.6949	0.230007	0.547274	0.420277	0.674283	0.998677
ENSSSCG00000003055	XRCC1	187.537	-0.0524552	0.301388	-0.174045	0.86183	0.998677
ENSSSCG00000003059	ZNF428	112.643	0.757018	0.470294	1.60967	0.10747	0.781805
ENSSSCG00000003061	CADM4	92.2809	0.111354	0.381972	0.291525	0.77065	0.998677
ENSSSCG00000003063	PHLDB3	15.1816	-0.682231	0.671422	-1.0161	0.309583	0.954454
ENSSSCG00000003064	ETHE1	151.133	-0.418301	0.358468	-1.16691	0.243245	0.922226
ENSSSCG00000003068	SMG9	112.313	0.117085	0.33296	0.351648	0.725102	0.998677
ENSSSCG00000003070	ZNF45	134.905	0.00057497	0.324794	0.00177026	0.998588	0.999884
ENSSSCG00000003071	ZNF404	7.39423	-0.410427	0.888262	-0.462056	0.644041	0.998677
ENSSSCG00000003072	ENSSSCG00000003072	72.8501	-0.197919	0.394963	-0.501107	0.616296	0.998677
ENSSSCG00000003076	ENSSSCG00000003076	11.8404	0.163005	0.8787	0.185507	0.852832	0.998677
ENSSSCG00000003077	ZNF112	29.3655	-0.140067	0.559551	-0.250321	0.802339	0.998677
ENSSSCG00000003078	CEACAM19	19.737	-0.0411081	0.611604	-0.0672137	0.946412	0.999524
ENSSSCG00000003079	ENSSSCG00000003079	176.593	-1.13723	0.475577	-2.39127	0.0167904	0.378619
ENSSSCG00000003080	ENSSSCG00000003080	2.4447	-0.766335	1.64139	-0.466882	0.640584	NA
ENSSSCG00000003081	CEACAM16	23.0478	0.0299709	0.599146	0.0500226	0.960104	0.999524
ENSSSCG00000003083	CBLC	9.11536	-0.501565	0.827388	-0.606203	0.54438	0.995624
ENSSSCG00000003085	CLPTM1	1140.16	-0.307573	0.268586	-1.14516	0.252144	0.927323
ENSSSCG00000003088	APOE	123.232	1.45551	0.487488	2.98574	0.00282889	0.1364
ENSSSCG00000003089	TOMM40	1073.06	-0.505503	0.296351	-1.70576	0.0880529	0.739602
ENSSSCG00000003090	ENSSSCG00000003090	299.477	-0.193853	0.306055	-0.633392	0.526478	0.994519
ENSSSCG00000003091	None	491.059	2.71e-05	0.310463	8.74e-05	0.99993	0.999988
ENSSSCG00000003092	FOXA3	3.73746	-0.36467	1.2489	-0.291993	0.770292	NA
ENSSSCG00000003093	SYMPK	599.389	-0.302754	0.259762	-1.1655	0.243816	0.922226
ENSSSCG00000003098	PPP5C	788.481	-0.145396	0.237966	-0.610996	0.541202	0.995455
ENSSSCG00000003100	CCDC61	163.405	0.296564	0.344851	0.859979	0.389801	0.979356
ENSSSCG00000003101	HIF3A	31.2898	-0.831549	0.554272	-1.50025	0.133548	0.816925
ENSSSCG00000003103	FKRP	163.31	-0.327706	0.300066	-1.09211	0.274784	0.939638
ENSSSCG00000003104	STRN4	3335.79	-0.119803	0.272109	-0.440276	0.659737	0.998677
ENSSSCG00000003105	SLC1A5	115.557	-0.297266	0.31818	-0.934269	0.350165	0.968129
ENSSSCG00000003106	AP2S1	765.982	0.257502	0.279403	0.921616	0.356729	0.969275
ENSSSCG00000003107	ARHGAP35	3877.55	-0.21629	0.261069	-0.828478	0.4074	0.982195
ENSSSCG00000003108	NPAS1	2.45587	-2.62078	1.93772	-1.35251	0.176214	NA
ENSSSCG00000003109	TMEM160	222.858	1.20573	0.384538	3.13554	0.00171541	0.0992122
ENSSSCG00000003110	ZC3H4	380.056	0.150977	0.251361	0.600637	0.548082	0.996247
ENSSSCG00000003111	SAE1	381.891	-0.0429484	0.252474	-0.17011	0.864923	0.998677
ENSSSCG00000003112	BBC3	17.2571	0.177656	0.650883	0.272946	0.784895	0.998677
ENSSSCG00000003113	C5AR2	1.52766	-1.75394	2.16854	-0.808811	0.418624	NA
ENSSSCG00000003114	DHX34	113.924	0.0210466	0.327485	0.0642674	0.948757	0.999524
ENSSSCG00000003115	MEIS3	17.6741	-0.182648	0.602191	-0.303305	0.761657	0.998677
ENSSSCG00000003119	ZNF541	1.75891	-0.436522	1.82419	-0.239297	0.810876	NA
ENSSSCG00000003120	NAPA	1575.69	-0.0251975	0.296369	-0.0850207	0.932245	0.999524
ENSSSCG00000003128	LIG1	62.9053	0.258008	0.380064	0.678853	0.497231	0.991942
ENSSSCG00000003129	ZSWIM9	12.8769	-0.315717	0.890361	-0.354594	0.722894	0.998677
ENSSSCG00000003131	SYNGR4	2.01003	0.569686	1.71108	0.33294	0.73918	NA
ENSSSCG00000003132	KDELR1	488.999	-0.0277877	0.27321	-0.101708	0.918988	0.999524
ENSSSCG00000003134	GRWD1	507.232	-0.20283	0.299353	-0.677562	0.49805	0.991942
ENSSSCG00000003135	KCNJ14	19.4922	0.614062	0.587999	1.04432	0.296335	0.948517
ENSSSCG00000003136	CYTH2	321.844	0.140118	0.280899	0.49882	0.617906	0.998677
ENSSSCG00000003137	PLEKHA4	22.8308	-0.791504	0.605005	-1.30826	0.190785	0.892826
ENSSSCG00000003139	BCAT2	1507.11	0.133085	0.308706	0.431105	0.666392	0.998677
ENSSSCG00000003140	FGF21	29.2561	0.593289	0.619847	0.957153	0.33849	0.965037
ENSSSCG00000003143	MAMSTR	302.113	0.496495	0.359403	1.38144	0.167143	0.866057
ENSSSCG00000003144	DHDH	238.708	0.336637	0.33618	1.00136	0.316654	0.95573
ENSSSCG00000003145	FUT2	43.0565	-0.25432	0.466506	-0.545159	0.585645	0.998677
ENSSSCG00000003146	NTN5	24.1608	0.153297	0.526278	0.291286	0.770833	0.998677
ENSSSCG00000003147	CA11	13.342	0.126927	0.842454	0.150663	0.880242	0.999524
ENSSSCG00000003148	DBP	100.168	0.840875	0.483827	1.73796	0.0822171	0.721702
ENSSSCG00000003149	TULP2	12.0376	-1.34641	0.736868	-1.82721	0.0676688	0.678499
ENSSSCG00000003150	NUCB1	1.09104	0.819207	2.6752	0.306222	0.759436	NA
ENSSSCG00000003152	RUVBL2	341.943	-0.230504	0.25695	-0.897077	0.369678	0.97355
ENSSSCG00000003153	FTL	6188.16	-0.678235	0.303485	-2.23482	0.0254292	0.46644
ENSSSCG00000003154	GYS1	9543.43	-0.0187641	0.341737	-0.054908	0.956212	0.999524
ENSSSCG00000003155	PPP1R15A	1177.65	-1.39096	0.379087	-3.66924	0.000243268	0.0309212
ENSSSCG00000003156	HRC	6730.36	0.473023	0.383917	1.2321	0.217913	0.906764
ENSSSCG00000003157	LIN7B	130.66	0.00367184	0.410517	0.00894444	0.992863	0.999617
ENSSSCG00000003159	KCNA7	418.066	-0.215566	0.309728	-0.695986	0.486438	0.991708
ENSSSCG00000003160	NTF4	185.069	0.158056	0.38809	0.407266	0.683812	0.998677
ENSSSCG00000003161	PRRG2	118.465	-0.661742	0.330703	-2.00102	0.0453905	0.592645
ENSSSCG00000003165	RPS11	8799.31	-0.0648841	0.274377	-0.236478	0.813062	0.998677
ENSSSCG00000003168	ALDH16A1	16.8846	-0.444229	0.62365	-0.712304	0.476276	0.991708
ENSSSCG00000003169	PIH1D1	296.073	0.0908078	0.26132	0.347496	0.728219	0.998677
ENSSSCG00000003172	KASH5	2.34464	1.9997	1.8206	1.09838	0.27204	NA
ENSSSCG00000003177	ENSSSCG00000003177	166.536	0.343551	0.346121	0.992576	0.320917	0.956185
ENSSSCG00000003178	IRF3	180.331	-0.17141	0.286313	-0.598679	0.549387	0.996247
ENSSSCG00000003183	RRAS	798.471	-0.0141807	0.282523	-0.0501931	0.959969	0.999524
ENSSSCG00000003187	FCGRT	2351.87	-0.16177	0.239054	-0.676712	0.498589	0.991942
ENSSSCG00000003189	PRMT1	2096.36	-0.181966	0.2135	-0.852301	0.394047	0.98156
ENSSSCG00000003192	IL4I1	229.73	0.0430161	0.378789	0.113562	0.909585	0.999524
ENSSSCG00000003193	TBC1D17	1303.03	-0.356338	0.230432	-1.54639	0.12201	0.80449
ENSSSCG00000003194	AKT1S1	1169.44	-0.271099	0.250817	-1.08086	0.279758	0.940709
ENSSSCG00000003195	PNKP	1256.75	0.396679	0.277672	1.42859	0.153123	0.853238
ENSSSCG00000003196	PTOV1	1013.1	0.560372	0.302948	1.84973	0.0643527	0.66771
ENSSSCG00000003197	MED25	332.453	-0.182762	0.245229	-0.745272	0.456107	0.991708
ENSSSCG00000003198	FUZ	132.458	0.202504	0.339747	0.596043	0.551146	0.996247
ENSSSCG00000003199	AP2A1	1544.86	-0.135178	0.245404	-0.550837	0.581745	0.998677
ENSSSCG00000003201	ATF5	352.109	0.301002	0.51527	0.584165	0.55911	0.996247
ENSSSCG00000003204	VRK3	271.556	-0.537315	0.33173	-1.61974	0.105289	0.780733
ENSSSCG00000003211	NR1H2	1030.59	0.309464	0.286822	1.07894	0.280614	0.940709
ENSSSCG00000003212	NAPSA	8.91016	0.923763	0.87628	1.05419	0.291797	0.946087
ENSSSCG00000003214	KCNC3	8.04946	1.06559	1.03108	1.03346	0.301386	0.951621
ENSSSCG00000003216	POLD1	84.2949	-0.301854	0.399912	-0.754802	0.450368	0.991708
ENSSSCG00000003217	JOSD2	2410.59	0.590606	0.581818	1.01511	0.310056	0.954978
ENSSSCG00000003218	MYBPC2	94061.8	0.508769	0.325176	1.56459	0.117678	0.80299
ENSSSCG00000003219	GARIN5A	72.2399	1.39049	0.45079	3.08457	0.00203848	0.111861
ENSSSCG00000003222	SYT3	35.4321	0.554549	0.476651	1.16343	0.244656	0.922226
ENSSSCG00000003225	ENSSSCG00000003225	1.79783	-4.20236	2.99213	-1.40447	0.160178	NA
ENSSSCG00000003228	VSIG10L	6.40382	-0.0954974	1.05575	-0.0904545	0.927926	NA
ENSSSCG00000003229	ETFB	6.04989	0.188385	0.99362	0.189594	0.849627	NA
ENSSSCG00000003230	CLDND2	25.6634	-1.53463	0.706681	-2.17161	0.0298851	0.502907
ENSSSCG00000003231	NKG7	19.5021	-0.652308	0.621396	-1.04974	0.293835	0.947775
ENSSSCG00000003233	ZNF175	35.0639	0.264624	0.495471	0.534086	0.593282	0.998677
ENSSSCG00000003234	ENSSSCG00000003234	3.36541	-0.287499	1.3703	-0.209808	0.833818	NA
ENSSSCG00000003235	None	118.715	-0.00125257	0.332016	-0.00377261	0.99699	0.999617
ENSSSCG00000003236	ENSSSCG00000003236	7.71894	0.821985	1.01587	0.809141	0.418434	0.986477
ENSSSCG00000003238	SPACA6	6.52608	0.384812	1.07338	0.358507	0.719964	NA
ENSSSCG00000003239	HAS1	1.72767	1.18716	2.0809	0.570504	0.568336	NA
ENSSSCG00000003240	ENSSSCG00000003240	53.9647	0.127553	0.438876	0.290637	0.771329	0.998677
ENSSSCG00000003241	ZNF614	12.4272	0.257297	0.74464	0.345532	0.729695	0.998677
ENSSSCG00000003253	ENSSSCG00000003253	564.684	-0.26556	0.332892	-0.797738	0.425022	0.986991
ENSSSCG00000003255	CACNG8	20.4652	0.0454631	0.772694	0.0588372	0.953082	0.999524
ENSSSCG00000003256	PRKCG	3.4387	0.628083	1.37299	0.457458	0.647342	NA
ENSSSCG00000003257	CACNG6	523.76	0.177086	0.334343	0.529653	0.596353	0.998677
ENSSSCG00000003259	OSCAR	1.31809	-0.594654	2.0259	-0.293525	0.769121	NA
ENSSSCG00000003261	ENSSSCG00000003261	813.815	-0.310125	0.346079	-0.89611	0.370194	0.97355
ENSSSCG00000003262	TFPT	228.867	-0.212614	0.291025	-0.73057	0.465042	0.991708
ENSSSCG00000003263	PRPF31	400.33	0.364929	0.276073	1.32185	0.186217	0.88905
ENSSSCG00000003264	CNOT3	481.684	0.172988	0.246716	0.701162	0.483202	0.991708
ENSSSCG00000003265	LENG1	155.067	-0.337876	0.308863	-1.09394	0.273983	0.939638
ENSSSCG00000003267	MBOAT7	166.015	-0.0591974	0.302894	-0.195439	0.845049	0.998677
ENSSSCG00000003268	TSEN34	230.462	-0.255307	0.277113	-0.921312	0.356887	0.969325
ENSSSCG00000003269	LENG9	46.6795	-0.311257	0.617783	-0.503829	0.614381	0.998677
ENSSSCG00000003271	TTYH1	1.94223	-2.05249	1.94269	-1.05652	0.290731	NA
ENSSSCG00000003272	ENSSSCG00000003272	1.65647	0.781772	1.87015	0.418025	0.675929	NA
ENSSSCG00000003278	ENSSSCG00000003278	4.51514	0.136026	1.32391	0.102745	0.918165	NA
ENSSSCG00000003288	HSPBP1	265.469	0.0788921	0.324255	0.243303	0.807771	0.998677
ENSSSCG00000003289	ISOC2	173.798	-0.158762	0.344783	-0.46047	0.645179	0.998677
ENSSSCG00000003301	PPP6R1	1124.19	0.0355225	0.249166	0.142565	0.886633	0.999524
ENSSSCG00000003302	ENSSSCG00000003302	1.41109	-1.46302	2.25351	-0.64922	0.516196	NA
ENSSSCG00000003317	ZNF787	92.2054	-0.101627	0.441856	-0.23	0.818092	0.998677
ENSSSCG00000003318	None	3.0671	0.854667	1.69879	0.503103	0.614892	NA
ENSSSCG00000003322	ENSSSCG00000003322	27.2618	0.0822443	0.541928	0.151763	0.879374	0.999524
ENSSSCG00000003324	ZNF471	10.9568	0.469368	0.774133	0.606314	0.544306	0.995624
ENSSSCG00000003326	PEG3	210.311	-0.219216	0.313608	-0.699012	0.484544	0.991708
ENSSSCG00000003329	ACAP3	102.043	0.0228484	0.380354	0.0600712	0.952099	0.999524
ENSSSCG00000003332	SDF4	781.658	0.0229491	0.23065	0.0994974	0.920743	0.999524
ENSSSCG00000003334	UBE2J2	496.065	-0.180907	0.272472	-0.663947	0.506724	0.992929
ENSSSCG00000003338	PUSL1	398.928	-0.0215738	0.265494	-0.0812588	0.935236	0.999524
ENSSSCG00000003339	INTS11	427.349	0.0801279	0.253086	0.316603	0.751545	0.998677
ENSSSCG00000003341	TAS1R3	88.8093	0.0365307	0.392549	0.0930603	0.925856	0.999524
ENSSSCG00000003342	DVL1	3720.01	-0.212599	0.337513	-0.629901	0.52876	0.994726
ENSSSCG00000003343	ATAD3A	204.938	-0.0179815	0.30752	-0.0584724	0.953372	0.999524
ENSSSCG00000003344	VWA1	179.308	0.367326	0.319001	1.15149	0.249531	0.924206
ENSSSCG00000003348	ENSSSCG00000003348	642.752	0.195515	0.248642	0.786334	0.431672	0.989811
ENSSSCG00000003350	MIB2	1493.83	-0.0427583	0.229781	-0.186083	0.85238	0.998677
ENSSSCG00000003351	MMP23B	13.7066	0.810143	0.659082	1.2292	0.218997	0.906764
ENSSSCG00000003352	ENSSSCG00000003352	959.047	0.0678723	0.261288	0.259761	0.795048	0.998677
ENSSSCG00000003353	SLC35E2B	161.571	0.149575	0.296316	0.504782	0.613712	0.998677
ENSSSCG00000003354	CCNL2	1720.58	0.40767	0.338508	1.20432	0.228467	0.910108
ENSSSCG00000003356	MMEL1	299.247	0.0399156	0.317943	0.125543	0.900094	0.999524
ENSSSCG00000003359	TPRG1L	367.197	0.0707592	0.289085	0.244769	0.806635	0.998677
ENSSSCG00000003360	WRAP73	177.17	0.545722	0.316904	1.72204	0.0850622	0.728081
ENSSSCG00000003362	CEP104	188.671	-0.0488707	0.300634	-0.162559	0.870866	0.998677
ENSSSCG00000003366	CHD5	2.6367	1.7991	1.94206	0.926385	0.354246	NA
ENSSSCG00000003368	RNF207	7.59845	-4.32237	1.3367	-3.23361	0.00122234	0.0770811
ENSSSCG00000003369	ICMT	3502.23	-0.359658	0.292896	-1.22794	0.21947	0.906858
ENSSSCG00000003371	GPR153	18.8751	-0.176568	0.650209	-0.271555	0.785964	0.998677
ENSSSCG00000003374	ESPN	3.08199	-4.97766	2.61552	-1.90312	0.0570242	NA
ENSSSCG00000003376	PLEKHG5	79.5893	-0.239961	0.402202	-0.596618	0.550762	0.996247
ENSSSCG00000003377	ACOT7	5.51646	-0.67828	1.03991	-0.652249	0.51424	NA
ENSSSCG00000003379	KLHL21	2440.43	-0.968311	0.520428	-1.8606	0.0628001	0.661545
ENSSSCG00000003382	TAS1R1	42.7249	0.90122	0.463722	1.94345	0.051962	0.623598
ENSSSCG00000003383	ZBTB48	408.753	-0.603912	0.440779	-1.3701	0.170656	0.872232
ENSSSCG00000003384	DNAJC11	579.563	-0.120358	0.262848	-0.457901	0.647024	0.998677
ENSSSCG00000003385	PARK7	3243.19	0.30657	0.264977	1.15697	0.247285	0.922922
ENSSSCG00000003386	TNFRSF9	4.17179	-0.247732	1.38099	-0.179387	0.857634	NA
ENSSSCG00000003393	TMEM201	2489.43	-1.41408	0.3873	-3.65112	0.000261102	0.0311078
ENSSSCG00000003395	PIK3CD	62.4371	-0.271697	0.411397	-0.660425	0.508981	0.993007
ENSSSCG00000003396	CLSTN1	576.515	-0.144474	0.285161	-0.506641	0.612407	0.998677
ENSSSCG00000003398	UBE4B	890.538	-0.762412	0.276742	-2.75495	0.00587008	0.203667
ENSSSCG00000003399	RBP7	11.1612	1.10356	0.777659	1.41907	0.155878	0.85537
ENSSSCG00000003400	NMNAT1	573.348	0.169354	0.398684	0.424784	0.670994	0.998677
ENSSSCG00000003401	KIF1B	13874.5	-0.47078	0.339862	-1.38521	0.165989	0.864212
ENSSSCG00000003402	PGD	134.629	-0.268854	0.304781	-0.882123	0.37771	0.976905
ENSSSCG00000003403	CENPS	41.9877	0.358819	0.787746	0.455501	0.648749	0.998677
ENSSSCG00000003404	DFFA	295.277	-0.146504	0.295165	-0.496346	0.619651	0.998677
ENSSSCG00000003405	PEX14	225.58	0.205155	0.305921	0.670615	0.502466	0.991942
ENSSSCG00000003407	CASZ1	436.276	-0.375181	0.394843	-0.950201	0.34201	0.96717
ENSSSCG00000003410	MASP2	59.2406	0.629175	0.381445	1.64945	0.0990552	0.762836
ENSSSCG00000003412	EXOSC10	293.576	-0.103523	0.274761	-0.376775	0.706341	0.998677
ENSSSCG00000003413	MTOR	1272.75	-0.403214	0.274688	-1.4679	0.142132	0.833174
ENSSSCG00000003414	ANGPTL7	2.71544	-1.93678	1.73514	-1.11621	0.264333	NA
ENSSSCG00000003419	MAD2L2	273.708	-0.0500951	0.341833	-0.146549	0.883488	0.999524
ENSSSCG00000003421	ENSSSCG00000003421	348.66	-0.272779	0.325452	-0.838152	0.401945	0.982195
ENSSSCG00000003428	MTHFR	142.037	0.236189	0.417608	0.565577	0.571682	0.998677
ENSSSCG00000003429	CLCN6	72.2684	-0.0821613	0.506864	-0.162097	0.871229	0.998677
ENSSSCG00000003432	KIAA2013	1038.55	-0.202803	0.234555	-0.864627	0.387243	0.97763
ENSSSCG00000003433	PLOD1	582.045	0.156858	0.367904	0.426356	0.669849	0.998677
ENSSSCG00000003434	MFN2	5078.88	-0.298459	0.305297	-0.977603	0.328271	0.961703
ENSSSCG00000003435	MIIP	123.215	-0.3343	0.40227	-0.831035	0.405954	0.982195
ENSSSCG00000003438	VPS13D	621.972	-0.64857	0.298346	-2.17388	0.0297139	0.502187
ENSSSCG00000003439	DHRS3	981.65	1.57184	0.478955	3.28181	0.00103144	0.0711299
ENSSSCG00000003449	LRRC38	26.0508	2.07635	0.662986	3.13182	0.00173726	0.0992122
ENSSSCG00000003451	PDPN	94.1456	0.27853	0.362939	0.767429	0.442826	0.991431
ENSSSCG00000003455	FHAD1	4.08131	-0.280351	1.46829	-0.190937	0.848575	NA
ENSSSCG00000003458	EFHD2	165.611	-0.615237	0.319169	-1.92762	0.0539025	0.627825
ENSSSCG00000003459	CELA2A	3.31244	-0.05474	1.2466	-0.0439113	0.964975	NA
ENSSSCG00000003460	CASP9	32.2087	0.101912	0.521826	0.195298	0.845159	0.998677
ENSSSCG00000003461	RSC1A1	2070.9	-0.450821	0.385624	-1.16907	0.242376	0.922226
ENSSSCG00000003463	AGMAT	13.5493	-1.95107	1.08795	-1.79335	0.0729168	0.702674
ENSSSCG00000003464	DNAJC16	185.678	-0.207103	0.301201	-0.687591	0.491711	0.991708
ENSSSCG00000003465	FBLIM1	370.614	0.00259523	0.374333	0.00693293	0.994468	0.999617
ENSSSCG00000003466	TMEM82	21.9189	-0.640291	0.697807	-0.917577	0.358841	0.97103
ENSSSCG00000003468	PLEKHM2	8711.47	-0.0907831	0.225749	-0.402141	0.68758	0.998677
ENSSSCG00000003470	FAM131C	82.8292	-0.638397	0.457288	-1.39605	0.162699	0.860166
ENSSSCG00000003471	EPHA2	59.5096	-0.858792	0.519376	-1.65351	0.0982277	0.760931
ENSSSCG00000003472	ARHGEF19	5.00866	0.00475071	1.05545	0.00450111	0.996409	NA
ENSSSCG00000003473	CPLANE2	3.00083	-0.595745	1.54698	-0.385101	0.700163	NA
ENSSSCG00000003477	NECAP2	169.093	0.355462	0.419869	0.846602	0.397217	0.982195
ENSSSCG00000003478	CROCC	70.516	0.707307	0.461454	1.53278	0.12533	0.811385
ENSSSCG00000003479	MFAP2	33.5338	0.0396805	0.575552	0.0689434	0.945035	0.999524
ENSSSCG00000003485	RCC2	187.648	-0.122521	0.28707	-0.426798	0.669526	0.998677
ENSSSCG00000003486	ARHGEF10L	1696.02	0.0215257	0.295294	0.0728957	0.941889	0.999524
ENSSSCG00000003488	UBR4	3353.08	-0.459226	0.285056	-1.61101	0.107179	0.781805
ENSSSCG00000003489	EMC1	619.134	0.0884103	0.250049	0.353572	0.72366	0.998677
ENSSSCG00000003491	AKR7A2	291.36	-0.0846177	0.306323	-0.276237	0.782366	0.998677
ENSSSCG00000003492	SLC66A1	556.064	-0.042285	0.247359	-0.170946	0.864266	0.998677
ENSSSCG00000003493	CAPZB	1614.81	0.153778	0.219571	0.700356	0.483705	0.991708
ENSSSCG00000003505	DDOST	755.491	0.042459	0.228976	0.18543	0.852892	0.998677
ENSSSCG00000003506	PINK1	5210.36	-0.31667	0.372498	-0.850124	0.395256	0.981963
ENSSSCG00000003508	KIF17	3.65357	2.76155	1.5431	1.78961	0.0735173	NA
ENSSSCG00000003511	HP1BP3	955.459	-0.472801	0.315393	-1.49909	0.133851	0.817032
ENSSSCG00000003512	EIF4G3	4533.82	0.236835	0.268739	0.881284	0.378164	0.97715
ENSSSCG00000003513	ECE1	347.769	-0.289629	0.266708	-1.08594	0.277505	0.940709
ENSSSCG00000003514	HSPG2	3760.43	0.238536	0.273547	0.87201	0.383203	0.9776
ENSSSCG00000003520	CDC42	2151.9	0.231699	0.264053	0.877473	0.38023	0.9776
ENSSSCG00000003521	ENSSSCG00000003521	71.6534	0.800607	0.505677	1.58324	0.113367	0.794395
ENSSSCG00000003524	C1QA	96.635	0.0366359	0.524693	0.0698236	0.944334	0.999524
ENSSSCG00000003527	EPHB2	8.62572	0.492739	1.09955	0.448128	0.654061	0.998677
ENSSSCG00000003531	KDM1A	358.022	-0.232527	0.278892	-0.833753	0.40442	0.982195
ENSSSCG00000003532	LUZP1	92.7537	-0.612361	0.459332	-1.33316	0.182481	0.8872
ENSSSCG00000003543	NIPAL3	230.226	-0.0707064	0.333997	-0.211698	0.832343	0.998677
ENSSSCG00000003547	None	1.7663	-2.00385	1.9892	-1.00737	0.313759	NA
ENSSSCG00000003549	LDLRAP1	124.947	-0.38355	0.406934	-0.942536	0.345918	0.968129
ENSSSCG00000003551	PAQR7	8.17622	0.104788	0.855755	0.12245	0.902542	0.999524
ENSSSCG00000003552	AUNIP	227.964	-0.345589	0.272189	-1.26966	0.204204	0.897886
ENSSSCG00000003553	MTFR1L	677.757	-0.626833	0.235572	-2.6609	0.00779323	0.249288
ENSSSCG00000003554	SELENON	395.14	-0.388376	0.306593	-1.26675	0.205246	0.898885
ENSSSCG00000003558	RPS6KA1	39.7214	-0.519321	0.55518	-0.935411	0.349577	0.968129
ENSSSCG00000003559	ARID1A	982.05	0.0144371	0.256824	0.0562138	0.955172	0.999524
ENSSSCG00000003561	ZDHHC18	233.005	-0.0889063	0.2881	-0.308595	0.757629	0.998677
ENSSSCG00000003564	GPATCH3	178.758	-0.267304	0.27799	-0.961562	0.336269	0.964394
ENSSSCG00000003565	NR0B2	15.2278	-0.899921	0.681098	-1.32128	0.186408	0.88905
ENSSSCG00000003566	NUDC	1091.93	0.0207805	0.24375	0.0852534	0.93206	0.999524
ENSSSCG00000003569	SLC9A1	98.2386	-0.567075	0.610493	-0.928881	0.352951	0.968745
ENSSSCG00000003570	WDTC1	2843.55	-0.0294266	0.217247	-0.135452	0.892254	0.999524
ENSSSCG00000003572	SYTL1	3.61358	1.12618	1.30792	0.861049	0.389211	NA
ENSSSCG00000003573	MAP3K6	43.4129	0.405074	0.444324	0.911663	0.361946	0.971891
ENSSSCG00000003577	WASF2	291.611	-0.436331	0.306308	-1.42449	0.154306	0.853291
ENSSSCG00000003578	FGR	49.1155	-0.235804	0.449339	-0.52478	0.599736	0.998677
ENSSSCG00000003580	EYA3	318.299	-0.109379	0.287898	-0.379924	0.704002	0.998677
ENSSSCG00000003582	SMPDL3B	355.207	0.474056	0.335106	1.41465	0.157172	0.858293
ENSSSCG00000003583	RPA2	222.513	0.717176	0.300445	2.38704	0.0169845	0.37963
ENSSSCG00000003584	THEMIS2	8.38057	-0.252719	0.897783	-0.281493	0.778332	0.998677
ENSSSCG00000003586	EPB41	1188.57	0.325919	0.238719	1.36528	0.172165	0.8752
ENSSSCG00000003589	MECR	900.58	-0.0290436	0.228429	-0.127145	0.898826	0.999524
ENSSSCG00000003590	PTPRU	22.522	-1.30991	0.60981	-2.14807	0.0317081	0.516039
ENSSSCG00000003591	PUM1	922.892	-0.45688	0.344721	-1.32536	0.185051	0.88905
ENSSSCG00000003592	SDC3	85.5877	-0.635515	0.410656	-1.54756	0.121728	0.80449
ENSSSCG00000003596	SNRNP40	217.763	0.0459475	0.275735	0.166637	0.867656	0.998677
ENSSSCG00000003600	TINAGL1	440.658	0.077076	0.301349	0.25577	0.798128	0.998677
ENSSSCG00000003601	HCRTR1	56.2472	-0.726028	0.396243	-1.83228	0.0669098	0.673511
ENSSSCG00000003603	COL16A1	64.4118	-0.0343425	0.416029	-0.0825483	0.934211	0.999524
ENSSSCG00000003604	ADGRB2	9.09639	0.279554	0.860239	0.324972	0.745202	0.998677
ENSSSCG00000003608	LCK	13.1243	0.350188	0.715301	0.489567	0.62444	0.998677
ENSSSCG00000003610	IQCC	34.7976	0.411382	0.465247	0.884224	0.376575	0.976905
ENSSSCG00000003612	EIF3I	1442.45	-0.0964459	0.266723	-0.361596	0.717654	0.998677
ENSSSCG00000003613	HDAC1	197.894	0.224531	0.268532	0.836142	0.403075	0.982195
ENSSSCG00000003616	FAM167B	79.2044	0.519248	0.501513	1.03536	0.300499	0.951621
ENSSSCG00000003617	TXLNA	427.955	-0.0311503	0.276076	-0.112832	0.910164	0.999524
ENSSSCG00000003619	AZIN2	12.3359	-1.33174	0.821028	-1.62204	0.104794	0.779564
ENSSSCG00000003620	TRIM62	26.5104	-0.746086	0.674445	-1.10622	0.26863	0.939638
ENSSSCG00000003621	ZSCAN20	94.5441	-0.791058	0.424522	-1.86341	0.0624044	0.661094
ENSSSCG00000003627	ZMYM4	215.253	0.190589	0.264933	0.719387	0.471903	0.991708
ENSSSCG00000003628	CLSPN	68.6863	-0.225427	0.425279	-0.530068	0.596065	0.998677
ENSSSCG00000003630	AGO3	531.246	0.00581346	0.245322	0.0236972	0.981094	0.999524
ENSSSCG00000003634	ADPRS	241.709	-0.292011	0.270685	-1.07878	0.280684	0.940709
ENSSSCG00000003637	MAP7D1	5049.53	-0.204386	0.225176	-0.90767	0.364052	0.972611
ENSSSCG00000003642	INPP5B	200.933	0.394254	0.38165	1.03303	0.301592	0.951621
ENSSSCG00000003643	SF3A3	525.037	-0.163681	0.305621	-0.535569	0.592256	0.998677
ENSSSCG00000003644	FHL3	10172.6	0.0459591	0.263217	0.174606	0.86139	0.998677
ENSSSCG00000003645	UTP11	744.162	-0.0470644	0.396809	-0.118607	0.905587	0.999524
ENSSSCG00000003646	POU3F1	5.15153	0.376948	1.35251	0.278703	0.780473	NA
ENSSSCG00000003648	RRAGC	732.153	-0.483383	0.338263	-1.42901	0.153	0.853238
ENSSSCG00000003650	GJA9	2.15924	1.55338	1.69767	0.915007	0.360188	NA
ENSSSCG00000003651	RHBDL2	6.04887	-1.00699	0.998814	-1.00819	0.313365	NA
ENSSSCG00000003652	AKIRIN1	705.623	0.399547	0.278705	1.43358	0.151692	0.851372
ENSSSCG00000003653	NDUFS5	1117.45	0.185811	0.325606	0.570663	0.568228	0.996818
ENSSSCG00000003654	MACF1	902.126	-0.183186	0.342386	-0.535027	0.592631	0.998677
ENSSSCG00000003655	ENSSSCG00000003655	28.4372	-0.840132	0.577719	-1.45422	0.145885	0.837103
ENSSSCG00000003660	PABPC4	5251.54	-0.0558208	0.232227	-0.240371	0.810042	0.998677
ENSSSCG00000003662	NT5C1A	2872.91	-0.317174	0.341315	-0.929269	0.35275	0.968745
ENSSSCG00000003663	HPCAL1	109.497	-0.036223	0.357917	-0.101205	0.919388	0.999524
ENSSSCG00000003664	PPIE	260.347	0.259077	0.30986	0.836111	0.403093	0.982195
ENSSSCG00000003667	TRIT1	216.356	0.316587	0.359999	0.879413	0.379178	0.9776
ENSSSCG00000003670	RLF	300.106	-0.13307	0.289914	-0.458998	0.646235	0.998677
ENSSSCG00000003672	CAP1	321.91	-0.18901	0.279342	-0.676626	0.498644	0.991942
ENSSSCG00000003673	SEH1L	712.97	0.149881	0.267349	0.560618	0.575058	0.998677
ENSSSCG00000003679	PPP4R1	143.728	-0.0486729	0.303671	-0.160282	0.872659	0.999203
ENSSSCG00000003680	RALBP1	1027.09	-0.193394	0.217543	-0.888992	0.374007	0.975466
ENSSSCG00000003682	ANKRD12	381.593	0.321649	0.365455	0.880132	0.378788	0.977529
ENSSSCG00000003684	MTCL1	178.269	0.268689	0.386065	0.695967	0.486449	0.991708
ENSSSCG00000003687	EPB41L3	46.0779	-1.03671	0.678281	-1.52844	0.126404	0.811385
ENSSSCG00000003691	MYL12A	7371.12	-0.655843	0.270114	-2.42802	0.0151815	0.363994
ENSSSCG00000003693	MYOM1	12290.4	-0.392752	0.261317	-1.50297	0.132846	0.816925
ENSSSCG00000003694	EMILIN2	254.526	-0.61194	0.418818	-1.46111	0.143985	0.833174
ENSSSCG00000003697	NDC80	1.54893	-1.69301	2.28248	-0.741739	0.458245	NA
ENSSSCG00000003699	GREB1L	119.91	-1.02889	0.469254	-2.19261	0.0283352	0.491652
ENSSSCG00000003700	ESCO1	391.666	0.266779	0.368008	0.724926	0.468498	0.991708
ENSSSCG00000003701	SNRPD1	135.63	0.0858556	0.332652	0.258094	0.796334	0.998677
ENSSSCG00000003702	GATA6	3.96179	0.158579	1.14851	0.138074	0.890182	NA
ENSSSCG00000003705	CABLES1	11.3392	-0.412242	0.756963	-0.544599	0.586029	0.998677
ENSSSCG00000003707	NPC1	274.881	-0.848249	0.403394	-2.10278	0.0354847	0.535127
ENSSSCG00000003708	ANKRD29	10.0611	-1.04733	0.895106	-1.17007	0.241974	0.922226
ENSSSCG00000003709	LAMA3	34.9838	0.342997	0.773072	0.443681	0.657274	0.998677
ENSSSCG00000003711	CABYR	5.15054	-0.481059	1.19351	-0.403061	0.686903	NA
ENSSSCG00000003712	OSBPL1A	379.79	-0.398658	0.289987	-1.37475	0.16921	0.869588
ENSSSCG00000003713	IMPACT	160.635	0.0928562	0.436335	0.21281	0.831476	0.998677
ENSSSCG00000003715	ZNF521	46.9208	0.412638	0.566047	0.728981	0.466013	0.991708
ENSSSCG00000003716	SS18	128.016	0.107283	0.307831	0.348513	0.727455	0.998677
ENSSSCG00000003718	TAF4B	34.5432	-0.246461	0.470893	-0.523391	0.600702	0.998677
ENSSSCG00000003719	KCTD1	8.49269	-0.285694	0.907332	-0.314872	0.752859	0.998677
ENSSSCG00000003721	CHST9	3.02913	-1.26189	1.74827	-0.721795	0.47042	NA
ENSSSCG00000003722	CDH2	5.97632	0.213635	1.19078	0.179407	0.857618	NA
ENSSSCG00000003728	TRAPPC8	737.234	-0.141492	0.25491	-0.555067	0.578849	0.998677
ENSSSCG00000003729	RNF125	111.057	-0.343151	0.417824	-0.821281	0.411486	0.983711
ENSSSCG00000003730	RNF138	102.395	-0.266737	0.417625	-0.6387	0.523018	0.994325
ENSSSCG00000003731	GAREM1	123.413	-0.327905	0.375169	-0.87402	0.382108	0.9776
ENSSSCG00000003732	MEP1B	1.28416	-3.71825	3.30547	-1.12488	0.26064	NA
ENSSSCG00000003738	MAPRE2	2873.55	0.17248	0.316891	0.544287	0.586244	0.998677
ENSSSCG00000003740	ZSCAN30	2.81138	1.13113	1.39983	0.808053	0.41906	NA
ENSSSCG00000003741	ENSSSCG00000003741	58.6868	0.0227446	0.38069	0.0597458	0.952358	0.999524
ENSSSCG00000003743	GALNT1	1077.73	-0.0494034	0.259752	-0.190195	0.849157	0.998677
ENSSSCG00000003744	MOCOS	6.79845	0.667288	0.941701	0.708598	0.478574	NA
ENSSSCG00000003747	KIAA1328	53.5841	-0.226532	0.432973	-0.5232	0.600835	0.998677
ENSSSCG00000003749	PIK3C3	240.018	0.098985	0.293268	0.337524	0.735722	0.998677
ENSSSCG00000003753	ENSSSCG00000003753	9.62449	-3.30653	1.6588	-1.99332	0.046226	0.595846
ENSSSCG00000003755	MCOLN2	2.64598	0.579616	1.54814	0.374396	0.70811	NA
ENSSSCG00000003757	SSX2IP	76.5488	1.06583	0.369884	2.88152	0.00395765	0.167457
ENSSSCG00000003758	CTBS	2.49866	3.83414	1.89705	2.0211	0.043269	NA
ENSSSCG00000003760	TTLL7	395.379	1.07849	0.326904	3.2991	0.000969965	0.0691364
ENSSSCG00000003761	ADGRL2	380.319	0.0269366	0.317022	0.0849679	0.932287	0.999524
ENSSSCG00000003762	ADGRL4	225.353	-0.053848	0.28635	-0.18805	0.850838	0.998677
ENSSSCG00000003763	IFI44	41.4278	-0.105459	0.442038	-0.238574	0.811436	0.998677
ENSSSCG00000003766	DNAJB4	2611.49	0.0106132	0.323813	0.0327757	0.973853	0.999524
ENSSSCG00000003768	NEXN	5622.3	-0.42878	0.348293	-1.23109	0.218289	0.906764
ENSSSCG00000003770	MIGA1	29.2042	0.335617	0.488053	0.687664	0.491664	0.991708
ENSSSCG00000003771	FUBP1	559.709	0.0209391	0.361982	0.0578458	0.953871	0.999524
ENSSSCG00000003772	ZZZ3	212.189	0.0947173	0.31491	0.300776	0.763585	0.998677
ENSSSCG00000003773	AK5	7.82235	-1.26263	0.897959	-1.40611	0.159692	0.858293
ENSSSCG00000003775	MSH4	798.843	0.231625	0.270693	0.855672	0.392179	0.980401
ENSSSCG00000003776	ACADM	6347.85	-0.305615	0.475461	-0.642776	0.520369	0.994189
ENSSSCG00000003777	SLC44A5	15.7312	0.645882	0.88593	0.729044	0.465975	0.991708
ENSSSCG00000003779	TYW3	190.513	0.103681	0.282125	0.3675	0.713246	0.998677
ENSSSCG00000003780	CRYZ	571.328	0.476775	0.25964	1.83629	0.0663144	0.671593
ENSSSCG00000003783	FPGT	12.2651	0.492921	0.713387	0.690959	0.489591	0.991708
ENSSSCG00000003784	LRRIQ3	12.4885	0.297265	0.793041	0.374842	0.707778	0.998677
ENSSSCG00000003787	ZRANB2	878.329	0.323985	0.324397	0.99873	0.317925	0.95573
ENSSSCG00000003788	PTGER3	11.3387	0.53563	0.938514	0.570722	0.568188	0.996818
ENSSSCG00000003789	CTH	87.4473	-0.856602	0.442908	-1.93404	0.0531079	0.624955
ENSSSCG00000003790	ANKRD13C	259.375	0.459864	0.292	1.57488	0.115285	0.797411
ENSSSCG00000003791	SRSF11	634.788	0.147579	0.261006	0.565426	0.571784	0.998677
ENSSSCG00000003792	ENSSSCG00000003792	56.9033	-0.0892359	0.485667	-0.183739	0.854218	0.998677
ENSSSCG00000003795	WLS	151.568	0.0524357	0.468316	0.111967	0.91085	0.999524
ENSSSCG00000003797	DIRAS3	7.688	0.805263	0.904248	0.890533	0.37318	0.975145
ENSSSCG00000003798	SERBP1	4861.68	-0.143909	0.249877	-0.575919	0.56467	0.99673
ENSSSCG00000003799	IL12RB2	4.42606	-1.9342	1.35197	-1.43065	0.15253	NA
ENSSSCG00000003805	PDE4B	720.55	0.70812	0.320189	2.21157	0.0269964	0.480631
ENSSSCG00000003806	LEPROT	320.136	-0.117312	0.245527	-0.477796	0.632795	0.998677
ENSSSCG00000003807	DNAJC6	45.4207	-0.268129	0.607168	-0.441605	0.658775	0.998677
ENSSSCG00000003809	JAK1	2815	-0.285877	0.286197	-0.998884	0.317851	0.95573
ENSSSCG00000003811	ROR1	16.6584	-0.797954	0.692709	-1.15193	0.249349	0.92405
ENSSSCG00000003812	EFCAB7	6161.27	0.339087	0.354216	0.95729	0.338421	0.965037
ENSSSCG00000003814	None	110.803	1.12774	0.39521	2.85351	0.00432385	0.175565
ENSSSCG00000003815	ALG6	81.6536	0.305845	0.376264	0.812849	0.416305	0.985705
ENSSSCG00000003816	ATG4C	61.5529	0.295606	0.38295	0.771918	0.440163	0.991431
ENSSSCG00000003818	DOCK7	112.147	-0.0355375	0.312637	-0.11367	0.909499	0.999524
ENSSSCG00000003820	USP1	260.778	-0.0884874	0.298451	-0.296489	0.766857	0.998677
ENSSSCG00000003821	KANK4	7.80262	-0.984739	1.16679	-0.843975	0.398683	0.982195
ENSSSCG00000003825	ENSSSCG00000003825	10.303	-0.107126	0.833078	-0.12859	0.897682	0.999524
ENSSSCG00000003826	ENSSSCG00000003826	9.95629	-0.804702	1.02148	-0.787784	0.430823	0.989811
ENSSSCG00000003828	FGGY	193.076	-0.116348	0.287949	-0.404057	0.686171	0.998677
ENSSSCG00000003830	MYSM1	397.218	0.0900846	0.36313	0.248078	0.804074	0.998677
ENSSSCG00000003831	OMA1	209.574	-0.0596683	0.293393	-0.203373	0.838843	0.998677
ENSSSCG00000003832	TACSTD2	4.58453	-4.52695	1.80439	-2.50885	0.0121125	NA
ENSSSCG00000003839	PLPP3	616.304	0.615557	0.312032	1.97274	0.0485253	0.608652
ENSSSCG00000003843	PARS2	48.9572	-0.0768532	0.394957	-0.194586	0.845717	0.998677
ENSSSCG00000003844	TTC4	436.839	0.412464	0.233389	1.76728	0.077181	0.71092
ENSSSCG00000003846	GLIS1	1.70791	-3.00276	2.07262	-1.44877	0.147402	NA
ENSSSCG00000003848	LRP8	2.33732	0.0687303	1.6558	0.0415088	0.96689	NA
ENSSSCG00000003849	MAGOH	107.866	0.0533608	0.335351	0.159119	0.873575	0.999434
ENSSSCG00000003850	CZIB	440.791	0.129832	0.337696	0.384464	0.700635	0.998677
ENSSSCG00000003851	CPT2	1091.37	-0.955315	0.48599	-1.96571	0.0493323	0.613846
ENSSSCG00000003854	ECHDC2	301.437	-0.20761	0.419726	-0.494633	0.62086	0.998677
ENSSSCG00000003857	ZYG11B	2897.33	0.0442569	0.317839	0.139243	0.889258	0.999524
ENSSSCG00000003859	TUT4	522.03	0.0356017	0.249705	0.142575	0.886626	0.999524
ENSSSCG00000003861	ORC1	7.98633	-0.0504257	0.909511	-0.0554426	0.955786	0.999524
ENSSSCG00000003862	CC2D1B	577.663	-0.246428	0.274914	-0.896382	0.370049	0.97355
ENSSSCG00000003863	ZFYVE9	454.253	-0.0730608	0.256044	-0.285345	0.77538	0.998677
ENSSSCG00000003867	TXNDC12	228.217	0.15711	0.276636	0.567931	0.570082	0.997948
ENSSSCG00000003868	ENSSSCG00000003868	97.1799	-0.518624	0.348293	-1.48905	0.136475	0.823307
ENSSSCG00000003870	NRDC	2308.14	0.0901206	0.233554	0.385866	0.699596	0.998677
ENSSSCG00000003872	EPS15	1500.09	-0.0327114	0.322361	-0.101474	0.919174	0.999524
ENSSSCG00000003875	TTC39A	42.4229	0.306566	0.6264	0.48941	0.624551	0.998677
ENSSSCG00000003876	CDKN2C	344.313	0.764767	0.336971	2.26953	0.023236	0.444876
ENSSSCG00000003877	FAF1	765.672	0.0759142	0.282311	0.268902	0.788005	0.998677
ENSSSCG00000003881	SPATA6	9.72445	-0.35591	0.838324	-0.424549	0.671165	0.998677
ENSSSCG00000003882	SLC5A9	1.41174	0.708921	1.95315	0.362963	0.716633	NA
ENSSSCG00000003885	CMPK1	791.701	-0.185744	0.333651	-0.556703	0.577731	0.998677
ENSSSCG00000003888	STIL	20.2776	-0.305808	0.596587	-0.512596	0.608234	0.998677
ENSSSCG00000003889	ENSSSCG00000003889	2.56833	-4.71543	2.72744	-1.72888	0.0838303	NA
ENSSSCG00000003891	ENSSSCG00000003891	16.5711	-7.39484	3.9093	-1.8916	NA	NA
ENSSSCG00000003894	CYP4B1	10.7102	2.01859	0.828748	2.43572	0.0148623	0.36072
ENSSSCG00000003895	EFCAB14	483.284	-0.1447	0.274075	-0.527958	0.597528	0.998677
ENSSSCG00000003897	MOB3C	99.1173	0.22358	0.411791	0.542944	0.587168	0.998677
ENSSSCG00000003898	MKNK1	285.941	-0.276565	0.275947	-1.00224	0.316227	0.95573
ENSSSCG00000003901	FAAH	195.861	-0.678923	0.34011	-1.99618	0.0459139	0.595846
ENSSSCG00000003903	ENSSSCG00000003903	20.2746	0.00544035	0.614796	0.00884904	0.99294	0.999617
ENSSSCG00000003904	LRRC41	693.373	-0.417524	0.236577	-1.76485	0.0775885	0.71092
ENSSSCG00000003905	RAD54L	390.393	-0.300877	0.286061	-1.05179	0.292895	0.947232
ENSSSCG00000003908	TSPAN1	7.00268	-3.17626	1.56271	-2.03253	0.0420997	0.572163
ENSSSCG00000003909	PIK3R3	211.333	0.042772	0.468162	0.0913615	0.927205	0.999524
ENSSSCG00000003913	MAST2	933.282	-0.680419	0.347259	-1.9594	0.0500661	0.615637
ENSSSCG00000003914	PRDX1	882.904	0.0702961	0.24158	0.290985	0.771063	0.998677
ENSSSCG00000003917	TESK2	104.95	-0.278343	0.392297	-0.709521	0.478001	0.991708
ENSSSCG00000003918	TOE1	73.0001	-0.489768	0.378188	-1.29504	0.195307	0.894678
ENSSSCG00000003919	MUTYH	46.1387	0.10456	0.437048	0.239241	0.810919	0.998677
ENSSSCG00000003920	HPDL	10.1825	-0.177905	0.787459	-0.225923	0.821261	0.998677
ENSSSCG00000003921	ZSWIM5	2.81934	-1.65127	1.91792	-0.860967	0.389256	NA
ENSSSCG00000003922	UROD	353.863	0.135506	0.294988	0.45936	0.645976	0.998677
ENSSSCG00000003923	HECTD3	766.011	0.139765	0.264488	0.528435	0.597198	0.998677
ENSSSCG00000003926	BTBD19	14.5174	0.630832	0.787799	0.800752	0.423275	0.986827
ENSSSCG00000003928	PLK3	17.6024	-0.753198	0.628517	-1.19837	0.230772	0.912222
ENSSSCG00000003929	BEST4	4.14513	-0.354533	1.37175	-0.258454	0.796057	NA
ENSSSCG00000003930	ENSSSCG00000003930	7124.86	0.137875	0.269899	0.51084	0.609463	0.998677
ENSSSCG00000003931	KIF2C	41.6592	0.00925518	0.585898	0.0157966	0.987397	0.999524
ENSSSCG00000003940	HYI	248.127	-0.260381	0.26268	-0.991247	0.321565	0.956498
ENSSSCG00000003941	SZT2	592.794	-0.127895	0.224736	-0.569092	0.569294	0.997367
ENSSSCG00000003943	MED8	754.816	-0.877953	0.411905	-2.13144	0.0330526	0.519267
ENSSSCG00000003949	CDC20	3.4718	0.328038	1.23448	0.26573	0.790447	NA
ENSSSCG00000003950	TIE1	262.409	0.077519	0.308975	0.250891	0.801898	0.998677
ENSSSCG00000003951	C1orf210	19.7587	-2.13761	0.992883	-2.15294	0.0313238	0.514505
ENSSSCG00000003954	CFAP144	1.03233	-0.87778	2.42505	-0.361964	0.717379	NA
ENSSSCG00000003964	PPIH	179.043	0.270832	0.33	0.820703	0.411816	0.983778
ENSSSCG00000003965	ENSSSCG00000003965	2.35166	-1.24033	1.66982	-0.742791	0.457608	NA
ENSSSCG00000003966	None	97.3399	0.141075	0.411857	0.342533	0.73195	0.998677
ENSSSCG00000003967	ZMYND12	1.84119	2.22917	2.11148	1.05574	0.291088	NA
ENSSSCG00000003968	None	45.5076	0.145056	0.494795	0.293163	0.769397	0.998677
ENSSSCG00000003971	SCMH1	867.103	0.208017	0.308397	0.67451	0.499987	0.991942
ENSSSCG00000003972	SLFNL1	61.2076	0.726838	0.56015	1.29758	0.194433	0.894132
ENSSSCG00000003973	CTPS1	165.919	0.0199555	0.379325	0.052608	0.958044	0.999524
ENSSSCG00000003975	KCNQ4	657.284	-0.498787	0.551119	-0.905043	0.365442	0.972645
ENSSSCG00000003976	NFYC	823.708	-0.0971568	0.215577	-0.450683	0.652218	0.998677
ENSSSCG00000003979	ZNF684	35.669	0.67382	0.473447	1.42322	0.154672	0.853291
ENSSSCG00000003980	EXO5	79.5533	-0.143543	0.356429	-0.402726	0.68715	0.998677
ENSSSCG00000003981	ZFP69B	295.933	-0.0133554	0.396336	-0.0336972	0.973119	0.999524
ENSSSCG00000003983	SMAP2	154.378	-0.263404	0.33406	-0.788495	0.430407	0.989723
ENSSSCG00000003984	ENSSSCG00000003984	278.777	-0.215097	0.280674	-0.766357	0.443464	0.991431
ENSSSCG00000003986	ENSSSCG00000003986	35.11	-0.0363038	0.506623	-0.0716584	0.942874	0.999524
ENSSSCG00000003987	ENSSSCG00000003987	27.9602	-0.169818	0.523953	-0.324108	0.745856	0.998677
ENSSSCG00000003989	ENSSSCG00000003989	53.1153	0.249228	0.42663	0.584179	0.5591	0.996247
ENSSSCG00000003990	ENSSSCG00000003990	40.8719	-0.0239294	0.446804	-0.0535568	0.957288	0.999524
ENSSSCG00000003995	ZNF606	112.104	0.130226	0.350876	0.371145	0.71053	0.998677
ENSSSCG00000003998	ENSSSCG00000003998	94.7659	-0.375693	0.444534	-0.845138	0.398034	0.982195
ENSSSCG00000004001	ENSSSCG00000004001	1.76053	0.717737	1.86897	0.384028	0.700957	NA
ENSSSCG00000004002	RPS5	4379.72	0.0227016	0.259884	0.0873526	0.930391	0.999524
ENSSSCG00000004004	ZNF584	23.467	-0.330286	0.530419	-0.622689	0.533489	0.995195
ENSSSCG00000004008	WDR27	17.0305	0.388773	0.75848	0.512568	0.608253	0.998677
ENSSSCG00000004009	DYNLT2	2.00604	1.93012	1.98058	0.974522	0.329797	NA
ENSSSCG00000004010	ERMARD	237.185	0.470733	0.366281	1.28517	0.198733	0.894678
ENSSSCG00000004012	THBS2	103.976	1.16367	0.413651	2.81318	0.00490546	0.189221
ENSSSCG00000004013	SMOC2	28.5268	-0.695847	0.554398	-1.25514	0.209427	0.902741
ENSSSCG00000004017	FRMD1	11.0883	-3.58472	1.44721	-2.47699	0.0132496	0.337414
ENSSSCG00000004018	AFDN	718.198	0.0356635	0.28266	0.126171	0.899596	0.999524
ENSSSCG00000004020	SFT2D1	281.426	0.125976	0.296341	0.425104	0.670761	0.998677
ENSSSCG00000004022	RPS6KA2	624.116	-0.403866	0.228269	-1.76926	0.0768507	0.709847
ENSSSCG00000004023	CEP43	180.559	0.101377	0.297725	0.340505	0.733476	0.998677
ENSSSCG00000004024	ENSSSCG00000004024	100.889	0.480948	0.481365	0.999134	0.31773	0.95573
ENSSSCG00000004027	PDE10A	6.4345	-1.06782	1.01896	-1.04795	0.294663	NA
ENSSSCG00000004029	QKI	4892.49	-0.316033	0.312722	-1.01059	0.312213	0.95573
ENSSSCG00000004032	PRKN	98.2265	-0.247517	0.361991	-0.683765	0.494124	0.991942
ENSSSCG00000004033	AGPAT4	36.1671	0.765928	0.540617	1.41677	0.156551	0.856899
ENSSSCG00000004037	MAP3K4	422.666	-0.111123	0.261438	-0.425046	0.670803	0.998677
ENSSSCG00000004038	PLG	4.53385	-2.86965	1.4775	-1.94224	0.0521086	NA
ENSSSCG00000004039	SLC22A3	43.9035	-1.36488	0.730308	-1.86891	0.0616358	0.656764
ENSSSCG00000004040	SLC22A2	1.75822	-4.17265	2.33774	-1.78491	0.074276	NA
ENSSSCG00000004041	SLC22A1	15.1242	-7.26397	2.86954	-2.5314	NA	NA
ENSSSCG00000004044	IGF2R	2246.54	-0.534853	0.314662	-1.69977	0.0891743	0.742553
ENSSSCG00000004046	PNLDC1	9.98348	0.00875898	0.961495	0.00910975	0.992732	0.999617
ENSSSCG00000004047	MRPL18	733.464	0.290335	0.245729	1.18152	0.237395	0.918509
ENSSSCG00000004048	TCP1	1614.74	-9.82e-05	0.286879	-0.000342277	0.999727	0.999988
ENSSSCG00000004049	ACAT2	831.116	0.0599056	0.295568	0.202679	0.839386	0.998677
ENSSSCG00000004050	ENSSSCG00000004050	714.865	-0.308823	0.28829	-1.07123	0.284068	0.940709
ENSSSCG00000004052	FNDC1	59.4584	1.64028	0.580803	2.82416	0.00474042	0.183937
ENSSSCG00000004053	TAGAP	4.48232	-1.63507	1.18432	-1.3806	0.167402	NA
ENSSSCG00000004055	RSPH3	11.3313	-0.151331	0.778761	-0.194323	0.845923	0.998677
ENSSSCG00000004057	SYTL3	5.9314	-0.502447	1.02371	-0.490809	0.623561	NA
ENSSSCG00000004058	EZR	121.097	-0.978395	0.39702	-2.46435	0.0137263	0.346859
ENSSSCG00000004063	None	422.041	0.658077	0.287593	2.28823	0.0221243	0.433075
ENSSSCG00000004064	ARID1B	571.597	0.0142116	0.260886	0.0544742	0.956557	0.999524
ENSSSCG00000004065	TIAM2	146.194	-0.199742	0.403437	-0.4951	0.620529	0.998677
ENSSSCG00000004070	SCAF8	397.743	0.200404	0.257043	0.779655	0.435594	0.991431
ENSSSCG00000004071	CNKSR3	118.937	0.311028	0.574388	0.541494	0.588167	0.998677
ENSSSCG00000004076	MTRF1L	92.952	0.411108	0.339053	1.21252	0.225314	0.909907
ENSSSCG00000004077	FBXO5	6.47071	0.357624	1.07133	0.333815	0.738519	NA
ENSSSCG00000004081	ENSSSCG00000004081	3.58177	-0.593313	1.34867	-0.439924	0.659992	NA
ENSSSCG00000004082	ENSSSCG00000004082	1088.27	0.472456	0.374879	1.26029	0.207565	0.900859
ENSSSCG00000004087	CCDC170	12.1015	0.218711	0.745684	0.293303	0.769291	0.998677
ENSSSCG00000004088	ARMT1	195.351	0.0784626	0.302184	0.259652	0.795132	0.998677
ENSSSCG00000004089	RMND1	73.6952	-0.254575	0.393708	-0.646609	0.517885	0.993007
ENSSSCG00000004090	ZBTB2	79.3388	-0.896348	0.462548	-1.93785	0.0526417	0.624095
ENSSSCG00000004092	MTHFD1L	8.02443	-1.29931	1.00087	-1.29818	0.194225	0.893775
ENSSSCG00000004093	IYD	12.9335	0.246379	0.791446	0.311303	0.75557	0.998677
ENSSSCG00000004094	PPP1R14C	1454.53	0.0949553	0.460498	0.206201	0.836634	0.998677
ENSSSCG00000004096	ENSSSCG00000004096	1.57492	-0.998324	1.9435	-0.513674	0.60748	NA
ENSSSCG00000004101	LRP11	308.813	0.74906	0.412562	1.81563	0.069427	0.687196
ENSSSCG00000004103	PCMT1	2394.46	0.49057	0.2992	1.63961	0.101087	0.76934
ENSSSCG00000004104	KATNA1	277.542	-0.37851	0.305879	-1.23745	0.215921	0.906764
ENSSSCG00000004105	NUP43	73.1289	0.577878	0.41385	1.39634	0.162611	0.860166
ENSSSCG00000004106	LATS1	350.662	0.0726807	0.308043	0.235943	0.813477	0.998677
ENSSSCG00000004109	ZC3H12D	1.02317	-0.139573	3.11458	-0.0448129	0.964256	NA
ENSSSCG00000004110	TAB2	2007.53	0.112783	0.24794	0.45488	0.649196	0.998677
ENSSSCG00000004113	STXBP5	146.097	0.0801145	0.33017	0.242646	0.808279	0.998677
ENSSSCG00000004114	ADGB	179.965	-1.05725	0.502172	-2.10536	0.0352601	0.533376
ENSSSCG00000004120	SHPRH	234.705	-0.148047	0.267447	-0.553556	0.579883	0.998677
ENSSSCG00000004121	FBXO30	2134.81	0.216858	0.239359	0.905998	0.364937	0.972645
ENSSSCG00000004123	UTRN	398.046	-0.00874335	0.310319	-0.0281753	0.977522	0.999524
ENSSSCG00000004125	STX11	11.7089	-0.303432	0.747477	-0.405941	0.684786	0.998677
ENSSSCG00000004127	PLAGL1	65.8091	0.106598	0.451051	0.236333	0.813174	0.998677
ENSSSCG00000004132	PHACTR2	166.201	-0.159747	0.354372	-0.450789	0.652141	0.998677
ENSSSCG00000004133	FUCA2	66.1936	0.202793	0.409904	0.494734	0.620788	0.998677
ENSSSCG00000004134	PEX3	121.821	0.165435	0.324967	0.509082	0.610695	0.998677
ENSSSCG00000004136	AIG1	59.875	-0.297759	0.436399	-0.68231	0.495043	0.991942
ENSSSCG00000004138	HIVEP2	834.202	-0.286552	0.366107	-0.782698	0.433804	0.990499
ENSSSCG00000004139	ADGRG6	53.4016	-1.1253	0.578827	-1.94411	0.0518824	0.623598
ENSSSCG00000004140	VTA1	766.088	0.252274	0.253304	0.995936	0.319281	0.95573
ENSSSCG00000004142	CITED2	385.689	-0.563466	0.47501	-1.18622	0.235535	0.91778
ENSSSCG00000004143	TXLNB	7707.45	0.198741	0.228231	0.87079	0.383869	0.97763
ENSSSCG00000004144	HECA	842.511	0.185425	0.366356	0.506132	0.612764	0.998677
ENSSSCG00000004145	ABRACL	2.95086	0.145552	1.33852	0.108741	0.913408	NA
ENSSSCG00000004146	REPS1	174.344	-0.169625	0.31964	-0.530676	0.595644	0.998677
ENSSSCG00000004148	CCDC28A	347.723	0.0801012	0.240461	0.333115	0.739048	0.998677
ENSSSCG00000004149	NHSL1	18.0943	-0.701355	0.719405	-0.97491	0.329605	0.962968
ENSSSCG00000004150	ENSSSCG00000004150	11.6161	-0.0220223	0.765995	-0.0287499	0.977064	0.999524
ENSSSCG00000004154	TNFAIP3	26.4449	-0.237969	0.715229	-0.332717	0.739348	0.998677
ENSSSCG00000004156	IFNGR1	202.839	0.289107	0.333724	0.866305	0.386323	0.97763
ENSSSCG00000004160	PEX7	176.031	0.197536	0.380198	0.519562	0.603369	0.998677
ENSSSCG00000004163	BCLAF1	1103.4	-0.141017	0.35268	-0.399843	0.689272	0.998677
ENSSSCG00000004164	MTFR2	3.19265	1.39546	1.35909	1.02676	0.304533	NA
ENSSSCG00000004165	PDE7B	334.578	-0.716753	0.413336	-1.73407	0.0829061	0.725153
ENSSSCG00000004166	AHI1	191.196	0.254137	0.279466	0.909364	0.363158	0.971891
ENSSSCG00000004169	HBS1L	2020.62	0.0610693	0.279374	0.218593	0.826967	0.998677
ENSSSCG00000004170	ENSSSCG00000004170	23.9275	0.946816	0.583295	1.62322	0.104542	0.779457
ENSSSCG00000004172	SLC2A12	381.493	0.35043	0.280453	1.24951	0.211477	0.904708
ENSSSCG00000004177	RPS12	3428.69	0.0633764	0.278836	0.227289	0.820199	0.998677
ENSSSCG00000004178	SLC18B1	46.6825	0.0604204	0.401088	0.150641	0.880259	0.999524
ENSSSCG00000004179	ENSSSCG00000004179	2.8096	-0.0298748	1.45921	-0.0204732	0.983666	NA
ENSSSCG00000004180	ENSSSCG00000004180	0.985807	-0.923849	2.81626	-0.328041	0.74288	NA
ENSSSCG00000004181	VNN1	3.9752	-3.31348	1.93502	-1.71237	0.0868277	NA
ENSSSCG00000004190	STX7	202.89	-0.592152	0.307123	-1.92806	0.0538477	0.627825
ENSSSCG00000004191	MOXD1	1.46715	-2.75238	2.46471	-1.11671	0.264118	NA
ENSSSCG00000004192	CCN2	247.113	-1.06801	1.16516	-0.916626	0.359339	0.971096
ENSSSCG00000004193	ENPP1	192.852	0.386528	0.331787	1.16499	0.244023	0.922226
ENSSSCG00000004196	MED23	218.418	-0.225101	0.285511	-0.788413	0.430455	0.989723
ENSSSCG00000004199	EPB41L2	317.32	-0.00241859	0.306365	-0.00789448	0.993701	0.999617
ENSSSCG00000004202	SAMD3	1.14623	-0.438196	2.58283	-0.169658	0.865279	NA
ENSSSCG00000004203	L3MBTL3	98.6829	-0.366835	0.347882	-1.05448	0.291663	0.946087
ENSSSCG00000004205	ARHGAP18	332.827	0.894122	0.416062	2.14901	0.0316335	0.516039
ENSSSCG00000004207	ENSSSCG00000004207	1114.36	-0.270474	0.321978	-0.840037	0.400887	0.982195
ENSSSCG00000004209	PTPRK	158.846	-1.1236	0.43794	-2.56565	0.0102982	0.296837
ENSSSCG00000004216	ECHDC1	409.142	-0.0480592	0.329518	-0.145847	0.884042	0.999524
ENSSSCG00000004217	RNF146	1098.88	-0.675347	0.259582	-2.60167	0.00927705	0.279377
ENSSSCG00000004218	RSPO3	59.2628	-2.63172	0.68648	-3.83364	0.000126259	0.0190331
ENSSSCG00000004220	TRMT11	67.4462	-0.262099	0.400758	-0.654006	0.513108	0.993007
ENSSSCG00000004221	HINT3	1190.37	0.194202	0.231627	0.838426	0.401791	0.982195
ENSSSCG00000004222	NCOA7	83.1977	0.312749	0.364874	0.857143	0.391366	0.980096
ENSSSCG00000004223	HEY2	5.10582	-0.688137	1.01762	-0.676219	0.498902	NA
ENSSSCG00000004224	HDDC2	30.7081	0.304384	0.6326	0.481164	0.6304	0.998677
ENSSSCG00000004225	TPD52L1	1.90949	-0.164431	1.59446	-0.103127	0.917862	NA
ENSSSCG00000004233	SMPDL3A	413.82	-3.43445	0.509931	-6.73513	1.64e-11	5.37e-08
ENSSSCG00000004236	PKIB	39.4337	-0.0720792	0.541768	-0.133044	0.894158	0.999524
ENSSSCG00000004237	SERINC1	1987.88	0.0960979	0.231237	0.415582	0.677716	0.998677
ENSSSCG00000004238	HSF2	448.929	-0.683615	0.431648	-1.58373	0.113254	0.794395
ENSSSCG00000004241	GJA1	407.656	-1.7575	1.44291	-1.21802	0.223215	0.909884
ENSSSCG00000004242	TBC1D32	31.9043	0.0472122	0.504943	0.0935	0.925506	0.999524
ENSSSCG00000004244	MAN1A1	39.9848	0.257864	0.514293	0.501396	0.616093	0.998677
ENSSSCG00000004246	ENSSSCG00000004246	21.0538	-0.826071	0.58092	-1.42201	0.155025	0.853291
ENSSSCG00000004247	ASF1A	147.856	-0.165891	0.370656	-0.447559	0.654471	0.998677
ENSSSCG00000004249	CEP85L	494.903	-0.0513941	0.45575	-0.112768	0.910214	0.999524
ENSSSCG00000004250	SLC35F1	52.565	-1.48536	0.809463	-1.835	0.0665059	0.672494
ENSSSCG00000004253	GOPC	538.148	0.130273	0.285645	0.456065	0.648344	0.998677
ENSSSCG00000004254	DCBLD1	154.688	0.170892	0.277083	0.616753	0.537398	0.995195
ENSSSCG00000004255	VGLL2	2546.15	-0.996945	0.278496	-3.57974	0.000343934	0.0353224
ENSSSCG00000004262	KPNA5	146.115	0.37258	0.480713	0.775056	0.438306	0.991431
ENSSSCG00000004263	ZUP1	68.7814	0.0845982	0.377886	0.223872	0.822857	0.998677
ENSSSCG00000004272	LMBRD1	396.955	0.296617	0.258467	1.1476	0.251133	0.926212
ENSSSCG00000004275	FAM135A	235.225	-0.101697	0.286159	-0.355388	0.722299	0.998677
ENSSSCG00000004276	SMAP1	573.809	0.141211	0.238001	0.593323	0.552965	0.996247
ENSSSCG00000004279	OGFRL1	106.433	-0.43228	0.363326	-1.18979	0.23413	0.917004
ENSSSCG00000004280	RIMS1	3.95348	1.51407	1.33334	1.13555	0.256146	NA
ENSSSCG00000004281	KCNQ5	466.397	0.404568	0.273023	1.48181	0.138391	0.824995
ENSSSCG00000004289	CEP162	85.4574	0.00145842	0.383882	0.00379913	0.996969	0.999617
ENSSSCG00000004290	TBX18	60.0448	-0.918135	0.569455	-1.6123	0.106896	0.781805
ENSSSCG00000004291	NT5E	27.3361	-0.133187	0.564557	-0.235914	0.813499	0.998677
ENSSSCG00000004293	SNX14	366.066	0.550006	0.246747	2.22902	0.0258123	0.469525
ENSSSCG00000004294	SYNCRIP	1364.57	-0.0518626	0.297303	-0.174443	0.861517	0.998677
ENSSSCG00000004300	SMIM8	266.925	0.550899	0.286022	1.92607	0.0540956	0.6284
ENSSSCG00000004301	None	6.05681	0.0539303	0.969932	0.0556022	0.955659	NA
ENSSSCG00000004302	CFAP206	1.5452	4.17972	3.12503	1.33749	0.181061	NA
ENSSSCG00000004303	RARS2	163.199	0.507088	0.342415	1.48092	0.138629	0.824995
ENSSSCG00000004304	SLC35A1	182.479	-0.100648	0.346427	-0.29053	0.771411	0.998677
ENSSSCG00000004306	ORC3	98.1053	0.262371	0.366636	0.715619	0.474227	0.991708
ENSSSCG00000004307	AKIRIN2	945.508	-0.489751	0.318423	-1.53805	0.124037	0.810534
ENSSSCG00000004308	SPACA1	1.19424	-2.39621	2.35318	-1.01829	0.308542	NA
ENSSSCG00000004311	RNGTT	263.81	0.0205985	0.314113	0.0655767	0.947715	0.999524
ENSSSCG00000004314	PM20D2	429.687	0.596476	0.304283	1.96026	0.0499649	0.615637
ENSSSCG00000004317	UBE2J1	298.276	-0.110849	0.356712	-0.310752	0.755989	0.998677
ENSSSCG00000004318	RRAGD	1287.45	-0.573619	0.383611	-1.49531	0.134833	0.819631
ENSSSCG00000004322	ANKRD6	48.3784	1.42403	0.550772	2.58551	0.00972347	0.287937
ENSSSCG00000004324	LYRM2	296.068	0.145756	0.30906	0.471609	0.637206	0.998677
ENSSSCG00000004328	MDN1	392.675	0.0354634	0.266527	0.133058	0.894148	0.999524
ENSSSCG00000004330	GJA10	1.89169	2.52784	2.02698	1.2471	0.212362	NA
ENSSSCG00000004331	CASP8AP2	69.2412	-0.208331	0.382715	-0.54435	0.5862	0.998677
ENSSSCG00000004332	BACH2	56.9315	-0.351594	0.411337	-0.854759	0.392685	0.980725
ENSSSCG00000004334	MAP3K7	473.958	-0.154253	0.331763	-0.464951	0.641967	0.998677
ENSSSCG00000004336	EPHA7	8.66968	1.0191	1.03063	0.98881	0.322756	0.957205
ENSSSCG00000004339	UFL1	313.94	0.0831284	0.257588	0.322719	0.746908	0.998677
ENSSSCG00000004340	FHL5	128.891	-0.0297689	0.386086	-0.0771043	0.938541	0.999524
ENSSSCG00000004342	NDUFAF4	176.594	-0.304452	0.299596	-1.01621	0.30953	0.954454
ENSSSCG00000004344	MMS22L	14.8685	-0.472025	0.783311	-0.602603	0.546773	0.995813
ENSSSCG00000004347	FBXL4	587.441	0.547128	0.423548	1.29177	0.196436	0.894678
ENSSSCG00000004349	COQ3	75.6171	0.127668	0.452952	0.281857	0.778053	0.998677
ENSSSCG00000004351	USP45	141.237	0.23674	0.343785	0.688626	0.491059	0.991708
ENSSSCG00000004353	CCNC	201.475	0.621292	0.381256	1.62959	0.103187	0.774944
ENSSSCG00000004355	ENSSSCG00000004355	4.99461	-0.586486	1.13749	-0.515594	0.606138	NA
ENSSSCG00000004357	SIM1	223.855	-2.21318	0.508898	-4.34896	1.37e-05	0.00389988
ENSSSCG00000004358	ASCC3	381.778	-0.13051	0.255803	-0.510196	0.609914	0.998677
ENSSSCG00000004361	GRIK2	10.0184	0.119984	0.854011	0.140495	0.888269	0.999524
ENSSSCG00000004364	HACE1	81.4552	0.326752	0.340956	0.95834	0.337892	0.964681
ENSSSCG00000004366	BVES	1406.98	-0.145034	0.361967	-0.400684	0.688653	0.998677
ENSSSCG00000004367	POPDC3	1434.44	-0.655054	0.374464	-1.74931	0.0802368	0.715833
ENSSSCG00000004368	PREP	1302.19	-0.479103	0.341178	-1.40426	0.160241	0.858293
ENSSSCG00000004369	PRDM1	11.3561	0.390708	0.787027	0.496435	0.619587	0.998677
ENSSSCG00000004370	ATG5	251.069	0.150232	0.297296	0.50533	0.613327	0.998677
ENSSSCG00000004371	CRYBG1	75.2327	-0.360075	0.375917	-0.957857	0.338135	0.964681
ENSSSCG00000004373	RTN4IP1	299.183	0.0468686	0.411831	0.113805	0.909392	0.999524
ENSSSCG00000004374	QRSL1	439.744	-0.101429	0.256463	-0.395494	0.692478	0.998677
ENSSSCG00000004379	SOBP	189.999	0.0126773	0.359292	0.0352841	0.971853	0.999524
ENSSSCG00000004382	SEC63	663.006	-0.117276	0.256351	-0.457481	0.647325	0.998677
ENSSSCG00000004383	OSTM1	171.068	-0.187673	0.431823	-0.434605	0.663849	0.998677
ENSSSCG00000004384	NR2E1	3.92791	1.0454	1.34537	0.777036	0.437138	NA
ENSSSCG00000004385	SNX3	2498.84	-0.0859815	0.225621	-0.381088	0.703138	0.998677
ENSSSCG00000004387	FOXO3	1721.17	-0.68861	0.429018	-1.60508	0.108475	0.781805
ENSSSCG00000004388	ARMC2	19.0164	1.04976	0.640599	1.63872	0.101272	0.769409
ENSSSCG00000004390	SESN1	3061.63	-0.0780717	0.367307	-0.212551	0.831677	0.998677
ENSSSCG00000004391	CEP57L1	55.6703	0.854694	0.439202	1.94601	0.0516532	0.623598
ENSSSCG00000004392	ENSSSCG00000004392	987.99	-0.999442	0.348711	-2.8661	0.00415557	0.170847
ENSSSCG00000004393	GTF3C6	110.914	-0.0216807	0.333581	-0.0649939	0.948179	0.999524
ENSSSCG00000004394	RPF2	86.2412	0.0301696	0.375964	0.0802459	0.936042	0.999524
ENSSSCG00000004399	SLC22A16	452.792	0.347837	0.405507	0.857782	0.391013	0.979831
ENSSSCG00000004401	DDO	155.338	0.0916424	0.299989	0.305486	0.759996	0.998677
ENSSSCG00000004402	METTL24	20.8162	1.42342	0.592088	2.40407	0.0162137	0.372405
ENSSSCG00000004403	CDC40	139.347	-0.274252	0.362178	-0.75723	0.448912	0.991708
ENSSSCG00000004404	ENSSSCG00000004404	2.72676	0.495688	1.4241	0.348072	0.727786	NA
ENSSSCG00000004405	FIG4	163.108	0.18847	0.310945	0.606121	0.544435	0.995624
ENSSSCG00000004408	SMPD2	32.5024	-0.185776	0.519377	-0.357691	0.720575	0.998677
ENSSSCG00000004411	ZBTB24	41.5779	-0.238918	0.452698	-0.527765	0.597663	0.998677
ENSSSCG00000004412	MICAL1	65.4836	-0.086275	0.423647	-0.203648	0.838628	0.998677
ENSSSCG00000004414	CD164	1745.9	0.0724248	0.381436	0.189874	0.849408	0.998677
ENSSSCG00000004415	ENSSSCG00000004415	230.593	0.548926	1.25489	0.437428	0.661801	0.998677
ENSSSCG00000004419	SLC16A10	189.864	-0.463782	0.535342	-0.866328	0.386311	0.97763
ENSSSCG00000004420	TRAF3IP2	106.912	-0.733237	0.398964	-1.83785	0.0660839	0.671333
ENSSSCG00000004421	FYN	74.4424	-0.0458552	0.363175	-0.126262	0.899525	0.999524
ENSSSCG00000004422	CCN6	4.02661	1.02418	1.23009	0.832602	0.405069	NA
ENSSSCG00000004423	TUBE1	7.93713	0.243224	0.846838	0.287214	0.773949	0.998677
ENSSSCG00000004425	LAMA4	243.183	0.218426	0.380751	0.57367	0.566191	0.99673
ENSSSCG00000004432	HDAC2	637.302	0.103162	0.292919	0.352187	0.724698	0.998677
ENSSSCG00000004433	HS3ST5	47.6134	0.124792	0.656382	0.190121	0.849215	0.998677
ENSSSCG00000004434	FRK	9.71169	2.29053	1.22305	1.8728	0.0610957	0.656764
ENSSSCG00000004435	NT5DC1	439.847	0.500089	0.319116	1.56711	0.117089	0.80299
ENSSSCG00000004438	TSPYL1	310.657	-0.0525895	0.303129	-0.173489	0.862267	0.998677
ENSSSCG00000004441	DSE	31.9657	0.0351383	0.504476	0.069653	0.94447	0.999524
ENSSSCG00000004446	RWDD1	1725.13	0.273985	0.265625	1.03147	0.302319	0.951621
ENSSSCG00000004453	SNAP91	2.96286	-1.33316	1.76801	-0.754044	0.450823	NA
ENSSSCG00000004454	ME1	934.674	0.400724	0.276029	1.45175	0.146572	0.839431
ENSSSCG00000004456	PGM3	206.916	0.463433	0.276387	1.67675	0.0935912	0.754806
ENSSSCG00000004457	DOP1A	315.868	-0.107448	0.270916	-0.396612	0.691654	0.998677
ENSSSCG00000004458	TPBG	12.6224	0.474265	0.776303	0.610928	0.541247	0.995455
ENSSSCG00000004460	IBTK	648.634	-0.444933	0.316152	-1.40734	0.159328	0.858293
ENSSSCG00000004464	TENT5A	58.2774	-0.114578	0.420415	-0.272536	0.78521	0.998677
ENSSSCG00000004465	BCKDHB	312.921	0.0573827	0.309551	0.185374	0.852936	0.998677
ENSSSCG00000004469	LCA5	2.38242	-0.366162	1.66428	-0.220012	0.825862	NA
ENSSSCG00000004470	HMGN3	1300.18	0.491578	0.347938	1.41283	0.157705	0.858293
ENSSSCG00000004472	IRAK1BP1	19.4256	0.444379	0.751626	0.591223	0.554371	0.996247
ENSSSCG00000004473	PHIP	173.712	0.366404	0.302422	1.21156	0.22568	0.909907
ENSSSCG00000004475	HTR1B	1.75786	-1.9407	1.90458	-1.01896	0.30822	NA
ENSSSCG00000004478	MYO6	78.9506	0.0663017	0.388017	0.170873	0.864323	0.998677
ENSSSCG00000004479	FILIP1	1206.76	-1.17978	0.410162	-2.87639	0.00402259	0.168978
ENSSSCG00000004480	COX7A2	363.149	0.0223169	0.345914	0.0645157	0.94856	0.999524
ENSSSCG00000004484	COL12A1	95.724	-0.395725	0.340396	-1.16254	0.245015	0.922226
ENSSSCG00000004485	CD109	21.6351	-0.588597	0.659459	-0.892544	0.372101	0.974268
ENSSSCG00000004486	SLC17A5	19.8113	-0.309546	0.574292	-0.539005	0.589883	0.998677
ENSSSCG00000004487	MTO1	126.058	0.115751	0.309819	0.373607	0.708696	0.998677
ENSSSCG00000004489	ENSSSCG00000004489	11240.8	0.0337635	0.333674	0.101187	0.919402	0.999524
ENSSSCG00000004490	SETBP1	104.872	0.120487	0.535538	0.224983	0.821992	0.998677
ENSSSCG00000004491	SLC14A2	1.15575	-3.56663	3.41802	-1.04348	0.296726	NA
ENSSSCG00000004498	HAUS1	101.239	0.8222	0.446919	1.83971	0.0658112	0.671019
ENSSSCG00000004499	ATP5F1A	18028.5	-0.150499	0.285388	-0.52735	0.59795	0.998677
ENSSSCG00000004500	ARK2N	932.241	-0.360984	0.295045	-1.22349	0.221146	0.908101
ENSSSCG00000004502	ARK2C	3.29638	-1.80751	1.51918	-1.18979	0.234127	NA
ENSSSCG00000004505	SMAD2	124.361	-0.113026	0.303339	-0.372606	0.709441	0.998677
ENSSSCG00000004506	CTIF	481.539	-0.412832	0.264632	-1.56002	0.118754	0.80323
ENSSSCG00000004507	SMAD7	75.7698	-1.08394	0.449205	-2.41301	0.0158214	0.369028
ENSSSCG00000004508	DYM	861.101	0.133411	0.246813	0.540536	0.588827	0.998677
ENSSSCG00000004509	LIPG	68.0483	-0.661112	0.388623	-1.70116	0.0889121	0.741311
ENSSSCG00000004510	ACAA2	1264.55	-0.734938	0.547841	-1.34152	0.179752	0.883934
ENSSSCG00000004511	MYO5B	21.2361	-2.42094	0.741355	-3.26556	0.00109249	0.0723637
ENSSSCG00000004516	MBD1	485.378	-0.00806461	0.242994	-0.0331884	0.973524	0.999524
ENSSSCG00000004517	CXXC1	299.192	0.00350642	0.263209	0.0133218	0.989371	0.999617
ENSSSCG00000004520	ENSSSCG00000004520	38.521	-0.13761	0.828833	-0.166029	0.868134	0.998677
ENSSSCG00000004521	MRO	2.09489	-2.30642	2.36187	-0.976524	0.328805	NA
ENSSSCG00000004522	ME2	251.324	-0.287465	0.44745	-0.642451	0.52058	0.994325
ENSSSCG00000004524	SMAD4	937.427	-0.150088	0.339596	-0.441961	0.658518	0.998677
ENSSSCG00000004528	ENSSSCG00000004528	466.477	-0.121325	0.287144	-0.422524	0.672643	0.998677
ENSSSCG00000004529	POLI	64.6129	0.478862	0.383144	1.24982	0.211365	0.904708
ENSSSCG00000004530	STARD6	6.1117	0.946118	1.00623	0.940258	0.347085	NA
ENSSSCG00000004531	C18orf54	79.5939	0.520999	0.387255	1.34536	0.178508	0.883526
ENSSSCG00000004534	CCDC68	53.1988	0.351567	0.475705	0.739045	0.45988	0.991708
ENSSSCG00000004535	TCF4	106.825	0.00784058	0.337326	0.0232433	0.981456	0.999524
ENSSSCG00000004537	TXNL1	2651.28	-0.21416	0.267394	-0.800915	0.423181	0.986827
ENSSSCG00000004538	WDR7	312.743	-0.0695782	0.280458	-0.248088	0.804066	0.998677
ENSSSCG00000004541	FECH	675.931	0.149114	0.259059	0.575601	0.564885	0.99673
ENSSSCG00000004542	NARS1	1104.44	-0.0813883	0.291286	-0.279411	0.77993	0.998677
ENSSSCG00000004543	MTFMT	30.6767	0.482315	0.515479	0.935663	0.349447	0.968129
ENSSSCG00000004544	SPG21	73.2924	-0.241912	0.401415	-0.602649	0.546742	0.995813
ENSSSCG00000004547	PLEKHO2	69.3542	-0.088599	0.352974	-0.251007	0.801809	0.998677
ENSSSCG00000004548	PIF1	0.94926	-2.0648	2.75948	-0.748255	0.454306	NA
ENSSSCG00000004549	RBPMS2	19.2815	-0.455969	0.686167	-0.664516	0.50636	0.992929
ENSSSCG00000004550	OAZ2	1473.1	0.330843	0.352279	0.939151	0.347653	0.968129
ENSSSCG00000004551	ZNF609	387.307	-0.30372	0.295207	-1.02884	0.303556	0.951621
ENSSSCG00000004552	TRIP4	213.393	-0.0978631	0.271762	-0.360106	0.718768	0.998677
ENSSSCG00000004554	PCLAF	2.461	0.0471138	1.61455	0.0291807	0.97672	NA
ENSSSCG00000004558	CSNK1G1	111.651	-0.47057	0.338219	-1.39132	0.16413	0.86043
ENSSSCG00000004561	HERC1	878.886	0.10429	0.24508	0.425535	0.670447	0.998677
ENSSSCG00000004565	CA12	15.929	-3.81222	1.32724	-2.8723	NA	NA
ENSSSCG00000004569	LACTB	434.755	0.00506754	0.305774	0.0165728	0.986777	0.999524
ENSSSCG00000004570	TPM1	119536	-0.0973814	0.435213	-0.223756	0.822948	0.998677
ENSSSCG00000004572	ENSSSCG00000004572	8.01297	1.07982	1.03668	1.04161	0.297593	0.950311
ENSSSCG00000004573	ENSSSCG00000004573	60.9236	-2.54152	0.845967	-3.00429	0.00266206	0.132246
ENSSSCG00000004576	RORA	480.622	-0.38147	0.388522	-0.98185	0.326174	0.960218
ENSSSCG00000004577	ICE2	103.951	0.698575	0.361173	1.93419	0.0530901	0.624955
ENSSSCG00000004578	ANXA2	724.319	0.0785406	0.253659	0.309631	0.756842	0.998677
ENSSSCG00000004582	BNIP2	287.746	0.252708	0.32674	0.773422	0.439273	0.991431
ENSSSCG00000004583	ENSSSCG00000004583	313.871	0.402685	0.275086	1.46385	0.143234	0.833174
ENSSSCG00000004584	GCNT3	22.1563	-0.142356	0.661535	-0.21519	0.829619	0.998677
ENSSSCG00000004586	FAM81A	9.94145	-0.640528	0.990516	-0.646661	0.517851	0.993007
ENSSSCG00000004587	MYO1E	144.006	-0.165089	0.309754	-0.53297	0.594055	0.998677
ENSSSCG00000004588	CCNB2	1.20609	-2.47056	2.56671	-0.962539	0.335779	NA
ENSSSCG00000004589	RNF111	206.301	-0.0497989	0.286389	-0.173886	0.861955	0.998677
ENSSSCG00000004592	SLTM	747.742	0.568253	0.22693	2.50409	0.0122766	0.325297
ENSSSCG00000004595	ADAM10	331.84	0.147933	0.354199	0.417655	0.676199	0.998677
ENSSSCG00000004596	LIPC	8.39705	1.09305	0.846523	1.29122	0.196628	0.894678
ENSSSCG00000004598	MYZAP	52.5746	0.126867	0.423359	0.299669	0.76443	0.998677
ENSSSCG00000004600	TCF12	520.726	-0.0398767	0.274185	-0.145438	0.884365	0.999524
ENSSSCG00000004601	MNS1	206.578	0.909741	0.514954	1.76664	0.0772878	0.71092
ENSSSCG00000004602	TEX9	1032.59	0.612544	0.504942	1.2131	0.225092	0.909907
ENSSSCG00000004603	RFX7	871.604	0.451943	0.327954	1.37807	0.168183	0.868393
ENSSSCG00000004607	PYGO1	908.049	-0.854461	0.350825	-2.43558	0.014868	0.36072
ENSSSCG00000004608	DNAAF4	11.5178	-0.698464	0.831726	-0.839777	0.401034	0.982195
ENSSSCG00000004610	CCPG1	1749.06	0.161296	0.251247	0.641984	0.520883	0.994325
ENSSSCG00000004612	RAB27A	16.3854	-0.461895	0.694432	-0.665141	0.505961	0.992929
ENSSSCG00000004617	ATOSA	941.347	-0.0715931	0.24804	-0.288635	0.772861	0.998677
ENSSSCG00000004620	MYO5A	2758.03	-0.548145	0.288604	-1.8993	0.057525	0.642453
ENSSSCG00000004622	GNB5	30.2388	0.360564	0.541309	0.666097	0.505349	0.992929
ENSSSCG00000004624	MAPK6	1953.2	-0.469357	0.298069	-1.57466	0.115335	0.797411
ENSSSCG00000004625	LEO1	197.554	0.138905	0.307331	0.451972	0.651289	0.998677
ENSSSCG00000004626	TMOD3	222.64	-0.179687	0.324491	-0.553752	0.579748	0.998677
ENSSSCG00000004628	TMOD2	46.2953	-0.143012	0.503355	-0.284118	0.77632	0.998677
ENSSSCG00000004629	LYSMD2	137.629	0.755106	0.37245	2.0274	0.0426215	0.574617
ENSSSCG00000004630	SCG3	4.38771	0.240037	1.16075	0.206795	0.83617	NA
ENSSSCG00000004632	GLDN	5.72736	-1.53812	1.25742	-1.22324	0.22124	NA
ENSSSCG00000004634	AP4E1	880.538	-0.0882722	0.30276	-0.291558	0.770624	0.998677
ENSSSCG00000004635	SPPL2A	1023.73	-0.646994	0.446605	-1.44869	0.147423	0.839963
ENSSSCG00000004636	TRPM7	332.251	-0.189107	0.41664	-0.453886	0.649911	0.998677
ENSSSCG00000004638	USP50	12.5698	-0.303797	0.757806	-0.40089	0.688501	0.998677
ENSSSCG00000004639	USP8	254.748	-0.0260897	0.255971	-0.101924	0.918817	0.999524
ENSSSCG00000004643	SLC27A2	7.55338	-4.31589	3.8666	-1.1162	0.264337	0.938218
ENSSSCG00000004645	GABPB1	85.2872	-0.27426	0.407182	-0.673557	0.500593	0.991942
ENSSSCG00000004646	ATP8B4	3.60803	-1.98986	1.56194	-1.27397	0.202675	NA
[truncated: 14,356 more rows]

## Sheet: PRJNA776032
	name	baseMean	log2FoldChange	lfcSE	stat	pvalue	padj
ENSSSCG00000000002	GTSE1	1.64234	1.42542	1.15107	1.23834	0.215589	NA
ENSSSCG00000000005	CDPF1	255.224	-0.487557	0.349497	-1.39503	0.163008	0.787697
ENSSSCG00000000006	PPARA	19.4011	0.192571	0.353342	0.544998	0.585755	0.957325
ENSSSCG00000000018	KIAA0930	91.0833	0.0359675	0.281407	0.127813	0.898297	0.992318
ENSSSCG00000000019	NUP50	58.4508	0.296588	0.298364	0.994049	0.320199	0.897967
ENSSSCG00000000029	SCUBE1	1.62495	0.621277	1.1722	0.530009	0.596106	NA
ENSSSCG00000000031	MCAT	1.98119	-0.0448128	0.961062	-0.0466284	0.962809	NA
ENSSSCG00000000033	TSPO	4.42804	0.266221	0.63056	0.422198	0.67288	0.972804
ENSSSCG00000000034	TTLL12	1.95344	-2.32506	1.12144	-2.07329	0.0381457	NA
ENSSSCG00000000036	PACSIN2	6.80107	0.52709	0.615773	0.85598	0.392009	0.919286
ENSSSCG00000000037	ARFGAP3	4.31827	0.336911	0.877603	0.383899	0.701053	0.976885
ENSSSCG00000000039	POLDIP3	31.0923	-1.35457	0.425386	-3.18433	0.00145087	0.130172
ENSSSCG00000000040	SEPTIN3	83.5898	0.206474	0.259881	0.794492	0.426909	0.926148
ENSSSCG00000000045	NDUFA6	11.5163	0.491501	0.449787	1.09274	0.274507	0.875789
ENSSSCG00000000050	NAGA	509.178	0.0525633	0.476088	0.110407	0.912087	0.992377
ENSSSCG00000000059	XRCC6	3.71061	-0.0531353	0.675537	-0.0786563	0.937306	NA
ENSSSCG00000000061	PMM1	1.00665	0.886604	1.2812	0.69201	0.488931	NA
ENSSSCG00000000062	CSDC2	32.6473	0.586203	0.459054	1.27698	0.201609	0.815369
ENSSSCG00000000063	POLR3H	617.885	0.32291	0.508933	0.634484	0.525765	0.939381
ENSSSCG00000000064	ACO2	53.843	0.283024	0.316352	0.894647	0.370976	0.913875
ENSSSCG00000000066	L3MBTL2	17.2121	0.00468078	0.551632	0.00848533	0.99323	0.999427
ENSSSCG00000000068	EP300	10.1358	-0.789733	0.606207	-1.30274	0.192662	0.813938
ENSSSCG00000000071	ST13	14.0283	-0.378661	0.529753	-0.714788	0.47474	0.934307
ENSSSCG00000000072	SLC25A17	0.864266	0.137902	1.66873	0.0826389	0.934139	NA
ENSSSCG00000000074	MCHR1	2.28038	-0.4108	0.941785	-0.436192	0.662697	NA
ENSSSCG00000000075	MRTFA	7.87507	0.0663322	0.515974	0.128557	0.897708	0.992318
ENSSSCG00000000076	SGSM3	249.657	0.0308198	0.278347	0.110724	0.911835	0.992377
ENSSSCG00000000078	TNRC6B	7.03155	-0.526612	0.580457	-0.907236	0.364282	0.911078
ENSSSCG00000000084	None	178.411	0.0469554	0.291923	0.160848	0.872213	0.992123
ENSSSCG00000000087	TAB1	1.78424	-0.411131	1.00537	-0.408935	0.682587	NA
ENSSSCG00000000091	ENSSSCG00000000091	1.74361	-0.195504	1.01293	-0.193008	0.846953	NA
ENSSSCG00000000094	SUN2	84.0492	-0.209043	0.275748	-0.758096	0.448393	0.930394
ENSSSCG00000000095	GTPBP1	497.255	0.125813	0.331716	0.37928	0.70448	0.976885
ENSSSCG00000000097	TOMM22	16.3727	0.074966	0.421155	0.178001	0.858722	0.991963
ENSSSCG00000000103	DMC1	29.6043	-0.549564	0.485436	-1.1321	0.257591	0.857283
ENSSSCG00000000104	ENSSSCG00000000104	11.9201	-0.477649	0.459739	-1.03896	0.298824	0.889142
ENSSSCG00000000105	KDELR3	136.486	-0.319034	0.369707	-0.862937	0.388172	0.919286
ENSSSCG00000000108	TMEM184B	7.37819	-0.677943	0.521829	-1.29916	0.193887	0.813938
ENSSSCG00000000110	PLA2G6	106.149	-1.53359	0.360522	-4.25381	2.1e-05	0.0074335
ENSSSCG00000000113	SLC16A8	5.63009	-0.597567	0.58149	-1.02765	0.304116	0.891788
ENSSSCG00000000114	PICK1	110	-0.368625	0.464384	-0.793795	0.427315	0.926148
ENSSSCG00000000117	C22orf23	27.0793	0.274254	0.346052	0.792522	0.428056	0.926148
ENSSSCG00000000119	EIF3L	1.45532	-2.061	1.39196	-1.48065	0.138701	NA
ENSSSCG00000000120	ANKRD54	1.73887	0.504802	1.0083	0.500645	0.616621	NA
ENSSSCG00000000133	TST	9.29027	-0.361681	0.552367	-0.654784	0.512607	0.939381
ENSSSCG00000000141	EIF3D	1.90142	0.00250226	1.09742	0.00228013	0.998181	NA
ENSSSCG00000000142	FOXRED2	1.05611	-0.339229	1.18254	-0.286863	0.774217	NA
ENSSSCG00000000145	MYH9	1.0384	0.297282	1.20436	0.246837	0.805034	NA
ENSSSCG00000000146	MYH11	21.9164	-0.0456429	0.377809	-0.12081	0.903842	0.992318
ENSSSCG00000000148	ENSSSCG00000000148	4.13951	0.974866	0.848488	1.14895	0.250578	0.852569
ENSSSCG00000000152	RBFOX2	2.04652	-0.38731	1.00749	-0.384429	0.700661	NA
ENSSSCG00000000161	PWP1	13.087	0.440232	0.5898	0.746409	0.45542	0.932222
ENSSSCG00000000162	ABTB3	1.44589	0.290619	1.20563	0.241052	0.809515	NA
ENSSSCG00000000164	CRY1	1.33034	-0.444838	1.37132	-0.324386	0.745646	NA
ENSSSCG00000000167	RIC8B	26.614	0.895633	0.496267	1.80474	0.0711155	0.659048
ENSSSCG00000000169	None	0.966905	0.376651	1.27693	0.294967	0.768019	NA
ENSSSCG00000000174	SPMIP11	5.35169	0.0399791	0.622442	0.0642294	0.948788	0.994845
ENSSSCG00000000176	DDX23	4.74293	-0.701134	0.634274	-1.10541	0.268981	0.869308
ENSSSCG00000000179	CCDC65	11.2087	-0.483121	0.477787	-1.01116	0.311938	0.895813
ENSSSCG00000000186	RHEBL1	6.9585	1.87583	0.664796	2.82166	0.00477763	0.251684
ENSSSCG00000000189	LMBR1L	1.74739	-0.14041	1.05506	-0.133083	0.894128	NA
ENSSSCG00000000190	TUBA1B	236.776	-0.725586	0.481703	-1.50629	0.131992	0.755819
ENSSSCG00000000194	ENSSSCG00000000194	622.461	0.66067	0.419565	1.57466	0.115336	0.727404
ENSSSCG00000000202	MCRS1	2.93488	-0.258186	0.926481	-0.278674	0.780495	NA
ENSSSCG00000000203	KCNH3	13.3743	0.26656	0.4104	0.649514	0.516007	0.939381
ENSSSCG00000000204	PRPF40B	22.2871	0.0186633	0.428381	0.0435672	0.965249	0.995529
ENSSSCG00000000206	FAIM2	7.52237	0.289514	0.5551	0.521553	0.601982	0.959451
ENSSSCG00000000214	GPD1	117.41	0.46569	0.330812	1.40772	0.159214	0.783993
ENSSSCG00000000215	SMARCD1	36.1808	0.871419	0.351444	2.47954	0.0131553	0.386791
ENSSSCG00000000216	ASIC1	2.16344	0.426454	0.963475	0.442621	0.65804	NA
ENSSSCG00000000228	SCN8A	25.6581	0.118767	0.384334	0.30902	0.757306	0.983122
ENSSSCG00000000232	ACVRL1	4.97186	1.24877	0.641193	1.94758	0.0514653	0.591189
ENSSSCG00000000233	ACVR1B	4.27681	0.0602664	0.735627	0.0819252	0.934706	0.994845
ENSSSCG00000000257	ITGB7	46.0578	0.0377534	0.288513	0.130855	0.89589	0.992318
ENSSSCG00000000258	RARG	1.98642	0.529087	1.23419	0.428693	0.668147	NA
ENSSSCG00000000259	CSAD	49.2559	0.114853	0.406075	0.282838	0.777301	0.983122
ENSSSCG00000000261	IGFBP6	2.28723	-0.0465025	1.04302	-0.0445846	0.964438	NA
ENSSSCG00000000262	SPRYD3	14.8367	0.0383924	0.493602	0.0777801	0.938003	0.994845
ENSSSCG00000000263	TNS2	9.41421	0.34877	0.475789	0.733035	0.463537	0.932222
ENSSSCG00000000265	ESPL1	1.38367	1.00822	1.12726	0.8944	0.371108	NA
ENSSSCG00000000268	AAAS	5.86256	-0.723983	0.578236	-1.25205	0.210551	0.82481
ENSSSCG00000000274	PCBP2	39.3999	0.382246	0.320499	1.19266	0.233003	0.84214
ENSSSCG00000000275	MAP3K12	366.854	-0.10639	0.345637	-0.307808	0.758228	0.983122
ENSSSCG00000000276	TARBP2	15.6329	0.772262	0.462231	1.67073	0.0947752	0.701075
ENSSSCG00000000277	NPFF	6.91763	0.121918	0.511617	0.238299	0.811649	0.988973
ENSSSCG00000000278	ATF7	1.17361	0.700555	1.19791	0.584816	0.558671	NA
ENSSSCG00000000288	ENSSSCG00000000288	1.62929	-0.476307	1.08922	-0.437292	0.6619	NA
ENSSSCG00000000289	NFE2	1.11984	-0.469854	1.64154	-0.286227	0.774704	NA
ENSSSCG00000000297	PDE1B	79.1229	0.94243	0.3278	2.87502	0.00404002	0.231344
ENSSSCG00000000298	ENSSSCG00000000298	38.77	-1.20282	0.406197	-2.96117	0.00306473	0.197095
ENSSSCG00000000359	BLOC1S1	370.701	0.122807	0.289376	0.424386	0.671284	0.972804
ENSSSCG00000000361	CD63	18.1173	-0.684513	0.464021	-1.47518	0.140165	0.761268
ENSSSCG00000000362	RDH5	7.78317	-0.485487	0.539542	-0.899812	0.36822	0.912212
ENSSSCG00000000363	GDF11	65.859	-0.547076	0.343878	-1.5909	0.111631	0.723742
ENSSSCG00000000364	SARNP	64.8427	0.364309	0.320341	1.13725	0.255433	0.856584
ENSSSCG00000000365	ORMDL2	26.5455	0.047195	0.391097	0.120674	0.90395	0.992318
ENSSSCG00000000366	DNAJC14	104.381	0.279984	0.32259	0.867924	0.385436	0.919286
ENSSSCG00000000367	ENSSSCG00000000367	1.97688	-0.774211	1.03033	-0.75142	0.4524	NA
ENSSSCG00000000368	MMP19	15.2254	0.631797	0.4884	1.2936	0.195802	0.813938
ENSSSCG00000000371	PMEL	7.78207	0.418845	0.702047	0.596605	0.550771	0.948555
ENSSSCG00000000377	ENSSSCG00000000377	2.41253	0.0793682	0.836964	0.0948287	0.924451	NA
ENSSSCG00000000379	ESYT1	27.3455	0.382852	0.44862	0.8534	0.393437	0.919286
ENSSSCG00000000382	SMARCC2	57.9998	0.733029	0.468216	1.56558	0.117447	0.731358
ENSSSCG00000000383	RNF41	3.21222	-0.294737	0.769742	-0.382904	0.701791	NA
ENSSSCG00000000384	NABP2	13.2591	-0.116091	0.47687	-0.243444	0.807662	0.988847
ENSSSCG00000000385	SLC39A5	12.21	0.259864	0.450238	0.577171	0.563824	0.951417
ENSSSCG00000000386	ANKRD52	1.28823	-1.24743	1.23413	-1.01078	0.312124	NA
ENSSSCG00000000393	PAN2	34.1898	0.844515	0.506247	1.66819	0.0952784	0.701075
ENSSSCG00000000394	CNPY2	107.364	-0.0582334	0.297435	-0.195785	0.844778	0.991963
ENSSSCG00000000396	STAT2	1.09024	2.74213	1.59344	1.72089	0.0852708	NA
ENSSSCG00000000401	GLS2	117.2	0.119762	0.257738	0.464664	0.642172	0.96884
ENSSSCG00000000402	RBMS2	20.2336	0.345617	0.439978	0.785531	0.432142	0.926473
ENSSSCG00000000403	BAZ2A	74.19	0.273161	0.404154	0.675884	0.499115	0.938361
ENSSSCG00000000405	ENSSSCG00000000405	4.31992	0.75098	0.753595	0.99653	0.318993	0.897967
ENSSSCG00000000406	PTGES3	5.21633	-0.0463664	0.630526	-0.073536	0.94138	0.994845
ENSSSCG00000000411	NAB2	22.1744	-0.226611	0.417164	-0.543217	0.58698	0.957325
ENSSSCG00000000431	MBD6	38.4461	-0.10648	0.291549	-0.365223	0.714945	0.978275
ENSSSCG00000000433	B4GALNT1	5.1812	-0.728856	0.874972	-0.833005	0.404842	0.920011
ENSSSCG00000000435	ARHGEF25	135.053	0.13779	0.39147	0.351981	0.724852	0.982653
ENSSSCG00000000437	ARHGAP9	9.07109	-0.52082	0.554778	-0.938791	0.347838	0.901613
ENSSSCG00000000439	KIF5A	1.36277	-2.12999	1.35477	-1.57221	0.115901	NA
ENSSSCG00000000443	GLI1	5.56231	0.361233	0.601116	0.600937	0.547882	0.947895
ENSSSCG00000000444	DCTN2	14.5862	-0.0591855	0.415145	-0.142566	0.886633	0.992318
ENSSSCG00000000449	DTX3	38.9103	0.0781153	0.41906	0.186406	0.852126	0.991963
ENSSSCG00000000455	LRIG3	0.999886	-0.684727	1.29305	-0.529545	0.596427	NA
ENSSSCG00000000457	USP15	1.38784	0.520991	1.30508	0.399204	0.689743	NA
ENSSSCG00000000464	C12orf56	17.7946	0.361548	0.492419	0.734228	0.46281	0.932222
ENSSSCG00000000469	LEMD3	2.07956	1.1544	1.01356	1.13896	0.254721	NA
ENSSSCG00000000475	IRAK3	2.93819	-0.00137103	0.762735	-0.00179752	0.998566	NA
ENSSSCG00000000478	GRIP1	10.2765	-0.125395	0.475441	-0.263745	0.791976	0.986473
ENSSSCG00000000486	NUP107	4.29881	-0.565463	0.71263	-0.793487	0.427494	0.926148
ENSSSCG00000000488	MDM2	211.553	-0.843952	0.284506	-2.96638	0.00301329	0.195266
ENSSSCG00000000499	BEST3	43.4485	-0.423362	0.320048	-1.32281	0.185899	0.808228
ENSSSCG00000000502	CNOT2	18.4982	0.263589	0.463037	0.569261	0.569179	0.952822
ENSSSCG00000000504	PTPRB	5.45908	0.969032	0.643446	1.506	0.132066	0.755819
ENSSSCG00000000509	ZFC3H1	9.52333	-0.986726	0.529956	-1.8619	0.0626172	0.630178
ENSSSCG00000000510	TMEM19	3.49534	-0.0770982	0.751939	-0.102532	0.918334	NA
ENSSSCG00000000517	CAPS2	1.67658	-0.797071	1.36129	-0.585527	0.558193	NA
ENSSSCG00000000519	GLIPR1	487.257	-0.147664	0.252688	-0.584374	0.558969	0.949831
ENSSSCG00000000522	NAP1L1	6.54345	-0.870824	0.620505	-1.40341	0.160494	0.784466
ENSSSCG00000000530	FGD4	277.344	-0.131591	0.260937	-0.504302	0.614049	0.961878
ENSSSCG00000000536	ERGIC2	31.3074	-0.337582	0.336431	-1.00342	0.315658	0.896193
ENSSSCG00000000541	FAR2	1008.56	-0.0912515	0.334214	-0.273033	0.784828	0.984987
ENSSSCG00000000546	None	383.892	-0.166992	0.352375	-0.473903	0.635569	0.96884
ENSSSCG00000000547	MRPS35	3.48707	1.79799	0.844683	2.1286	0.0332876	NA
ENSSSCG00000000549	PPFIBP1	2.15355	-0.717849	0.936858	-0.766231	0.443539	NA
ENSSSCG00000000553	TM7SF3	2.61564	0.901484	1.08449	0.831251	0.405832	NA
ENSSSCG00000000554	FGFR1OP2	15.1243	-0.240802	0.430883	-0.558856	0.57626	0.954241
ENSSSCG00000000555	ITPR2	1.94069	0.0727244	1.02278	0.0711047	0.943314	NA
ENSSSCG00000000559	RASSF8	1.63672	-1.30385	1.05539	-1.23541	0.216677	NA
ENSSSCG00000000563	ENSSSCG00000000563	60.5018	-0.354557	0.305368	-1.16108	0.245609	0.847896
ENSSSCG00000000567	SOX5	1.87556	-0.88294	0.931165	-0.94821	0.343023	NA
ENSSSCG00000000570	C2CD5	3.77087	-0.511451	0.777268	-0.658012	0.510531	NA
ENSSSCG00000000580	RECQL	200.78	0.164184	0.294261	0.557951	0.576878	0.954241
ENSSSCG00000000582	ENSSSCG00000000582	2.11304	0.246038	1.36581	0.18014	0.857043	NA
ENSSSCG00000000583	PYROXD1	221.46	0.123443	0.264421	0.466842	0.640613	0.96884
ENSSSCG00000000587	AEBP2	5.05819	-1.05078	0.628397	-1.67215	0.0944939	0.701075
ENSSSCG00000000601	PTPRO	1.61058	-1.56859	1.25588	-1.249	0.211665	NA
ENSSSCG00000000602	RERG	1.88895	-0.318015	1.02522	-0.310192	0.756415	NA
ENSSSCG00000000611	ENSSSCG00000000611	1.42114	0.0449124	1.1976	0.0375021	0.970085	NA
ENSSSCG00000000612	ATF7IP	5.13703	1.70801	0.701621	2.43438	0.0149172	0.389637
ENSSSCG00000000623	BCL2L14	9.16395	-0.811388	0.554637	-1.46292	0.14349	0.767715
ENSSSCG00000000625	LRP6	1.29172	0.262002	1.35954	0.192714	0.847183	NA
ENSSSCG00000000633	YBX3	472.757	-0.653409	0.51727	-1.26319	0.206522	0.821188
ENSSSCG00000000642	KLRD1	8.501	0.429776	0.543162	0.791249	0.428799	0.926148
ENSSSCG00000000649	None	2.04095	-0.153948	0.984311	-0.156402	0.875716	NA
ENSSSCG00000000651	CLEC12B	24.7432	0.168434	0.651568	0.258506	0.796016	0.986517
ENSSSCG00000000661	PHC1	28.115	-0.469017	0.42301	-1.10876	0.267532	0.868155
ENSSSCG00000000672	CLSTN3	1.4182	3.16066	1.34556	2.34895	0.0188266	NA
ENSSSCG00000000680	GPR162	1.68056	1.53242	1.14803	1.33482	0.181934	NA
ENSSSCG00000000683	CDCA3	3.08365	-0.846125	0.819291	-1.03275	0.30172	NA
ENSSSCG00000000684	USP5	1.10785	0.679563	1.34221	0.5063	0.612646	NA
ENSSSCG00000000685	TPI1	56.0495	0.138397	0.260968	0.530322	0.595889	0.959451
ENSSSCG00000000688	LAG3	6.02535	0.776205	0.661211	1.17391	0.240429	0.846151
ENSSSCG00000000690	MLF2	3.30425	-0.143127	1.01445	-0.141089	0.8878	NA
ENSSSCG00000000691	COPS7A	48.5888	0.495015	0.341216	1.45074	0.146853	0.77112
ENSSSCG00000000692	PIANP	1.69605	-0.0925521	1.1518	-0.0803545	0.935955	NA
ENSSSCG00000000693	NCAPD2	160.868	0.3112	0.334288	0.930932	0.351888	0.905383
ENSSSCG00000000694	ENSSSCG00000000694	208.292	-0.758615	0.479331	-1.58265	0.113501	0.726079
ENSSSCG00000000695	IFFO1	64.076	-0.144974	0.411134	-0.352619	0.724374	0.982653
ENSSSCG00000000696	NOP2	25.7157	-0.0411853	0.480641	-0.0856883	0.931714	0.994845
ENSSSCG00000000697	CHD4	18.2809	-0.145544	0.409949	-0.355029	0.722568	0.982363
ENSSSCG00000000699	LPAR5	1.60391	1.60457	1.29191	1.24201	0.214232	NA
ENSSSCG00000000703	ENSSSCG00000000703	34.2853	0.584106	0.321427	1.81723	0.0691822	0.648644
ENSSSCG00000000704	TAPBPL	1.19774	1.34665	1.42062	0.947929	0.343166	NA
ENSSSCG00000000705	None	11.2571	-0.182849	0.564555	-0.323881	0.746028	0.983122
ENSSSCG00000000707	SCNN1A	1.71003	0.570621	1.11193	0.513179	0.607826	NA
ENSSSCG00000000709	PLEKHG6	18.974	0.175907	0.37787	0.465524	0.641556	0.96884
ENSSSCG00000000712	VWF	2.81705	-1.84373	0.976224	-1.88864	0.0589403	NA
ENSSSCG00000000720	AKAP3	5.89724	-0.839559	0.617739	-1.35908	0.17412	0.799483
ENSSSCG00000000721	DYRK4	24.6679	-0.0384047	0.466743	-0.0822825	0.934422	0.994845
ENSSSCG00000000734	TSPAN11	1.15541	0.490682	1.43707	0.341446	0.732768	NA
ENSSSCG00000000735	TSPAN9	4.78891	0.202222	0.687989	0.293932	0.76881	0.983122
ENSSSCG00000000737	TULP3	10.3957	0.749696	0.47288	1.58538	0.11288	0.723742
ENSSSCG00000000741	NRIP2	9.36136	-0.785247	0.574644	-1.36649	0.171784	0.79621
ENSSSCG00000000742	ITFG2	7.38064	-0.468349	0.557951	-0.839409	0.40124	0.919804
ENSSSCG00000000743	FKBP4	14.2957	-0.171826	0.43982	-0.390672	0.696039	0.976885
ENSSSCG00000000744	ENSSSCG00000000744	8.58499	0.385215	0.59344	0.649122	0.516259	0.939381
ENSSSCG00000000745	DDX11	1327.91	0.25934	0.404893	0.640515	0.521838	0.939381
ENSSSCG00000000746	WASHC1	53.3948	0.644356	0.275475	2.33908	0.0193314	0.417596
ENSSSCG00000000753	WNK1	22.3399	-0.407307	0.391881	-1.03936	0.298636	0.889142
ENSSSCG00000000754	RAD52	53.0255	-0.240956	0.341329	-0.705935	0.480229	0.936518
ENSSSCG00000000755	ERC1	2.12886	-1.17256	1.01083	-1.16	0.24605	NA
ENSSSCG00000000766	CECR2	21.5537	-0.089087	0.35438	-0.251389	0.801514	0.98817
ENSSSCG00000000767	None	94.4461	0.224802	0.403783	0.556739	0.577706	0.9543
ENSSSCG00000000769	BID	442.181	0.28288	0.32595	0.867863	0.385469	0.919286
ENSSSCG00000000770	MICAL3	2.19835	-0.933345	0.9725	-0.959737	0.337187	NA
ENSSSCG00000000791	PDZRN4	4.35245	-0.356599	0.719594	-0.495556	0.620208	0.963923
ENSSSCG00000000793	PPHLN1	351.46	0.273435	0.320828	0.852279	0.39406	0.919286
ENSSSCG00000000798	TWF1	5.78717	0.185348	0.611972	0.30287	0.761989	0.983122
ENSSSCG00000000799	IRAK4	59.6128	0.00152154	0.382892	0.00397382	0.996829	0.999843
ENSSSCG00000000804	ANO6	5.16548	0.16647	0.736579	0.226005	0.821198	0.991216
ENSSSCG00000000806	SCAF11	5.14821	-0.979828	0.658482	-1.48801	0.136748	0.756684
ENSSSCG00000000807	SLC38A1	32.2545	0.269743	0.313641	0.860038	0.389768	0.919286
ENSSSCG00000000808	SLC38A2	2.45415	0.102093	0.882714	0.115658	0.907924	NA
ENSSSCG00000000810	AMIGO2	1.38736	-0.939473	1.16531	-0.806198	0.420129	NA
ENSSSCG00000000811	PCED1B	8.50916	1.29432	0.616931	2.09799	0.0359061	0.516651
ENSSSCG00000000816	SENP1	4.78786	-0.769249	0.610972	-1.25906	0.208009	0.823981
ENSSSCG00000000839	ALDH1L2	162.032	0.474168	0.240062	1.97519	0.0482467	0.582927
ENSSSCG00000000840	WASHC4	6.59902	0.0144705	0.596299	0.0242672	0.98064	0.997184
ENSSSCG00000000841	APPL2	94.0223	-0.231035	0.343927	-0.671756	0.501739	0.938361
ENSSSCG00000000842	KANSL2	23.9865	0.00552057	0.399302	0.0138256	0.988969	0.998497
ENSSSCG00000000844	NFYB	156.196	-0.397488	0.342341	-1.16109	0.245606	0.847896
ENSSSCG00000000846	HCFC2	1.54298	-1.6692	1.139	-1.4655	0.142785	NA
ENSSSCG00000000847	TDG	19.0909	0.637794	0.407098	1.56669	0.117188	0.731358
ENSSSCG00000000848	GLT8D2	11.7601	0.0951122	0.497987	0.190993	0.848531	0.991963
ENSSSCG00000000849	HSP90B1	116.332	-0.036075	0.262694	-0.137327	0.890772	0.992318
ENSSSCG00000000854	ENSSSCG00000000854	44.025	-1.48721	0.482093	-3.0849	0.00203622	0.163069
ENSSSCG00000000857	IGF1	1.8413	-0.713311	1.16929	-0.61004	0.541835	NA
ENSSSCG00000000858	PMCH	14.1085	0.0859428	0.401488	0.214061	0.8305	0.991216
ENSSSCG00000000859	PARPBP	3.62035	0.248687	0.809808	0.307094	0.758772	NA
ENSSSCG00000000863	SYCP3	105.44	-0.0416192	0.339553	-0.12257	0.902447	0.992318
ENSSSCG00000000866	MYBPC1	179.552	0.142567	0.543285	0.262416	0.793	0.986473
ENSSSCG00000000869	UTP20	78.3895	-0.233937	0.256508	-0.912006	0.361765	0.911078
ENSSSCG00000000870	ARL1	202.196	0.194384	0.231418	0.839967	0.400927	0.919786
ENSSSCG00000000886	SLC25A3	2.64517	-0.432235	0.871697	-0.495855	0.619997	NA
ENSSSCG00000000894	CCDC38	382.693	0.0465419	0.376202	0.123715	0.901541	0.992318
ENSSSCG00000000895	SNRPF	1.19572	-0.38147	1.33007	-0.286805	0.774262	NA
ENSSSCG00000000896	NTN4	4.66917	-0.343533	0.710773	-0.483323	0.628866	0.96571
ENSSSCG00000000900	VEZT	14.3564	-1.30097	0.465027	-2.79761	0.00514818	0.264866
ENSSSCG00000000901	FGD6	32.8871	-0.0863022	0.309635	-0.278723	0.780458	0.983691
ENSSSCG00000000902	NR2C1	2.1568	-0.365429	0.914086	-0.399776	0.689322	NA
ENSSSCG00000000907	PLXNC1	161.244	0.0663186	0.243207	0.272684	0.785096	0.984987
ENSSSCG00000000908	ENSSSCG00000000908	580.383	-0.294279	0.373614	-0.787656	0.430898	0.926283
ENSSSCG00000000910	CRADD	21.0063	0.123951	0.560662	0.221079	0.825031	0.991216
ENSSSCG00000000915	DCN	6.00347	0.0530437	0.651328	0.0814393	0.935093	0.994845
ENSSSCG00000000916	LUM	5.23952	0.711575	0.79104	0.899543	0.368363	0.912212
ENSSSCG00000000920	POC1B	3.53935	0.38148	0.791827	0.481772	0.629968	NA
ENSSSCG00000000925	RLIG1	37.8188	0.158514	0.322967	0.490807	0.623563	0.964418
ENSSSCG00000000926	CEP290	211.391	-0.179308	0.311144	-0.576287	0.564421	0.951424
ENSSSCG00000000940	PPFIA2	182.233	-0.206239	0.30133	-0.68443	0.493704	0.938361
ENSSSCG00000000941	METTL25	6.77148	-0.587439	0.647928	-0.906642	0.364596	0.911078
ENSSSCG00000000948	SYT1	2.01133	-0.104109	0.964048	-0.107992	0.914002	NA
ENSSSCG00000000950	E2F7	2.02566	0.548098	1.03732	0.528376	0.597238	NA
ENSSSCG00000000951	CSRP2	40.9677	-0.39607	0.331066	-1.19635	0.23156	0.841084
ENSSSCG00000000952	ZDHHC17	4.18565	-0.312629	0.689432	-0.453459	0.650218	0.971557
ENSSSCG00000000958	DYRK2	2.45477	0.591573	0.925036	0.639513	0.522489	NA
ENSSSCG00000000964	LMF2	30.0994	0.186229	0.486783	0.382571	0.702038	0.976885
ENSSSCG00000000965	NCAPH2	105.403	0.325975	0.327312	0.995913	0.319292	0.897967
ENSSSCG00000000967	CIMAP1B	1.41575	0.010261	1.34268	0.00764216	0.993902	NA
ENSSSCG00000000968	SBF1	345.061	-0.0182603	0.279675	-0.065291	0.947942	0.994845
ENSSSCG00000000970	PPP6R2	8.15016	0.30906	0.493717	0.625986	0.531324	0.939859
ENSSSCG00000000971	HDAC10	5.6109	1.02325	0.733531	1.39497	0.163026	0.787697
ENSSSCG00000000972	TUBGCP6	31.3228	-0.165612	0.316127	-0.523877	0.600364	0.959451
ENSSSCG00000000973	SELENOO	63.1959	-0.198177	0.311399	-0.636407	0.524511	0.939381
ENSSSCG00000000981	CRELD2	1.24334	0.408432	1.28067	0.318921	0.749786	NA
ENSSSCG00000000983	ENSSSCG00000000983	1.86017	-0.40594	1.00948	-0.402126	0.687592	NA
ENSSSCG00000000985	EXOC2	0.817794	-0.433834	1.50756	-0.287772	0.773521	NA
ENSSSCG00000000994	GMDS	1.14552	0.0413616	1.30469	0.0317023	0.974709	NA
ENSSSCG00000001000	ECI2	1.1856	1.30838	1.46917	0.890559	0.373166	NA
ENSSSCG00000001001	ENSSSCG00000001001	381.772	0.667453	0.443348	1.50548	0.1322	0.755819
ENSSSCG00000001002	PRPF4B	33.5506	0.470874	0.456311	1.03191	0.302112	0.891788
ENSSSCG00000001004	SLC22A23	22.3221	0.13615	0.368782	0.369189	0.711987	0.977249
ENSSSCG00000001009	RIPK1	0.864474	-1.39275	1.44505	-0.963809	0.335142	NA
ENSSSCG00000001011	SERPINB1	4.70183	0.171686	0.603553	0.284459	0.776059	0.983122
ENSSSCG00000001021	ENSSSCG00000001021	4.79664	-0.754489	0.665934	-1.13298	0.257224	0.857283
ENSSSCG00000001022	SSR1	3.18902	-0.240553	0.902722	-0.266475	0.789873	NA
ENSSSCG00000001024	RIOK1	1.84274	-0.903548	0.989143	-0.913465	0.360998	NA
ENSSSCG00000001027	BMP6	471.56	0.433608	0.257888	1.68138	0.092689	0.701075
ENSSSCG00000001041	PAK1IP1	1.11464	1.10772	1.42309	0.77839	0.436339	NA
ENSSSCG00000001042	MAK	25.632	-0.0999234	0.484304	-0.206323	0.836538	0.991216
ENSSSCG00000001048	ADTRP	71.0586	0.0192783	0.883421	0.0218223	0.98259	0.997184
ENSSSCG00000001049	HIVEP1	1.06823	-0.482469	1.40334	-0.3438	0.730997	NA
ENSSSCG00000001052	PHACTR1	45.0172	-0.598205	0.920202	-0.65008	0.515641	0.939381
ENSSSCG00000001053	TBC1D7	2.67873	-0.685573	1.09766	-0.62458	0.532247	NA
ENSSSCG00000001056	RANBP9	35.8672	-0.34014	0.351168	-0.968595	0.332747	0.898938
ENSSSCG00000001057	ENSSSCG00000001057	1.01963	-1.60283	1.38511	-1.15719	0.247195	NA
ENSSSCG00000001061	JARID2	286.318	0.0794085	0.421618	0.188342	0.850608	0.991963
ENSSSCG00000001062	DTNBP1	107.621	0.300977	0.27538	1.09295	0.274415	0.875789
ENSSSCG00000001064	GMPR	574.813	-0.469727	0.329009	-1.4277	0.153377	0.776353
ENSSSCG00000001065	ATXN1	28.0487	0.200958	0.405437	0.495658	0.620136	0.963923
ENSSSCG00000001068	CAP2	7.42029	-0.846529	0.705239	-1.20034	0.230006	0.840144
ENSSSCG00000001070	FAM8A1	83.4056	-0.276342	0.313481	-0.881525	0.378034	0.916809
ENSSSCG00000001074	KDM1B	109.129	-0.145658	0.235548	-0.618377	0.536327	0.943348
ENSSSCG00000001075	ENSSSCG00000001075	39.0965	-0.759431	0.354584	-2.14175	0.0322133	0.492516
ENSSSCG00000001087	MRS2	4.52723	-0.704918	0.719167	-0.980187	0.326994	0.898938
ENSSSCG00000001088	ENSSSCG00000001088	15.6878	0.0481286	0.623086	0.0772424	0.938431	0.994845
ENSSSCG00000001089	GPLD1	138.537	0.125017	0.233681	0.534989	0.592658	0.958321
ENSSSCG00000001096	ARMH2	1.85698	0.116015	1.05326	0.110148	0.912292	NA
ENSSSCG00000001097	RIPOR2	5.65798	-0.718703	0.701033	-1.02521	0.305266	0.891788
ENSSSCG00000001099	CMAH	1.62038	2.77365	1.47602	1.87914	0.0602248	NA
ENSSSCG00000001100	CARMIL1	1.2974	-0.552919	1.33187	-0.415144	0.678036	NA
ENSSSCG00000001107	SLC17A1	1.1289	1.12714	1.2394	0.909423	0.363127	NA
ENSSSCG00000001137	H1-3	10.1607	0.295504	0.541845	0.545366	0.585502	0.957325
ENSSSCG00000001201	ZKSCAN8	4.32249	-0.498957	0.785728	-0.635025	0.525412	0.939381
ENSSSCG00000001207	PGBD1	3.64461	-0.75654	0.851487	-0.888492	0.374276	NA
ENSSSCG00000001219	TRIM27	1.37813	0.157581	1.12629	0.139911	0.888731	NA
ENSSSCG00000001229	ENSSSCG00000001229	14.9475	1.15587	0.54219	2.13186	0.0330182	0.496971
ENSSSCG00000001233	TRIM26	1.8039	0.0779402	1.09079	0.0714528	0.943037	NA
ENSSSCG00000001242	GABBR1	4.24884	0.219895	0.718871	0.305889	0.759689	0.983122
ENSSSCG00000001245	POLR1H	7.22236	-0.395337	0.575655	-0.686759	0.492235	0.938361
ENSSSCG00000001248	MOG	84.6181	0.400859	0.32916	1.21782	0.223292	0.833892
ENSSSCG00000001252	UBD	2.96579	-0.275486	0.834471	-0.330133	0.7413	NA
ENSSSCG00000001253	OR2I1P	1.28581	0.92748	1.28632	0.721034	0.470889	NA
ENSSSCG00000001341	ENSSSCG00000001341	1.86498	2.48352	1.13724	2.18381	0.028976	NA
ENSSSCG00000001346	ABCF1	14.3348	-0.0188466	0.565174	-0.0333466	0.973398	0.996554
ENSSSCG00000001347	PPP1R10	13.7327	-0.558562	0.451153	-1.23808	0.215688	0.827746
ENSSSCG00000001362	MDC1	1.91858	0.223402	0.929798	0.24027	0.810121	NA
ENSSSCG00000001372	GNL1	3.067	0.287937	0.84092	0.342407	0.732044	NA
ENSSSCG00000001376	DHX16	86.8023	0.24437	0.448902	0.544373	0.586185	0.957325
ENSSSCG00000001379	TUBB	27.4581	0.540205	0.413337	1.30694	0.191234	0.813938
ENSSSCG00000001382	DDR1	3.13558	0.428507	0.845817	0.506619	0.612422	NA
ENSSSCG00000001384	VARS2	31.8191	-0.0728505	0.532623	-0.136777	0.891207	0.992318
ENSSSCG00000001395	ENSSSCG00000001395	0.89042	-0.241396	1.35043	-0.178754	0.85813	NA
ENSSSCG00000001396	ENSSSCG00000001396	2.48305	-0.253385	0.992978	-0.255177	0.798586	NA
ENSSSCG00000001398	ENSSSCG00000001398	2.4238	-1.51855	0.874807	-1.73587	0.0825875	NA
ENSSSCG00000001400	DDX39B	16.3125	0.316236	0.509649	0.620497	0.53493	0.942121
ENSSSCG00000001401	ATP6V1G2	15.9075	0.153832	0.537068	0.286429	0.774549	0.983122
ENSSSCG00000001402	NFKBIL1	1.5372	-1.07354	1.0824	-0.99182	0.321285	NA
ENSSSCG00000001407	ENSSSCG00000001407	3.17299	0.636765	0.91774	0.69384	0.487782	NA
ENSSSCG00000001409	PRRC2A	6.96629	-0.0564876	0.620172	-0.0910838	0.927426	0.9941
ENSSSCG00000001410	BAG6	7.01365	-1.2744	0.633112	-2.01291	0.0441241	0.561597
ENSSSCG00000001411	APOM	42.6748	-0.0729189	0.324115	-0.224978	0.821996	0.991216
ENSSSCG00000001413	GPANK1	2.09322	0.302995	0.897182	0.337718	0.735576	NA
ENSSSCG00000001414	CSNK2B	40.258	0.458179	0.410699	1.11561	0.26459	0.863472
ENSSSCG00000001416	LY6G5C	20.9823	-0.0355581	0.365229	-0.0973584	0.922442	0.993935
ENSSSCG00000001419	SLC44A4	1.58702	2.63959	1.53258	1.72232	0.0850115	NA
ENSSSCG00000001420	EHMT2	27.0535	0.428319	0.364481	1.17515	0.239935	0.845849
ENSSSCG00000001421	ZBTB12	14.6616	0.72381	0.396778	1.82422	0.0681188	0.643943
ENSSSCG00000001422	C2	13.9858	0.436665	0.456667	0.9562	0.338971	0.900214
ENSSSCG00000001423	NELFE	25.01	0.161895	0.498892	0.324508	0.745553	0.983122
ENSSSCG00000001424	SKIC2	30.7987	0.190974	0.318284	0.600011	0.548499	0.947968
ENSSSCG00000001425	DXO	508.041	0.261992	0.295244	0.887377	0.374876	0.914948
ENSSSCG00000001426	STK19	70.7397	0.449928	0.406265	1.10748	0.268088	0.868627
ENSSSCG00000001428	CYP21A2	818.425	0.11972	0.372252	0.32161	0.747748	0.983122
ENSSSCG00000001430	ATF6B	17.6381	0.705768	0.394265	1.79008	0.0734406	0.662527
ENSSSCG00000001431	FKBPL	1.15534	-2.58827	1.36574	-1.89515	0.0580728	NA
ENSSSCG00000001433	PPT2	7.55106	0.412049	0.587147	0.701782	0.482815	0.938008
ENSSSCG00000001434	EGFL8	31.9206	0.0577727	0.334116	0.172912	0.862721	0.991963
ENSSSCG00000001435	AGPAT1	5.89795	0.680541	0.625453	1.08808	0.276561	0.877794
ENSSSCG00000001437	AGER	4.968	0.433807	0.599976	0.72304	0.469656	0.932607
ENSSSCG00000001439	GPSM3	2.52166	0.375184	0.857872	0.437343	0.661863	NA
ENSSSCG00000001440	NOTCH4	13.0053	0.327332	0.474729	0.689515	0.4905	0.938361
ENSSSCG00000001444	ENSSSCG00000001444	1.6859	1.29293	1.50325	0.860088	0.389741	NA
ENSSSCG00000001456	ENSSSCG00000001456	101.124	0.284933	0.362917	0.785119	0.432384	0.926473
ENSSSCG00000001457	SLA-DQB1	40.4885	1.8518	0.372533	4.97085	6.67e-07	0.000471576
ENSSSCG00000001463	PSMB9	33.3905	0.593938	0.388686	1.52807	0.126496	0.749356
ENSSSCG00000001469	SLA-DMB	2.25534	1.04713	0.976172	1.07269	0.283412	NA
ENSSSCG00000001471	BRD2	4.22046	0.038875	0.761308	0.0510635	0.959275	0.995529
ENSSSCG00000001472	SLA-DOA	1.37712	1.36324	1.24588	1.09419	0.273871	NA
ENSSSCG00000001473	COL11A2	1.48764	1.37746	1.35837	1.01405	0.31056	NA
ENSSSCG00000001475	SLC39A7	1.82762	0.383815	1.17587	0.326408	0.744116	NA
ENSSSCG00000001476	HSD17B8	2.55083	0.130506	0.834965	0.156301	0.875796	NA
ENSSSCG00000001478	BMP5	1.05881	1.14646	1.57989	0.725659	0.468048	NA
ENSSSCG00000001479	HMGCLL1	0.918753	-0.323003	1.40666	-0.229624	0.818384	NA
ENSSSCG00000001480	GFRAL	3.98384	1.66169	0.972144	1.70931	0.0873942	0.694454
ENSSSCG00000001485	MLIP	1.1037	-2.40669	1.61599	-1.4893	0.136409	NA
ENSSSCG00000001487	KLHL31	4.00161	-0.796719	0.779054	-1.02267	0.306462	0.891788
ENSSSCG00000001497	ZNF451	3.65842	0.486615	0.820748	0.592893	0.553253	NA
ENSSSCG00000001499	DST	25.1937	-0.425474	0.380525	-1.11813	0.263513	0.862963
ENSSSCG00000001501	VPS52	742.751	0.101478	0.493587	0.205592	0.837109	0.991216
ENSSSCG00000001502	RPS18	1.65182	-1.63257	1.20483	-1.35502	0.175412	NA
ENSSSCG00000001503	B3GALT4	97.4493	-0.298922	0.295933	-1.0101	0.312447	0.895813
ENSSSCG00000001505	PFDN6	17.9135	0.775165	0.391411	1.98044	0.0476543	0.581232
ENSSSCG00000001506	RGL2	12.0749	-0.0806022	0.462278	-0.174359	0.861583	0.991963
ENSSSCG00000001507	TAPBP	72.1695	-0.272085	0.318855	-0.85332	0.393482	0.919286
ENSSSCG00000001509	DAXX	10.6274	0.196631	0.432612	0.45452	0.649455	0.971557
ENSSSCG00000001511	PHF1	860.048	0.190298	0.412165	0.461703	0.644294	0.969579
ENSSSCG00000001512	CUTA	9.40131	0.77188	0.481316	1.60369	0.108783	0.721379
ENSSSCG00000001513	SYNGAP1	14.6711	-0.963333	0.591557	-1.62847	0.103425	0.717609
ENSSSCG00000001516	ENSSSCG00000001516	98.627	0.38495	0.268394	1.43427	0.151494	0.775892
ENSSSCG00000001518	ITPR3	1153.18	-0.17538	0.387082	-0.453083	0.650489	0.971557
ENSSSCG00000001520	LEMD2	9.90562	-1.78989	0.717638	-2.49414	NA	NA
ENSSSCG00000001521	MLN	10.6508	-1.22899	0.696125	-1.76547	0.0774847	0.674633
ENSSSCG00000001527	ILRUN	1.72167	0.525251	1.1101	0.473157	0.636101	NA
ENSSSCG00000001532	BLTP3A	179.284	0.228344	0.417885	0.546429	0.584771	0.956847
ENSSSCG00000001533	TAF11	21.1399	0.662708	0.403295	1.64323	0.100335	0.710939
ENSSSCG00000001534	ANKS1A	6.39231	0.202947	0.61577	0.329583	0.741715	0.983122
ENSSSCG00000001535	TCP11	28.5653	-0.000355041	0.387578	-0.00091605	0.999269	0.999911
ENSSSCG00000001536	SCUBE3	380.353	-0.311524	0.255588	-1.21885	0.2229	0.833892
ENSSSCG00000001537	ZNF76	38.1485	0.360403	0.396831	0.908201	0.363772	0.911078
ENSSSCG00000001543	RPL10A	2.07147	0.0393436	1.03421	0.038042	0.969654	NA
ENSSSCG00000001544	TEAD3	1.56621	-0.563124	0.97489	-0.577628	0.563515	NA
ENSSSCG00000001549	FKBP5	129.959	-1.16746	0.543806	-2.14683	0.0318066	0.492516
ENSSSCG00000001550	ARMC12	3.08467	-1.52989	0.824244	-1.85612	0.0634368	NA
ENSSSCG00000001553	LHFPL5	25.7803	-0.11534	0.479256	-0.240665	0.809814	0.988927
ENSSSCG00000001554	SRPK1	6.10975	0.142992	0.57414	0.249054	0.803319	0.98817
ENSSSCG00000001555	SLC26A8	48.6525	-0.364135	0.292653	-1.24425	0.213406	0.826894
ENSSSCG00000001556	MAPK14	1.76548	-0.259982	0.915226	-0.284063	0.776362	NA
ENSSSCG00000001561	ETV7	19.428	0.00895706	0.38945	0.0229992	0.981651	0.997184
ENSSSCG00000001562	KCTD20	127.318	-0.160351	0.278673	-0.575411	0.565013	0.951667
ENSSSCG00000001566	RAB44	0.89535	-2.15367	1.54476	-1.39418	0.163263	NA
ENSSSCG00000001570	PI16	23.2407	0.233163	0.450624	0.517422	0.604861	0.960649
ENSSSCG00000001571	MTCH1	2.43886	-1.46816	0.903199	-1.62551	0.104054	NA
ENSSSCG00000001573	PIM1	1.23336	-2.16659	1.32262	-1.6381	0.1014	NA
ENSSSCG00000001578	RNF8	30.772	0.213799	0.374824	0.5704	0.568407	0.952721
ENSSSCG00000001595	DAAM2	168.296	-0.105636	0.376109	-0.280866	0.778813	0.983691
ENSSSCG00000001596	MOCS1	5.72098	0.412567	0.568434	0.725796	0.467964	0.932607
ENSSSCG00000001611	NFYA	87.3538	0.101555	0.327349	0.310234	0.756383	0.983122
ENSSSCG00000001621	TFEB	2.04161	0.229666	0.965264	0.23793	0.811935	NA
ENSSSCG00000001625	PGC	2.35391	-0.554854	0.918036	-0.604392	0.545583	NA
ENSSSCG00000001629	USP49	136.825	0.100975	0.246734	0.409247	0.682358	0.975504
ENSSSCG00000001636	GUCA1A	1.69629	2.25926	1.18744	1.90264	0.0570881	NA
ENSSSCG00000001639	TRERF1	581.365	-0.103893	0.317042	-0.327694	0.743143	0.983122
ENSSSCG00000001641	UBR2	9.9295	-0.0209372	0.524372	-0.0399281	0.96815	0.995529
ENSSSCG00000001646	BICRAL	3.65506	0.406521	0.804964	0.505017	0.613547	NA
ENSSSCG00000001653	PEX6	5.64846	-0.056542	0.696322	-0.081201	0.935282	0.994845
ENSSSCG00000001654	PPP2R5D	862.811	0.354145	0.469065	0.755001	0.450248	0.930871
ENSSSCG00000001655	MEA1	570.742	0.225394	0.262176	0.859707	0.38995	0.919286
ENSSSCG00000001656	RRP36	0.967674	0.795404	1.28013	0.621349	0.53437	NA
ENSSSCG00000001657	CUL7	7.3626	0.888248	0.546959	1.62398	0.104381	0.720021
ENSSSCG00000001658	MRPL2	25.0603	0.0510636	0.451024	0.113217	0.909858	0.992318
ENSSSCG00000001659	KLC4	2.34441	-0.0666751	0.844903	-0.0789145	0.937101	NA
ENSSSCG00000001661	SRF	2.25241	0.621421	0.949473	0.65449	0.512796	NA
ENSSSCG00000001664	TTBK1	2.22052	0.627858	0.906404	0.692692	0.488503	NA
ENSSSCG00000001667	ZNF318	1.465	-1.5093	1.16174	-1.29918	0.193884	NA
ENSSSCG00000001676	LRRC73	7.59041	-0.320388	0.542743	-0.590311	0.554982	0.948605
ENSSSCG00000001679	XPO5	30.0373	-0.191518	0.318651	-0.601025	0.547823	0.947895
ENSSSCG00000001682	DLK2	20.9709	0.127049	0.435018	0.292054	0.770245	0.983122
ENSSSCG00000001683	POLH	230.756	0.0420388	0.256715	0.163757	0.869923	0.991963
ENSSSCG00000001688	TJAP1	2.37551	-0.112988	0.812581	-0.139049	0.889412	NA
ENSSSCG00000001689	GTPBP2	19.7638	0.0844894	0.377133	0.224031	0.822733	0.991216
ENSSSCG00000001691	RSPH9	32.003	-0.171007	0.353236	-0.484115	0.628304	0.965521
ENSSSCG00000001692	MRPS18A	23.7408	0.148564	0.369768	0.401776	0.687849	0.976051
ENSSSCG00000001695	VEGFA	13.6228	-0.0176663	0.518356	-0.0340814	0.972812	0.996285
ENSSSCG00000001696	ENSSSCG00000001696	17.6261	0.583751	0.487618	1.19715	0.231249	0.841084
ENSSSCG00000001697	TMEM63B	1.84591	-0.145155	1.01893	-0.142457	0.886719	NA
ENSSSCG00000001700	SLC29A1	18.4475	0.16139	0.435951	0.370201	0.711233	0.977238
ENSSSCG00000001701	HSP90AB1	326.066	0.328634	0.37703	0.871639	0.383405	0.919286
ENSSSCG00000001702	SLC35B2	10749.6	0.355579	0.425817	0.835051	0.403689	0.920011
ENSSSCG00000001705	TCTE1	8.02143	0.263379	0.541487	0.4864	0.626683	0.964952
ENSSSCG00000001706	AARS2	3.02408	0.52257	0.733722	0.712219	0.476329	NA
ENSSSCG00000001708	CDC5L	1.18879	-1.24193	1.46258	-0.849133	0.395807	NA
ENSSSCG00000001710	RUNX2	251.958	0.370847	0.290157	1.27809	0.201217	0.814172
ENSSSCG00000001718	CYP39A1	6.46737	-0.222277	0.630924	-0.352304	0.72461	0.982653
ENSSSCG00000001725	ADGRF5	1.66992	-2.11187	1.1894	-1.77558	0.0758028	NA
ENSSSCG00000001727	TNFRSF21	1.56039	0.0295287	1.22513	0.0241026	0.980771	NA
ENSSSCG00000001735	RHAG	1.71055	0.462402	1.10283	0.419288	0.675006	NA
ENSSSCG00000001752	CHRNA3	2.21518	-0.269095	0.97201	-0.276843	0.7819	NA
ENSSSCG00000001755	HYKK	28.2344	-0.168863	0.473589	-0.356561	0.72142	0.982153
ENSSSCG00000001757	SKIC8	1090.97	1.07538	0.781784	1.37555	0.168962	0.793922
ENSSSCG00000001760	ACSBG1	1346.79	0.25777	0.43251	0.595987	0.551184	0.948555
ENSSSCG00000001764	SH2D7	2.8599	0.723301	0.816699	0.885639	0.375812	NA
ENSSSCG00000001765	ADAMTS7	13.1734	0.0733576	0.479605	0.152954	0.878434	0.992318
ENSSSCG00000001769	MORF4L1	19.6575	-0.787035	0.402752	-1.95414	0.0506843	0.591189
ENSSSCG00000001770	CTSH	20.8379	-0.617691	0.480844	-1.2846	0.198933	0.813938
ENSSSCG00000001780	FAH	9.53588	0.170658	0.592659	0.287953	0.773383	0.983122
ENSSSCG00000001787	IL16	2.96979	0.6399	0.970869	0.659101	0.509831	NA
ENSSSCG00000001800	TM6SF1	170.902	0.327308	0.271043	1.20759	0.227207	0.837447
ENSSSCG00000001801	BTBD1	1.65838	1.19297	1.35228	0.882198	0.37767	NA
ENSSSCG00000001804	HOMER2	2.5302	-0.607913	1.14365	-0.531557	0.595033	NA
ENSSSCG00000001805	WHAMM	30.9837	-0.900812	0.413534	-2.17833	0.0293818	0.492088
ENSSSCG00000001806	FSD2	42.2605	-0.287518	0.348262	-0.825579	0.409043	0.921976
ENSSSCG00000001810	PDE8A	5.28558	0.125497	0.687441	0.182556	0.855146	0.991963
ENSSSCG00000001814	IQGAP1	1.80804	-0.373313	0.942377	-0.396139	0.692002	NA
ENSSSCG00000001819	MAN2A2	1.6561	-0.0724113	1.12352	-0.0644501	0.948612	NA
ENSSSCG00000001820	HDDC3	5.50738	0.626265	0.704451	0.88901	0.373997	0.914163
ENSSSCG00000001821	UNC45A	1.43977	-0.918781	1.25209	-0.7338	0.463071	NA
ENSSSCG00000001824	ZXDC	218.55	-0.61963	0.50492	-1.22718	0.219754	0.831993
ENSSSCG00000001825	SLC41A3	280.912	-0.330357	0.225969	-1.46195	0.143754	0.767715
ENSSSCG00000001832	ACAN	3.47366	1.69774	0.789613	2.15009	0.0315481	NA
ENSSSCG00000001836	RLBP1	1738.79	0.187458	0.402273	0.465998	0.641217	0.96884
ENSSSCG00000001837	FANCI	511.575	-0.105359	0.300207	-0.350956	0.725621	0.982653
ENSSSCG00000001838	POLG	11.2571	-0.0868774	0.478088	-0.181718	0.855804	0.991963
ENSSSCG00000001840	KIF7	1.54739	-0.818547	1.06207	-0.770705	0.440882	NA
ENSSSCG00000001844	PLIN1	1.13707	-0.0751108	1.31323	-0.0571956	0.954389	NA
ENSSSCG00000001846	WDR93	16.1378	0.032333	0.517092	0.0625286	0.950142	0.994996
ENSSSCG00000001847	MESP1	3.66518	-0.210485	0.684315	-0.307585	0.758398	NA
ENSSSCG00000001850	ARPIN	2.03406	-0.0928971	0.994875	-0.0933757	0.925605	NA
ENSSSCG00000001852	IDH2	14.8872	0.300914	0.468964	0.641658	0.521095	0.939381
ENSSSCG00000001858	CIB1	3.7587	0.191129	0.691578	0.276366	0.782267	NA
ENSSSCG00000001862	ETFA	1.74963	1.96201	1.24688	1.57354	0.115594	NA
ENSSSCG00000001863	TMEM266	4.42077	0.12004	0.718108	0.167161	0.867243	0.991963
ENSSSCG00000001865	SCAPER	3.06743	-0.338356	1.17219	-0.288652	0.772848	NA
ENSSSCG00000001867	PSTPIP1	81.623	0.584131	0.384228	1.52027	0.128443	0.755091
ENSSSCG00000001868	TSPAN3	1.54758	-0.501204	1.03763	-0.48303	0.629075	NA
ENSSSCG00000001869	PEAK1	3.03105	-0.0268306	0.838631	-0.0319934	0.974477	NA
ENSSSCG00000001871	HMG20A	1.67193	1.5259	1.10078	1.38619	0.165688	NA
ENSSSCG00000001873	CSPG4	3.39668	-0.0789522	0.796964	-0.0990662	0.921086	NA
ENSSSCG00000001875	SNX33	1.18966	-0.207288	1.15592	-0.179327	0.857681	NA
ENSSSCG00000001877	SNUPN	0.851277	-1.47703	1.55069	-0.952496	0.340845	NA
ENSSSCG00000001878	PTPN9	1.93458	1.88392	1.31728	1.43015	0.152673	NA
ENSSSCG00000001880	SIN3A	10.6836	-0.339599	0.473069	-0.717864	0.472841	0.933477
ENSSSCG00000001881	MAN2C1	7.97748	-1.25922	0.613739	-2.05172	0.0401971	0.53715
ENSSSCG00000001882	NEIL1	37.7562	0.325355	0.339082	0.959518	0.337298	0.900214
ENSSSCG00000001884	COMMD4	11.0367	-0.121325	0.458798	-0.264441	0.791441	0.986146
ENSSSCG00000001892	SCAMP2	3.38451	-0.600993	0.900755	-0.667211	0.504638	NA
ENSSSCG00000001895	CPLX3	3.17359	-0.289052	0.838916	-0.344553	0.73043	NA
ENSSSCG00000001899	LMAN1L	1.53076	0.114208	1.1985	0.0952918	0.924083	NA
ENSSSCG00000001903	EDC3	464.454	0.406388	0.315157	1.28948	0.197232	0.813938
ENSSSCG00000001904	CLK3	48.4575	-0.285786	0.252204	-1.13316	0.257149	0.857283
ENSSSCG00000001906	CYP1A1	91.9166	-0.514961	2.47759	-0.207847	0.835348	0.991216
ENSSSCG00000001909	STRA6	2.4529	1.08054	0.960974	1.12442	0.260834	NA
ENSSSCG00000001912	PML	2.42354	-0.675294	0.940032	-0.718374	0.472527	NA
ENSSSCG00000001914	LOXL1	4.15599	0.359402	0.749039	0.479818	0.631357	0.967512
ENSSSCG00000001915	TBC1D21	1.46629	2.02897	1.25783	1.61307	0.106729	NA
ENSSSCG00000001916	INSYN1	3.0291	1.67049	0.835553	1.99926	0.0455803	NA
ENSSSCG00000001917	ENSSSCG00000001917	1.04006	0.741313	1.44006	0.51478	0.606707	NA
ENSSSCG00000001918	NPTN	82.0523	0.512126	0.3192	1.60441	0.108625	0.721379
ENSSSCG00000001920	HCN4	4.58035	-0.30686	0.767498	-0.399819	0.68929	0.976885
ENSSSCG00000001921	NEO1	2.11759	-0.627936	1.05504	-0.595179	0.551724	NA
ENSSSCG00000001924	BBS4	34.315	0.394976	0.386604	1.02165	0.306945	0.892347
ENSSSCG00000001925	ADPGK	27.1586	0.258601	0.351951	0.734765	0.462482	0.932222
ENSSSCG00000001926	TMEM202	3.9864	-1.31146	0.842403	-1.55681	0.119516	0.732564
ENSSSCG00000001927	HEXA	6.05899	-0.347115	0.564857	-0.614518	0.538873	0.943372
ENSSSCG00000001928	CELF6	1.76324	0.681771	1.00343	0.679441	0.496858	NA
ENSSSCG00000001930	PKM	17.6862	-1.40978	0.570507	-2.4711	0.0134698	0.386791
ENSSSCG00000001931	ENSSSCG00000001931	10.9734	0.213783	0.585866	0.3649	0.715186	0.978275
ENSSSCG00000001938	SSTR1	1.35027	0.716949	1.57119	0.456308	0.648168	NA
ENSSSCG00000001942	PAX9	40.0697	0.167991	0.349953	0.48004	0.631199	0.967512
ENSSSCG00000001950	PRORP	21.1138	-0.175931	0.401998	-0.43764	0.661647	0.971557
ENSSSCG00000001952	NFKBIA	1.9127	-1.12791	0.955963	-1.17987	0.238054	NA
ENSSSCG00000001958	BAZ1A	5.05306	-0.0900093	0.671	-0.134142	0.89329	0.992318
ENSSSCG00000001959	CFL2	1.80053	1.38474	1.24949	1.10825	0.267755	NA
ENSSSCG00000001970	ENSSSCG00000001970	56.8192	-0.0364502	0.317868	-0.114671	0.908706	0.992318
ENSSSCG00000001971	HECTD1	274.968	0.0332997	0.273079	0.121941	0.902945	0.992318
ENSSSCG00000001972	AP4S1	1776.54	-0.0993973	0.328035	-0.303008	0.761884	0.983122
ENSSSCG00000001973	SCFD1	7.99989	1.77817	0.931459	1.90902	0.0562595	0.609201
ENSSSCG00000001977	STXBP6	1.92004	0.761866	1.11339	0.684273	0.493803	NA
ENSSSCG00000001982	None	7.22433	0.761183	0.572596	1.32935	0.183732	0.808189
ENSSSCG00000001983	SDR39U1	244.577	0.445514	0.254366	1.75147	0.0798653	0.681842
ENSSSCG00000001984	KHNYN	42.684	-0.196089	0.438005	-0.447686	0.65438	0.971557
ENSSSCG00000001985	CBLN3	41.2326	0.548268	0.311864	1.75803	0.0787417	0.679768
ENSSSCG00000001988	ADCY4	3.65168	-0.363255	0.725847	-0.500457	0.616753	NA
ENSSSCG00000001989	CIDEB	15.0466	-0.485562	0.456983	-1.06254	0.287991	0.88418
ENSSSCG00000001990	NOP9	94.626	0.38277	0.390305	0.980695	0.326743	0.898938
ENSSSCG00000001993	TGM1	3.58345	-0.0150882	1.01385	-0.0148821	0.988126	NA
ENSSSCG00000001994	TINF2	464.618	0.0973376	0.259785	0.374685	0.707894	0.976979
ENSSSCG00000002000	IPO4	85.6738	0.597057	0.355936	1.67743	0.0934582	0.701075
ENSSSCG00000002001	REC8	23.4486	0.181533	0.428242	0.423903	0.671637	0.972804
ENSSSCG00000002003	RNF31	537.859	0.510458	0.381134	1.33931	0.180469	0.805796
ENSSSCG00000002004	PSME2	39.8235	0.432329	0.376851	1.14721	0.251293	0.853474
ENSSSCG00000002005	EMC9	1125.24	0.257482	0.439858	0.585376	0.558295	0.949657
ENSSSCG00000002006	PSME1	194.102	0.0080922	0.424898	0.019045	0.984805	0.997852
ENSSSCG00000002007	FITM1	137.569	0.204627	0.471255	0.434216	0.664131	0.971557
ENSSSCG00000002008	DCAF11	50.7264	-0.010552	0.513818	-0.0205364	0.983615	0.997184
ENSSSCG00000002013	DHRS4	2.15172	-0.444261	0.997745	-0.445266	0.656128	NA
ENSSSCG00000002014	JPH4	1.73711	-0.0907001	1.15547	-0.0784965	0.937433	NA
ENSSSCG00000002016	THTPA	49.975	0.429091	0.306234	1.40119	0.161159	0.78546
ENSSSCG00000002023	BCL2L2	2.20228	-0.606525	1.2062	-0.502841	0.615076	NA
ENSSSCG00000002028	CMTM5	1653.08	0.673979	0.975471	0.690926	0.489612	0.938008
ENSSSCG00000002029	MYH6	163.013	0.0605657	0.59888	0.101132	0.919446	0.993743
ENSSSCG00000002032	SLC7A8	2.09039	-2.10889	1.0967	-1.92295	0.0544864	NA
ENSSSCG00000002034	ENSSSCG00000002034	47.3112	-0.228224	0.379925	-0.600708	0.548035	0.947895
ENSSSCG00000002039	MMP14	1.83402	0.177317	1.11854	0.158525	0.874043	NA
ENSSSCG00000002040	MRPL52	1.07193	-0.590321	1.3864	-0.425795	0.670257	NA
ENSSSCG00000002041	SLC7A7	1807.88	-0.0112804	0.400304	-0.0281797	0.977519	0.997015
ENSSSCG00000002042	OXA1L	66.7319	0.780032	0.412962	1.88887	0.0589092	0.619678
ENSSSCG00000002051	ABHD4	2.27427	-2.45591	1.1309	-2.17164	0.0298829	NA
ENSSSCG00000002052	OR6J1	27.565	-0.222472	0.636072	-0.34976	0.726519	0.982653
ENSSSCG00000002127	CHD8	36.2317	-0.0936752	0.487739	-0.19206	0.847695	0.991963
ENSSSCG00000002129	RPGRIP1	2.36144	-1.4103	0.908216	-1.55283	0.120465	NA
ENSSSCG00000002138	OSGEP	1.65067	0.483411	1.16566	0.41471	0.678354	NA
ENSSSCG00000002140	KLHL33	3.52906	-0.108548	0.857616	-0.126569	0.899281	NA
ENSSSCG00000002143	PARP2	6.57251	0.25057	0.773604	0.3239	0.746014	0.983122
ENSSSCG00000002188	ENSSSCG00000002188	1.1152	0.33288	2.97648	0.111837	0.910953	NA
ENSSSCG00000002235	LPCAT4	1.23237	-0.774373	1.20851	-0.640769	0.521673	NA
ENSSSCG00000002241	NUTM1	5.61798	0.424711	0.657279	0.646166	0.518172	0.939381
ENSSSCG00000002243	SLC12A6	837.772	0.00140391	0.38001	0.0036944	0.997052	0.999843
ENSSSCG00000002252	ARRDC4	1.86835	1.67147	1.28051	1.30532	0.191785	NA
ENSSSCG00000002254	NR2F2	13.4725	0.200296	0.537068	0.372943	0.709191	0.976979
ENSSSCG00000002259	ENSSSCG00000002259	2.72885	-0.426206	0.944928	-0.451046	0.651956	NA
ENSSSCG00000002263	SLCO3A1	1.7031	-0.499747	1.12249	-0.445213	0.656166	NA
ENSSSCG00000002266	CHD2	8.76328	0.0393734	0.524197	0.0751117	0.940126	0.994845
ENSSSCG00000002268	AKAP5	67.1747	0.491514	0.352714	1.39352	0.163462	0.78798
ENSSSCG00000002269	MTHFD1	32.4432	-0.0174834	0.390783	-0.0447395	0.964315	0.995529
ENSSSCG00000002276	PLEKHG3	3.39236	0.409254	0.792145	0.516641	0.605407	NA
ENSSSCG00000002277	SPTB	20.0867	0.0741937	0.426807	0.173834	0.861996	0.991963
ENSSSCG00000002279	GPX2	21.6266	0.111327	0.416395	0.267359	0.789192	0.984987
ENSSSCG00000002280	RAB15	14.8039	-0.140277	0.460045	-0.304919	0.760428	0.983122
ENSSSCG00000002281	FNTB	119.885	-1.09569	0.358919	-3.05276	0.00226747	0.173118
ENSSSCG00000002283	FUT8	0.927829	-1.15729	1.50287	-0.770057	0.441266	NA
ENSSSCG00000002285	GPHN	1.51924	-0.602527	1.2124	-0.496969	0.619211	NA
ENSSSCG00000002287	PALS1	60.7331	-0.535454	0.33665	-1.59053	0.111714	0.723742
ENSSSCG00000002290	PLEK2	91.3007	-0.0629947	0.274439	-0.22954	0.81845	0.990557
ENSSSCG00000002292	PLEKHH1	139.35	0.587612	0.381536	1.54012	0.12353	0.74164
ENSSSCG00000002294	ARG2	129.311	0.359851	0.230109	1.56383	0.117858	0.731358
ENSSSCG00000002295	VTI1B	72.3151	0.19912	0.498315	0.399587	0.689461	0.976885
ENSSSCG00000002296	RDH11	10.928	-1.87667	0.805667	-2.32933	0.0198414	0.4232
ENSSSCG00000002305	EXD2	1.57734	1.3933	1.26096	1.10495	0.269182	NA
ENSSSCG00000002313	SLC10A1	1423.33	0.100764	0.264836	0.380476	0.703592	0.976885
ENSSSCG00000002315	SLC8A3	2.77229	-1.37423	0.952617	-1.44259	0.149137	NA
ENSSSCG00000002322	ADAM21	1.93427	-0.826997	0.997631	-0.828961	0.407127	NA
ENSSSCG00000002332	SIPA1L1	2.58409	-0.0973997	0.883491	-0.110244	0.912216	NA
ENSSSCG00000002337	ZFYVE1	16.1027	0.445744	0.417944	1.06652	0.286191	0.88249
ENSSSCG00000002341	PAPLN	126.782	-0.00124009	0.23556	-0.00526445	0.9958	0.999805
ENSSSCG00000002349	ENSSSCG00000002349	32.6717	0.178623	0.384515	0.46454	0.642261	0.96884
ENSSSCG00000002350	MIDEAS	3.06279	0.115661	0.769171	0.150371	0.880472	NA
ENSSSCG00000002352	ZNF410	5.19436	0.110286	0.748956	0.147252	0.882933	0.992318
ENSSSCG00000002353	FAM161B	95.4547	-0.237949	0.26904	-0.884437	0.37646	0.916809
ENSSSCG00000002354	COQ6	16.1471	0.0762836	0.500403	0.152444	0.878836	0.992318
ENSSSCG00000002355	ENTPD5	584.258	0.14732	0.315051	0.467608	0.640065	0.96884
ENSSSCG00000002356	BBOF1	331.738	0.363321	0.434727	0.835745	0.403298	0.920011
ENSSSCG00000002368	LTBP2	71.071	-0.084272	0.281443	-0.299429	0.764613	0.983122
ENSSSCG00000002372	YLPM1	3.90338	-1.41337	0.756928	-1.86725	0.0618666	0.628964
ENSSSCG00000002373	PROX2	4.4523	0.021467	0.758087	0.0283173	0.977409	0.997015
ENSSSCG00000002375	RPS6KL1	1609.89	0.371227	0.39512	0.93953	0.347459	0.901613
ENSSSCG00000002377	EIF2B2	363.803	-0.101296	0.265096	-0.382109	0.70238	0.976885
ENSSSCG00000002378	MLH3	36.8063	0.0172208	0.310699	0.055426	0.955799	0.995529
ENSSSCG00000002379	ENSSSCG00000002379	1.15173	1.45503	1.42978	1.01766	0.308839	NA
ENSSSCG00000002380	ZC2HC1C	4.14369	-0.825693	0.740878	-1.11448	0.265073	0.863472
ENSSSCG00000002381	NEK9	4.41495	-1.17323	0.667471	-1.75772	0.0787951	0.679768
ENSSSCG00000002383	FOS	14.7473	-0.315899	0.620817	-0.508844	0.610862	0.961154
ENSSSCG00000002385	TGFB3	93.4785	0.341913	0.420083	0.813917	0.415692	0.923724
ENSSSCG00000002386	IFT43	25.6823	-0.204151	0.471087	-0.433361	0.664753	0.971557
ENSSSCG00000002388	ESRRB	4.34365	0.769075	0.861529	0.892686	0.372025	0.914032
ENSSSCG00000002389	VASH1	13.6481	0.235813	0.416671	0.565944	0.571432	0.953476
ENSSSCG00000002390	ANGEL1	2.55064	0.803157	0.908488	0.884059	0.376664	NA
ENSSSCG00000002392	IRF2BPL	4.18948	0.196871	0.702513	0.280238	0.779295	0.983691
ENSSSCG00000002396	GSTZ1	28.0919	0.0872943	0.351747	0.248173	0.804	0.98817
ENSSSCG00000002397	POMT2	170.635	0.106905	0.320848	0.333195	0.738987	0.983122
ENSSSCG00000002400	ENSSSCG00000002400	10.0357	-0.352576	0.537092	-0.656454	0.511532	0.939381
ENSSSCG00000002404	SPTLC2	2.36299	1.01769	1.18577	0.858249	0.390755	NA
ENSSSCG00000002406	AHSA1	2.53178	-0.172663	0.956883	-0.180443	0.856805	NA
ENSSSCG00000002408	ADCK1	1.09482	-0.0660271	1.58347	-0.0416977	0.96674	NA
ENSSSCG00000002410	CEP128	121.125	-0.956976	0.374354	-2.55634	0.0105779	0.362835
ENSSSCG00000002411	GTF2A1	3.76805	-1.19523	0.716764	-1.66754	0.0954071	NA
ENSSSCG00000002412	STON2	451.493	0.0424547	0.286059	0.148413	0.882017	0.992318
ENSSSCG00000002414	SEL1L	1.91217	0.999231	1.13892	0.877349	0.380297	NA
ENSSSCG00000002424	SPATA7	146.724	-0.367016	0.385421	-0.952248	0.340971	0.90069
ENSSSCG00000002425	PTPN21	5.05515	-1.37788	0.662868	-2.07867	0.0376475	0.527003
ENSSSCG00000002426	ZC3H14	9.92297	-0.889688	0.556412	-1.59897	0.109827	0.722728
ENSSSCG00000002427	ENSSSCG00000002427	109.77	-0.0733957	0.259561	-0.282769	0.777354	0.983122
ENSSSCG00000002429	FOXN3	8.56486	-0.269018	0.681793	-0.394574	0.693157	0.976885
ENSSSCG00000002432	KCNK13	1.30358	-0.497068	1.18018	-0.421178	0.673625	NA
ENSSSCG00000002433	ENSSSCG00000002433	107.341	-0.0617548	0.230829	-0.267536	0.789057	0.984987
ENSSSCG00000002434	NRDE2	1396.64	0.0959376	0.403902	0.237527	0.812248	0.988973
ENSSSCG00000002436	TTC7B	8.67686	-0.919264	0.796328	-1.15438	0.248345	0.850082
ENSSSCG00000002440	CCDC88C	1.19335	1.03766	1.29029	0.804208	0.421277	NA
ENSSSCG00000002441	PPP4R3A	15.9694	1.094	0.447363	2.44544	0.0144676	0.386991
ENSSSCG00000002445	TRIP11	4.59699	-1.67257	0.733357	-2.28071	0.0225658	0.449681
ENSSSCG00000002452	LGMN	21.3398	0.539681	0.500409	1.07848	0.28082	0.878689
ENSSSCG00000002456	CHGA	1.97983	-0.653729	0.985637	-0.663255	0.507167	NA
ENSSSCG00000002458	LYSET	7.61905	-0.939404	0.503269	-1.86661	0.0619567	0.629127
ENSSSCG00000002459	None	30.9145	-0.142061	0.433675	-0.327576	0.743233	0.983122
ENSSSCG00000002467	ASB2	6.07009	-0.942035	0.632752	-1.48879	0.136542	0.756684
ENSSSCG00000002469	OTUB2	44.7162	0.0328972	0.256578	0.128215	0.897979	0.992318
ENSSSCG00000002470	DDX24	14.0451	0.368524	0.46006	0.801034	0.423112	0.926148
ENSSSCG00000002495	SYNE3	4.40251	1.79853	0.87513	2.05516	0.039864	0.5363
ENSSSCG00000002505	PAPOLA	1.38946	-1.43221	1.33988	-1.06892	0.285108	NA
ENSSSCG00000002509	CCNK	2.21534	1.11552	0.944743	1.18077	0.237694	NA
ENSSSCG00000002512	DEGS2	0.974277	1.05394	1.55892	0.676071	0.498996	NA
ENSSSCG00000002515	SLC25A47	12.1073	-0.677823	0.422753	-1.60336	0.108856	0.721379
ENSSSCG00000002516	WARS1	2.62026	1.2912	0.973251	1.32669	0.184612	NA
ENSSSCG00000002520	ENSSSCG00000002520	3.06978	1.34213	0.826502	1.62387	0.104404	NA
ENSSSCG00000002523	CDC42BPB	2.28918	0.97597	1.26181	0.773469	0.439245	NA
ENSSSCG00000002528	TECPR2	1.98297	1.7512	1.02616	1.70656	0.087904	NA
ENSSSCG00000002529	None	62.3045	-0.103896	0.367541	-0.28268	0.777422	0.983122
ENSSSCG00000002530	CINP	11.4605	0.0604705	0.476876	0.126806	0.899094	0.992318
ENSSSCG00000002531	MOK	29.4024	-0.0417379	0.313293	-0.133223	0.894017	0.992318
ENSSSCG00000002532	ENSSSCG00000002532	16.3424	-0.60894	0.436761	-1.39422	0.163252	0.787697
ENSSSCG00000002533	WDR20	2.93453	0.0373727	0.812915	0.0459737	0.963331	NA
ENSSSCG00000002535	HSP90AA1	75.2478	-0.614715	0.884584	-0.69492	0.487105	0.938008
ENSSSCG00000002540	PPP2R5C	2.87695	0.276557	0.881926	0.313583	0.753838	NA
ENSSSCG00000002544	PPP1R13B	7.37386	0.0443787	0.539195	0.0823056	0.934404	0.994845
ENSSSCG00000002546	XRCC3	96.6228	0.411886	0.299019	1.37746	0.16837	0.793922
ENSSSCG00000002547	KLC1	49.4304	0.00248258	0.372773	0.00665978	0.994686	0.999805
ENSSSCG00000002559	CDCA4	22.3191	-0.505071	0.381951	-1.32234	0.186054	0.808228
ENSSSCG00000002573	RTL1	14.4784	-0.35211	0.400563	-0.879038	0.379381	0.918412
ENSSSCG00000002627	GSTA4	4.28049	0.0756856	0.865607	0.0874365	0.930325	0.994845
ENSSSCG00000002628	CILK1	4.2216	-0.884569	0.660862	-1.33851	0.180731	0.805798
ENSSSCG00000002629	FBXO9	2.60658	0.866453	0.817867	1.05941	0.289415	NA
ENSSSCG00000002633	GAS8	206.355	0.459585	0.516127	0.89045	0.373224	0.914109
ENSSSCG00000002635	SPIRE2	12.0114	0.402342	0.494795	0.813147	0.416134	0.923732
ENSSSCG00000002637	DBNDD1	4.48489	1.116	0.673996	1.65579	0.0977637	0.701849
ENSSSCG00000002640	DEF8	13.522	0.467487	0.521197	0.896949	0.369746	0.912699
ENSSSCG00000002642	CDH15	1.00887	0.32747	1.2546	0.261015	0.794081	NA
ENSSSCG00000002645	GALNS	2.07385	1.52784	0.960383	1.59086	0.111641	NA
ENSSSCG00000002646	TRAPPC2L	10.2101	0.231172	0.513255	0.450403	0.65242	0.971557
ENSSSCG00000002648	CBFA2T3	2.17999	0.324638	0.92135	0.35235	0.724576	NA
ENSSSCG00000002651	CDT1	8.3963	1.08084	0.568122	1.90247	0.0571096	0.612126
ENSSSCG00000002652	KLHDC4	4.83209	0.0484515	0.630389	0.0768597	0.938735	0.994845
ENSSSCG00000002653	ENSSSCG00000002653	14.686	0.605136	0.405683	1.49165	0.135792	0.756684
ENSSSCG00000002654	FBXO31	3.56158	-0.792378	0.990494	-0.799982	0.423721	NA
ENSSSCG00000002655	MAP1LC3B	934.928	-0.15991	0.248871	-0.642541	0.520522	0.939381
ENSSSCG00000002656	ZCCHC14	551.505	-0.730742	0.252318	-2.89611	0.00377819	0.224287
ENSSSCG00000002658	FOXL1	2.09782	1.39186	1.00252	1.38835	0.16503	NA
ENSSSCG00000002664	GSE1	7.73162	-0.140824	0.526849	-0.267295	0.789242	0.984987
ENSSSCG00000002666	KIAA0513	1.24511	0.451023	1.208	0.373364	0.708878	NA
ENSSSCG00000002667	ZDHHC7	2.47098	1.65606	0.936911	1.76758	0.0771313	NA
ENSSSCG00000002668	CIBAR2	1.3071	0.449749	1.22686	0.366584	0.713929	NA
ENSSSCG00000002671	ATP2C2	3.51103	0.600245	0.774058	0.775453	0.438072	NA
ENSSSCG00000002675	DNAAF1	39.8613	0.0357907	0.289037	0.123828	0.901452	0.992318
ENSSSCG00000002681	HSDL1	1.7662	-2.13335	1.15284	-1.85053	0.0642378	NA
ENSSSCG00000002684	CDH13	1.21548	-0.415144	1.3092	-0.317098	0.751169	NA
ENSSSCG00000002700	ENSSSCG00000002700	1.01924	-0.102341	1.2708	-0.0805323	0.935814	NA
ENSSSCG00000002704	KARS1	309.874	-0.00212196	0.324873	-0.00653164	0.994789	0.999805
ENSSSCG00000002706	ADAT1	35.4623	0.445747	0.363175	1.22736	0.219687	0.831993
ENSSSCG00000002707	GABARAPL2	40.1515	0.389319	0.308106	1.26359	0.206378	0.821188
ENSSSCG00000002712	LDHD	47.3451	-0.308994	0.256123	-1.20643	0.227652	0.837447
ENSSSCG00000002720	ENSSSCG00000002720	14.3856	1.48278	0.614841	2.41165	0.0158804	0.402035
ENSSSCG00000002722	DDX19B	226.894	0.204721	0.32399	0.631873	0.52747	0.939859
ENSSSCG00000002724	PDPR	26.1479	0.917524	0.451656	2.03147	0.0422078	0.548702
ENSSSCG00000002729	VAC14	3.64784	0.540143	0.80584	0.670286	0.502676	NA
ENSSSCG00000002734	MARVELD3	2.22118	1.40464	0.919433	1.52773	0.12658	NA
ENSSSCG00000002740	AP1G1	0.974017	1.05975	1.38196	0.766847	0.443173	NA
ENSSSCG00000002741	ZNF821	13.5946	0.0548407	0.477226	0.114916	0.908512	0.992318
ENSSSCG00000002743	IST1	12.7819	0.168318	0.504834	0.333413	0.738823	0.983122
ENSSSCG00000002746	DHODH	2.05999	0.304488	0.891387	0.341589	0.73266	NA
ENSSSCG00000002747	PMFBP1	27.9624	0.102062	0.433813	0.235268	0.814001	0.988973
ENSSSCG00000002748	DHX38	1.89222	1.66181	1.16548	1.42586	0.15391	NA
ENSSSCG00000002749	ENSSSCG00000002749	547.677	0.147622	0.267202	0.552473	0.580625	0.954997
ENSSSCG00000002752	ZFHX3	2.62831	-0.246464	0.770167	-0.320013	0.748959	NA
ENSSSCG00000002754	NQO1	40.5492	0.107487	0.40322	0.266571	0.789799	0.985537
ENSSSCG00000002759	COG8	128.134	0.135343	0.297124	0.45551	0.648742	0.971557
ENSSSCG00000002761	TMED6	56.9409	-0.257362	0.251224	-1.02443	0.305631	0.891788
ENSSSCG00000002762	TERF2	87.8783	-0.416747	0.292466	-1.42494	0.154174	0.776353
ENSSSCG00000002763	PRMT7	102.24	0.0436968	0.412702	0.10588	0.915678	0.992822
ENSSSCG00000002764	SMPD3	82.0151	0.549437	0.222495	2.46944	0.0135325	0.386791
ENSSSCG00000002767	TSNAXIP1	6.70072	0.431049	0.61086	0.705643	0.48041	0.936518
ENSSSCG00000002768	CENPT	3.61181	0.307757	0.805253	0.382187	0.702323	NA
ENSSSCG00000002769	THAP11	5.7214	-0.351929	0.696032	-0.505622	0.613122	0.9616
ENSSSCG00000002774	RIPOR1	123.095	0.126401	0.268856	0.470143	0.638253	0.96884
ENSSSCG00000002775	AGRP	1.0268	-0.794785	1.48868	-0.533886	0.59342	NA
ENSSSCG00000002777	HSD11B2	7.83117	-0.455274	0.531885	-0.855963	0.392018	0.919286
ENSSSCG00000002779	LRRC36	268.707	1.34713	0.550771	2.4459	0.0144493	0.386991
ENSSSCG00000002782	PLEKHG4	1.67427	0.366085	1.04791	0.349349	0.726827	NA
ENSSSCG00000002783	SLC9A5	4.67618	-0.275363	0.679296	-0.405365	0.685209	0.975504
ENSSSCG00000002786	ELMO3	61.2426	0.70715	0.311193	2.27238	0.0230634	0.453974
ENSSSCG00000002787	E2F4	8.75809	0.807672	0.564845	1.4299	0.152745	0.776353
ENSSSCG00000002790	ENSSSCG00000002790	293.13	0.0481458	0.265476	0.181357	0.856088	0.991963
ENSSSCG00000002792	None	1.79107	-0.703345	1.04091	-0.6757	0.499231	NA
ENSSSCG00000002793	FBXL8	6.78901	0.344634	0.547913	0.628993	0.529354	0.939859
ENSSSCG00000002799	CNOT1	243.909	0.644177	0.242665	2.65459	0.00794055	0.322523
ENSSSCG00000002802	GINS3	0.99357	-0.269317	1.50637	-0.178785	0.858106	NA
ENSSSCG00000002805	CFAP20	55.4638	0.321174	0.347832	0.92336	0.35582	0.90718
ENSSSCG00000002806	MMP15	14.1893	-0.162931	0.437219	-0.372653	0.709407	0.976979
ENSSSCG00000002807	USB1	1.13887	0.243981	1.44	0.169431	0.865458	NA
ENSSSCG00000002812	KIFC3	7.45046	0.39668	0.590651	0.671597	0.50184	0.938361
ENSSSCG00000002813	KATNB1	117.041	0.659502	0.331483	1.98955	0.0466402	0.574643
ENSSSCG00000002817	DRC7	1.85859	0.56943	0.976704	0.583012	0.559885	NA
ENSSSCG00000002818	PLLP	479.329	0.072528	0.313173	0.231591	0.816856	0.990009
ENSSSCG00000002819	ARL2BP	14.2985	0.873796	0.515318	1.69564	0.0899535	0.697366
ENSSSCG00000002820	RSPRY1	1.9992	1.49002	1.16598	1.27792	0.201277	NA
ENSSSCG00000002827	SLC6A2	2.43538	0.0350822	0.873088	0.0401817	0.967948	NA
ENSSSCG00000002831	IRX3	2.00426	-0.898803	1.09412	-0.821488	0.411368	NA
ENSSSCG00000002838	ZNF423	0.975472	-0.607019	1.22852	-0.494107	0.62123	NA
ENSSSCG00000002841	N4BP1	9.4522	-0.400046	0.800593	-0.499687	0.617295	0.963215
ENSSSCG00000002844	PHKB	2.07566	-1.05523	0.980764	-1.07593	0.281959	NA
ENSSSCG00000002846	DNAJA2	1.7945	1.1854	1.28658	0.921358	0.356864	NA
ENSSSCG00000002852	PLEKHF1	4.36969	-0.280564	0.727875	-0.385456	0.6999	0.976885
ENSSSCG00000002859	ANKRD27	103.747	0.102885	0.3158	0.325791	0.744583	0.983122
ENSSSCG00000002860	PDCD5	1.58454	-0.557681	1.04132	-0.535551	0.592269	NA
ENSSSCG00000002863	LRP3	29.9947	0.221289	0.385288	0.574347	0.565733	0.952309
ENSSSCG00000002865	GPATCH1	3.77874	0.663745	0.788166	0.842138	0.399711	NA
ENSSSCG00000002867	CEBPG	8.66264	0.210396	0.536584	0.392103	0.694982	0.976885
ENSSSCG00000002868	PEPD	7.9443	-0.576374	0.623072	-0.925053	0.354938	0.90718
ENSSSCG00000002869	LSM14A	3.15274	-0.231961	0.86983	-0.266674	0.78972	NA
ENSSSCG00000002873	GPI	3.26252	-2.03451	1.03196	-1.97151	0.0486659	NA
ENSSSCG00000002877	ENSSSCG00000002877	15.4665	0.573006	0.457402	1.25274	0.2103	0.824752
ENSSSCG00000002879	GRAMD1A	8.18152	0.403901	0.632611	0.638466	0.52317	0.939381
ENSSSCG00000002884	LSR	202.583	-0.0135601	0.309988	-0.043744	0.965108	0.995529
ENSSSCG00000002885	USF2	6.50827	-0.522784	0.600248	-0.870946	0.383784	0.919286
ENSSSCG00000002888	GAPDHS	92.0286	-0.0877726	0.281501	-0.311802	0.755191	0.983122
ENSSSCG00000002893	CD22	1.80171	0.27332	0.966023	0.282933	0.777228	NA
ENSSSCG00000002895	KMT2B	5.57114	-0.512362	0.613297	-0.835423	0.40348	0.920011
ENSSSCG00000002898	LIN37	48.4861	2.39233	0.62361	3.83627	0.00012492	0.0286606
ENSSSCG00000002904	HAUS5	2.86988	0.210065	0.824261	0.254852	0.798837	NA
ENSSSCG00000002905	RBM42	2.13908	1.29234	1.0658	1.21256	0.2253	NA
ENSSSCG00000002908	ZBTB32	4.35071	0.0317605	0.760921	0.0417395	0.966706	0.995529
ENSSSCG00000002910	ALKBH6	0.868012	0.0623284	1.41067	0.0441835	0.964758	NA
ENSSSCG00000002917	NFKBID	7.51142	0.343662	0.667143	0.515125	0.606466	0.961154
ENSSSCG00000002918	ENSSSCG00000002918	64.3579	0.235208	0.283175	0.830611	0.406194	0.92025
ENSSSCG00000002921	CLIP3	3.78904	-0.827391	0.944017	-0.876458	0.380781	NA
ENSSSCG00000002929	SYNE4	4.63912	-0.55669	0.72721	-0.765514	0.443965	0.929426
ENSSSCG00000002930	ZNF260	26.9801	0.0951823	0.374281	0.254307	0.799258	0.987916
ENSSSCG00000002931	ZNF565	22.8968	1.01885	0.466962	2.18187	0.0291193	0.491664
ENSSSCG00000002933	ZNF382	27.4843	0.674542	0.351544	1.9188	0.0550098	0.609201
ENSSSCG00000002952	YIF1B	18.9755	0.00553396	0.444417	0.0124522	0.990065	0.99893
ENSSSCG00000002953	None	119.256	0.193552	0.445601	0.434363	0.664025	0.971557
ENSSSCG00000002954	SPINT2	17.5966	1.03063	0.451021	2.2851	0.022307	0.446614
ENSSSCG00000002957	GGN	46.6104	0.298737	0.309554	0.965056	0.334517	0.898938
ENSSSCG00000002959	FAM98C	2.28034	-0.216378	1.01229	-0.213751	0.830741	NA
ENSSSCG00000002960	RASGRP4	25.2329	0.186993	0.400935	0.466392	0.640935	0.96884
ENSSSCG00000002962	MAP4K1	89.8555	-0.158621	0.326205	-0.486262	0.626781	0.964952
ENSSSCG00000002963	ENSSSCG00000002963	7.02716	0.135593	0.652856	0.207691	0.83547	0.991216
ENSSSCG00000002965	ACTN4	5.57631	-0.308025	0.595003	-0.517687	0.604677	0.960591
ENSSSCG00000002967	CAPN12	301.673	-0.111433	0.221559	-0.502951	0.614999	0.962019
ENSSSCG00000002988	ZNF546	9.05951	-0.163178	0.495542	-0.329292	0.741935	0.983122
ENSSSCG00000002991	TTC9B	3.57215	0.116739	0.73558	0.158703	0.873903	NA
ENSSSCG00000002993	CYP2A19	18.225	-0.325999	0.382701	-0.851837	0.394305	0.919286
ENSSSCG00000002994	CYP2F1	68.8739	-0.0827087	0.291547	-0.283689	0.776649	0.983122
ENSSSCG00000002996	RAB4B	1.41437	0.587201	1.16996	0.501898	0.615739	NA
ENSSSCG00000003000	ITPKC	1.12168	-0.939168	1.4872	-0.6315	0.527714	NA
ENSSSCG00000003013	B9D2	2.87065	-0.178688	0.819811	-0.217963	0.827458	NA
ENSSSCG00000003015	EXOSC5	3.98734	-0.170975	0.764175	-0.223738	0.822961	0.991216
ENSSSCG00000003016	CCDC97	6.57705	-0.0625857	0.585434	-0.106905	0.914865	0.992822
ENSSSCG00000003017	TGFB1	2.77214	0.900277	0.92055	0.977977	0.328086	NA
ENSSSCG00000003018	LIPE	47.8333	0.327944	0.34685	0.945491	0.344408	0.901613
ENSSSCG00000003021	None	1.37532	-0.849591	1.16143	-0.731503	0.464472	NA
ENSSSCG00000003022	TMEM145	8.32084	0.323144	0.494314	0.653724	0.51329	0.939381
ENSSSCG00000003024	PRR19	8.37924	-0.264078	0.538889	-0.490041	0.624105	0.964651
ENSSSCG00000003030	CIC	7.09372	-0.769903	0.547881	-1.40524	0.15995	0.784466
ENSSSCG00000003035	GSK3A	85.1304	0.0385257	0.269861	0.142761	0.886479	0.992318
ENSSSCG00000003040	ARHGEF1	1.24472	1.38059	1.2752	1.08264	0.278966	NA
ENSSSCG00000003042	ENSSSCG00000003042	5.1149	-0.196924	0.676623	-0.29104	0.771021	0.983122
ENSSSCG00000003049	ERFL	8.40901	-0.327461	0.538763	-0.607802	0.543319	0.946099
ENSSSCG00000003054	ZNF575	2.5514	0.0170094	0.914945	0.0185906	0.985168	NA
ENSSSCG00000003055	XRCC1	4.66964	-0.148205	0.594748	-0.24919	0.803214	0.98817
ENSSSCG00000003059	ZNF428	1.04371	-0.36725	1.18335	-0.310347	0.756297	NA
ENSSSCG00000003061	CADM4	35.2816	0.642508	0.47963	1.33959	0.180378	0.805796
ENSSSCG00000003064	ETHE1	2.18036	0.0808623	1.00744	0.0802653	0.936026	NA
ENSSSCG00000003066	None	10.8911	-0.183007	0.486253	-0.376362	0.706648	0.976979
ENSSSCG00000003068	SMG9	2.53359	-0.473189	0.819656	-0.577301	0.563736	NA
ENSSSCG00000003069	KCNN4	2.47463	-0.754708	1.0097	-0.747457	0.454788	NA
ENSSSCG00000003070	ZNF45	5.15627	-0.488913	0.590329	-0.828204	0.407555	0.921698
ENSSSCG00000003071	ZNF404	2.77276	-0.128586	0.819297	-0.156947	0.875287	NA
ENSSSCG00000003079	ENSSSCG00000003079	1.36618	-1.80734	1.3586	-1.33029	0.183421	NA
ENSSSCG00000003081	CEACAM16	4.10563	0.855341	0.671155	1.27443	0.202511	0.816242
ENSSSCG00000003083	CBLC	6.3454	0.287491	0.67462	0.426152	0.669997	0.972804
ENSSSCG00000003085	CLPTM1	2.66861	-0.502107	0.883412	-0.568372	0.569782	NA
ENSSSCG00000003090	ENSSSCG00000003090	1.10838	0.139814	1.33583	0.104664	0.916642	NA
ENSSSCG00000003091	None	1.58884	0.35906	1.06192	0.338124	0.73527	NA
ENSSSCG00000003092	FOXA3	14.7299	0.36181	0.398116	0.908806	0.363452	0.911078
ENSSSCG00000003098	PPP5C	23.8557	-0.133225	0.339106	-0.392872	0.694414	0.976885
ENSSSCG00000003101	HIF3A	55.3018	-0.430949	0.289008	-1.49113	0.135927	0.756684
ENSSSCG00000003103	FKRP	1.00867	1.38189	1.31961	1.0472	0.29501	NA
ENSSSCG00000003104	STRN4	1.76298	-0.374499	1.01253	-0.369866	0.711483	NA
ENSSSCG00000003105	SLC1A5	8.13162	0.0897545	0.524928	0.170984	0.864236	0.991963
ENSSSCG00000003107	ARHGAP35	2.2779	-1.62418	1.02981	-1.57716	0.11476	NA
ENSSSCG00000003108	NPAS1	1.1991	0.910008	1.4951	0.608661	0.542749	NA
ENSSSCG00000003110	ZC3H4	5.89887	-0.212684	0.558961	-0.3805	0.703575	0.976885
ENSSSCG00000003112	BBC3	3.78868	-0.0594408	0.761231	-0.0780851	0.93776	NA
ENSSSCG00000003128	LIG1	2.04287	0.701639	0.979626	0.716232	0.473848	NA
ENSSSCG00000003131	SYNGR4	1.27339	1.76981	1.20816	1.46488	0.142954	NA
ENSSSCG00000003133	GRIN2D	4.1016	-0.126162	0.698781	-0.180545	0.856724	0.991963
ENSSSCG00000003137	PLEKHA4	1.83314	0.613243	0.964657	0.635711	0.524965	NA
ENSSSCG00000003139	BCAT2	1.74259	1.79148	2.99418	0.598319	0.549627	NA
ENSSSCG00000003140	FGF21	27.9186	0.442123	0.35468	1.24654	0.212567	0.826894
ENSSSCG00000003143	MAMSTR	96.0294	0.583689	0.304758	1.91525	0.0554603	0.609201
ENSSSCG00000003144	DHDH	12.8909	0.0426337	0.488678	0.0872429	0.930478	0.994845
ENSSSCG00000003145	FUT2	62.4022	0.748054	0.350588	2.13371	0.0328662	0.496221
ENSSSCG00000003146	NTN5	33.2632	0.444574	0.374282	1.1878	0.23491	0.84214
ENSSSCG00000003147	CA11	5.80599	0.32668	0.555229	0.58837	0.556284	0.948605
ENSSSCG00000003148	DBP	5.87349	0.555912	0.634355	0.876343	0.380844	0.919286
ENSSSCG00000003149	TULP2	62.5993	-0.391174	0.533432	-0.733316	0.463365	0.932222
ENSSSCG00000003150	NUCB1	1.79649	-0.887308	1.19558	-0.742158	0.457992	NA
ENSSSCG00000003152	RUVBL2	10.1416	0.615575	0.519296	1.1854	0.235858	0.842222
ENSSSCG00000003153	FTL	21.9812	0.431759	0.517776	0.833872	0.404353	0.920011
ENSSSCG00000003154	GYS1	228.376	-1.23377	0.464322	-2.65714	0.00788058	0.321626
ENSSSCG00000003155	PPP1R15A	2.23101	-0.0300869	0.995306	-0.0302288	0.975885	NA
ENSSSCG00000003156	HRC	59.9662	-0.451365	0.491388	-0.918552	0.35833	0.908833
ENSSSCG00000003160	NTF4	7.02948	-0.379964	0.520654	-0.729783	0.465523	0.932607
ENSSSCG00000003161	PRRG2	78.7243	0.112456	0.317875	0.353773	0.723509	0.982653
ENSSSCG00000003165	RPS11	8.87756	-0.00778219	0.5151	-0.0151081	0.987946	0.998326
ENSSSCG00000003169	PIH1D1	71.5332	0.120035	0.313188	0.383267	0.701522	0.976885
ENSSSCG00000003177	ENSSSCG00000003177	12.9643	1.33001	0.5381	2.47168	0.0134481	0.386791
ENSSSCG00000003178	IRF3	5.47563	0.410875	0.618968	0.663807	0.506814	0.938361
ENSSSCG00000003183	RRAS	1.92539	0.270403	0.925516	0.292165	0.770161	NA
ENSSSCG00000003187	FCGRT	9.18172	-0.171894	0.580292	-0.296219	0.767063	0.983122
ENSSSCG00000003189	PRMT1	6.61388	1.10369	0.59048	1.86915	0.0616025	0.627176
ENSSSCG00000003191	TSKS	4.98607	0.0962378	0.622159	0.154684	0.877071	0.992318
ENSSSCG00000003192	IL4I1	23.8127	0.672859	0.515984	1.30403	0.192223	0.813938
ENSSSCG00000003193	TBC1D17	29.485	0.359101	0.414634	0.866068	0.386453	0.919286
ENSSSCG00000003194	AKT1S1	4.29895	-0.186831	0.679987	-0.274756	0.783504	0.984843
ENSSSCG00000003195	PNKP	578.459	-0.156981	0.27123	-0.578776	0.56274	0.950667
ENSSSCG00000003196	PTOV1	101.078	0.252361	0.326174	0.7737	0.439108	0.926619
ENSSSCG00000003198	FUZ	26.997	-0.0746441	0.431336	-0.173053	0.86261	0.991963
ENSSSCG00000003199	AP2A1	12.5165	-0.397643	0.506472	-0.785124	0.432381	0.926473
ENSSSCG00000003201	ATF5	42.7875	0.0772581	0.383519	0.201445	0.84035	0.991216
ENSSSCG00000003204	VRK3	29.1053	0.0617941	0.357505	0.172848	0.862771	0.991963
ENSSSCG00000003211	NR1H2	2.1436	0.121273	0.934265	0.129806	0.89672	NA
ENSSSCG00000003212	NAPSA	18.1508	-0.0418793	0.51834	-0.0807951	0.935605	0.994845
ENSSSCG00000003214	KCNC3	3.02422	-0.268515	0.781001	-0.343808	0.73099	NA
ENSSSCG00000003217	JOSD2	36.252	-0.070217	0.438996	-0.159949	0.872921	0.992131
ENSSSCG00000003218	MYBPC2	94.4177	-1.06438	0.387695	-2.74542	0.00604338	0.288215
ENSSSCG00000003219	GARIN5A	30.3911	-0.723443	0.334989	-2.1596	0.0308037	0.492088
ENSSSCG00000003222	SYT3	8.48493	0.377614	0.515965	0.731861	0.464254	0.932222
ENSSSCG00000003225	ENSSSCG00000003225	29.1952	-0.339987	0.341974	-0.994189	0.320131	0.897967
ENSSSCG00000003230	CLDND2	22.9236	0.826502	0.403489	2.04838	0.0405223	0.537341
ENSSSCG00000003231	NKG7	5.00522	1.75235	0.775112	2.26077	0.0237736	0.459713
ENSSSCG00000003233	ZNF175	5.86198	0.488368	0.599694	0.814361	0.415438	0.923724
ENSSSCG00000003236	ENSSSCG00000003236	11.303	-0.608413	0.450906	-1.34931	0.177236	0.80286
ENSSSCG00000003239	HAS1	9.28013	0.380169	0.476763	0.797395	0.425221	0.926148
ENSSSCG00000003240	ENSSSCG00000003240	3.51509	-0.0332047	0.683018	-0.0486147	0.961226	NA
ENSSSCG00000003253	ENSSSCG00000003253	18.6104	0.257989	0.469989	0.548925	0.583057	0.956052
ENSSSCG00000003255	CACNG8	1.92872	1.02924	0.964976	1.0666	0.286152	NA
ENSSSCG00000003261	ENSSSCG00000003261	4.22344	-0.939744	0.672996	-1.39636	0.162607	0.787697
ENSSSCG00000003262	TFPT	4.17299	-0.41519	0.679026	-0.61145	0.540902	0.945197
ENSSSCG00000003263	PRPF31	1.69649	0.64953	0.98519	0.659294	0.509707	NA
ENSSSCG00000003264	CNOT3	174.036	0.121172	0.317649	0.381465	0.702858	0.976885
ENSSSCG00000003265	LENG1	50.8174	0.0265001	0.306554	0.0864451	0.931113	0.994845
ENSSSCG00000003266	TMC4	1.29419	-0.440344	1.16387	-0.378346	0.705173	NA
ENSSSCG00000003268	TSEN34	17.6117	0.518095	0.495981	1.04458	0.296215	0.887768
ENSSSCG00000003269	LENG9	5.61941	-0.286398	0.605922	-0.472665	0.636452	0.96884
ENSSSCG00000003271	TTYH1	17.8459	-0.0616907	0.438376	-0.140726	0.888087	0.992318
ENSSSCG00000003288	HSPBP1	3.23889	0.903991	0.851	1.06227	0.288113	NA
ENSSSCG00000003289	ISOC2	4.75104	-0.707467	0.715934	-0.988174	0.323067	0.897967
ENSSSCG00000003301	PPP6R1	3.2341	-0.211253	0.834555	-0.253132	0.800166	NA
ENSSSCG00000003322	ENSSSCG00000003322	99.3821	-0.0970964	0.24821	-0.391187	0.695659	0.976885
ENSSSCG00000003326	PEG3	1.7241	0.243848	1.03409	0.235809	0.813581	NA
ENSSSCG00000003338	PUSL1	272.524	0.423716	0.330851	1.28068	0.200305	0.813938
ENSSSCG00000003339	INTS11	90.1714	0.164062	0.256649	0.639245	0.522663	0.939381
ENSSSCG00000003341	TAS1R3	94.4671	0.639867	0.449161	1.42458	0.154278	0.776353
ENSSSCG00000003342	DVL1	2.3113	-1.58138	0.995527	-1.58848	0.112177	NA
ENSSSCG00000003343	ATAD3A	1.66201	-0.483726	1.03697	-0.466482	0.640871	NA
ENSSSCG00000003344	VWA1	3.12369	0.922294	0.903704	1.02057	0.307458	NA
ENSSSCG00000003350	MIB2	1.76626	0.0620025	0.924051	0.0670986	0.946503	NA
ENSSSCG00000003351	MMP23B	10.4023	-0.207604	0.524271	-0.395986	0.692115	0.976885
ENSSSCG00000003352	ENSSSCG00000003352	18.7618	-0.0107783	0.415893	-0.025916	0.979324	0.997125
ENSSSCG00000003353	SLC35E2B	8.94857	0.352714	0.516111	0.683407	0.49435	0.938361
ENSSSCG00000003354	CCNL2	29.3613	-0.0461033	0.351166	-0.131286	0.895549	0.992318
ENSSSCG00000003356	MMEL1	343.813	0.570654	0.351334	1.62425	0.104323	0.720021
ENSSSCG00000003359	TPRG1L	4.19663	0.5747	0.748642	0.767657	0.442691	0.929038
ENSSSCG00000003360	WRAP73	24.4194	0.298718	0.426316	0.700696	0.483493	0.938008
ENSSSCG00000003362	CEP104	31.4383	-0.195203	0.384743	-0.507359	0.611903	0.9616
ENSSSCG00000003368	RNF207	4.24447	-0.54691	0.688928	-0.793856	0.427279	0.926148
ENSSSCG00000003369	ICMT	8.56738	-1.00781	0.665674	-1.51397	0.130034	0.755498
ENSSSCG00000003379	KLHL21	5.47894	0.0491264	0.557087	0.0881844	0.92973	0.994845
ENSSSCG00000003383	ZBTB48	367.737	-0.0952227	0.355326	-0.267987	0.788709	0.984987
ENSSSCG00000003384	DNAJC11	52.2402	0.198267	0.368669	0.537793	0.59072	0.958321
ENSSSCG00000003395	PIK3CD	194.736	-0.0834613	0.287657	-0.290141	0.771708	0.983122
ENSSSCG00000003396	CLSTN1	10.4067	0.00122535	0.47265	0.00259251	0.997931	0.999843
ENSSSCG00000003398	UBE4B	7.9265	0.0333209	0.783795	0.0425123	0.96609	0.995529
ENSSSCG00000003400	NMNAT1	1.47595	-0.6411	1.20802	-0.530701	0.595626	NA
ENSSSCG00000003401	KIF1B	11.0173	-0.478546	0.723517	-0.661416	0.508345	0.939381
ENSSSCG00000003402	PGD	4.34015	0.406408	0.66988	0.606687	0.544059	0.946611
ENSSSCG00000003407	CASZ1	4.72533	-0.521028	0.647775	-0.804335	0.421204	0.926148
ENSSSCG00000003410	MASP2	285.76	-0.213358	0.339973	-0.627574	0.530283	0.939859
ENSSSCG00000003412	EXOSC10	1.39161	-0.150038	1.1646	-0.128832	0.89749	NA
ENSSSCG00000003413	MTOR	3.71658	-0.21316	0.692415	-0.30785	0.758196	NA
ENSSSCG00000003414	ANGPTL7	32.2074	0.258836	0.471238	0.549269	0.582821	0.956052
ENSSSCG00000003419	MAD2L2	60.0405	0.281621	0.334593	0.841683	0.399966	0.919786
ENSSSCG00000003421	ENSSSCG00000003421	28.7928	0.598267	0.480094	1.24614	0.212711	0.826894
ENSSSCG00000003428	MTHFR	2.56418	0.630782	0.834527	0.755856	0.449735	NA
ENSSSCG00000003438	VPS13D	2.84308	0.891015	0.801315	1.11194	0.266163	NA
ENSSSCG00000003439	DHRS3	2.75977	0.357302	0.970276	0.368248	0.712689	NA
ENSSSCG00000003449	LRRC38	2.31458	-1.26964	1.22163	-1.0393	0.298666	NA
ENSSSCG00000003455	FHAD1	1.05083	0.497942	1.27567	0.390338	0.696286	NA
ENSSSCG00000003458	EFHD2	1.74063	-0.109678	1.18424	-0.0926148	0.92621	NA
ENSSSCG00000003459	CELA2A	8.47752	0.852131	0.529265	1.61003	0.107392	0.721244
ENSSSCG00000003460	CASP9	10.9323	0.372208	0.521754	0.713378	0.475612	0.934483
ENSSSCG00000003461	RSC1A1	3.13378	-0.996076	0.815191	-1.22189	0.221748	NA
ENSSSCG00000003463	AGMAT	2.10519	0.546725	0.898307	0.608617	0.542778	NA
ENSSSCG00000003464	DNAJC16	11.0632	0.329212	0.67901	0.484841	0.627789	0.965321
ENSSSCG00000003468	PLEKHM2	5.52458	0.396791	0.608757	0.651805	0.514527	0.939381
ENSSSCG00000003476	ENSSSCG00000003476	24.2366	-0.0124594	0.372721	-0.0334282	0.973333	0.996554
ENSSSCG00000003479	MFAP2	1.07832	0.959257	1.64771	0.582175	0.560449	NA
ENSSSCG00000003484	PADI6	3.17543	0.0171807	0.806971	0.0212904	0.983014	NA
ENSSSCG00000003486	ARHGEF10L	2.51259	-0.0621243	0.995394	-0.0624117	0.950235	NA
ENSSSCG00000003488	UBR4	7.72211	-1.68518	0.6485	-2.59858	0.00936109	0.348536
ENSSSCG00000003489	EMC1	70.7086	0.422421	0.378476	1.11611	0.264376	0.863472
ENSSSCG00000003491	AKR7A2	32.3647	-0.75641	0.345159	-2.19148	0.0284169	0.485955
ENSSSCG00000003492	SLC66A1	402.981	-0.191678	0.28866	-0.664024	0.506675	0.938361
ENSSSCG00000003493	CAPZB	18.119	0.371811	0.372415	0.998377	0.318097	0.897967
ENSSSCG00000003505	DDOST	271.758	-0.150721	0.370647	-0.406644	0.68427	0.975504
ENSSSCG00000003506	PINK1	14.321	-0.547453	0.428218	-1.27844	0.201093	0.814172
ENSSSCG00000003512	EIF4G3	12.5565	-1.38927	0.416168	-3.33825	0.000843094	0.0982118
ENSSSCG00000003513	ECE1	0.880077	-0.913835	1.42603	-0.640825	0.521637	NA
ENSSSCG00000003514	HSPG2	10.5715	-0.450045	0.605301	-0.743507	0.457175	0.932222
ENSSSCG00000003521	ENSSSCG00000003521	29.8939	0.0407074	0.364009	0.111831	0.910958	0.992346
ENSSSCG00000003531	KDM1A	95.404	-0.135096	0.386448	-0.349583	0.726652	0.982653
ENSSSCG00000003532	LUZP1	232.172	0.176272	0.257412	0.684783	0.493481	0.938361
ENSSSCG00000003552	AUNIP	280.254	0.42956	0.340978	1.25979	0.207746	0.823322
ENSSSCG00000003553	MTFR1L	2.70136	0.118201	0.910591	0.129806	0.89672	NA
ENSSSCG00000003559	ARID1A	4.88814	-0.908437	0.682768	-1.33052	0.183347	0.808189
ENSSSCG00000003561	ZDHHC18	1.76369	-1.17839	1.09408	-1.07706	0.281454	NA
ENSSSCG00000003564	GPATCH3	7.26901	-0.0218371	0.677808	-0.0322172	0.974299	0.996619
ENSSSCG00000003566	NUDC	4.93005	-1.14564	0.779934	-1.46889	0.141862	0.764613
ENSSSCG00000003569	SLC9A1	44.6186	0.117769	0.37855	0.311106	0.75572	0.983122
ENSSSCG00000003572	SYTL1	1.8803	0.123454	0.964427	0.128007	0.898143	NA
ENSSSCG00000003577	WASF2	0.845682	-0.731314	1.58949	-0.460095	0.645448	NA
ENSSSCG00000003580	EYA3	33.572	0.563295	0.338635	1.66343	0.0962266	0.701174
ENSSSCG00000003582	SMPDL3B	5.41751	0.858145	0.664544	1.29133	0.196589	0.813938
ENSSSCG00000003584	THEMIS2	4.05868	-0.706097	0.794387	-0.888858	0.37408	0.914163
ENSSSCG00000003586	EPB41	28.9682	1.04128	0.442758	2.3518	0.018683	0.415635
ENSSSCG00000003589	MECR	63.2912	-0.305736	0.486582	-0.628334	0.529785	0.939859
ENSSSCG00000003600	TINAGL1	2.41433	-1.23667	0.868875	-1.4233	0.154649	NA
ENSSSCG00000003601	HCRTR1	107.272	0.127821	0.329478	0.387952	0.698052	0.976885
ENSSSCG00000003603	COL16A1	2.0542	-1.22933	0.948135	-1.29658	0.194777	NA
ENSSSCG00000003610	IQCC	50.8129	0.589485	0.352976	1.67004	0.0949107	0.701075
ENSSSCG00000003612	EIF3I	7.14043	0.398614	0.62029	0.642625	0.520467	0.939381
ENSSSCG00000003613	HDAC1	6.74406	0.299735	0.675898	0.443462	0.657431	0.971557
ENSSSCG00000003617	TXLNA	6.5945	-0.251624	0.562864	-0.447042	0.654845	0.971557
ENSSSCG00000003627	ZMYM4	58.785	0.758875	0.290967	2.60811	0.00910429	0.346944
ENSSSCG00000003628	CLSPN	31.8209	-0.172652	0.409168	-0.421959	0.673055	0.972804
ENSSSCG00000003630	AGO3	1.38699	-1.03825	1.1199	-0.927096	0.353877	NA
ENSSSCG00000003632	ENSSSCG00000003632	2.66146	-0.0838242	1.05049	-0.0797957	0.9364	NA
ENSSSCG00000003637	MAP7D1	67.5595	-0.176249	0.376089	-0.468636	0.63933	0.96884
ENSSSCG00000003643	SF3A3	1.53307	-0.806994	1.16547	-0.692419	0.488674	NA
ENSSSCG00000003644	FHL3	3.02808	-0.499706	0.810416	-0.616605	0.537495	NA
ENSSSCG00000003648	RRAGC	136.312	-0.485062	0.327752	-1.47997	0.138882	0.759916
ENSSSCG00000003650	GJA9	39.4919	-0.19307	0.420479	-0.459165	0.646115	0.970872
ENSSSCG00000003651	RHBDL2	23.0983	-0.0833582	0.41062	-0.203006	0.839131	0.991216
ENSSSCG00000003654	MACF1	5.2218	-0.602979	0.622207	-0.969098	0.332496	0.898938
ENSSSCG00000003660	PABPC4	1.2361	-2.12915	1.25002	-1.70329	0.0885136	NA
ENSSSCG00000003663	HPCAL1	1.93919	1.41993	1.06966	1.32746	0.184356	NA
ENSSSCG00000003664	PPIE	1.00982	-1.08157	1.30933	-0.82605	0.408775	NA
ENSSSCG00000003672	CAP1	12.5676	0.337268	0.429183	0.785837	0.431963	0.926473
ENSSSCG00000003673	SEH1L	2.94164	0.175688	1.13481	0.154817	0.876966	NA
ENSSSCG00000003679	PPP4R1	58.5302	0.0593647	0.300325	0.197668	0.843305	0.991928
ENSSSCG00000003680	RALBP1	8.01562	-0.233249	0.481111	-0.484813	0.627809	0.965321
ENSSSCG00000003682	ANKRD12	5.49645	-0.964067	0.736723	-1.30859	0.190674	0.813938
ENSSSCG00000003684	MTCL1	1.03021	-1.53863	1.67003	-0.921322	0.356883	NA
ENSSSCG00000003687	EPB41L3	2.37321	-0.736015	0.910257	-0.808579	0.418757	NA
ENSSSCG00000003690	DLGAP1	1.96154	2.11931	1.19216	1.77771	0.0754519	NA
ENSSSCG00000003691	MYL12A	8.05323	0.761937	0.636035	1.19795	0.230937	0.841084
ENSSSCG00000003693	MYOM1	10.5354	-1.12359	0.50885	-2.2081	0.0272372	0.482681
ENSSSCG00000003694	EMILIN2	9.78458	0.0337853	0.512261	0.0659532	0.947415	0.994845
ENSSSCG00000003699	GREB1L	95.2873	0.359269	0.3683	0.97548	0.329322	0.898938
ENSSSCG00000003700	ESCO1	9.94923	-0.553113	0.53448	-1.03486	0.300733	0.891385
ENSSSCG00000003705	CABLES1	7.74336	0.406117	0.484612	0.838026	0.402016	0.920011
ENSSSCG00000003707	NPC1	22.0694	0.198525	0.453856	0.437418	0.661808	0.971557
ENSSSCG00000003711	CABYR	18.3176	0.0350569	0.445083	0.0787649	0.93722	0.994845
ENSSSCG00000003712	OSBPL1A	4.53262	-0.157681	0.908063	-0.173645	0.862144	0.991963
ENSSSCG00000003729	RNF125	2.10501	0.609725	0.929708	0.655824	0.511937	NA
ENSSSCG00000003731	GAREM1	1.05694	2.72709	1.87199	1.45679	0.145175	NA
ENSSSCG00000003738	MAPRE2	11.5169	-0.730472	0.703376	-1.03852	0.299027	0.889142
ENSSSCG00000003741	ENSSSCG00000003741	3.03124	0.00285278	0.811278	0.0035164	0.997194	NA
ENSSSCG00000003743	GALNT1	126.848	0.126214	0.468041	0.269665	0.787418	0.984987
ENSSSCG00000003755	MCOLN2	0.997823	-0.846306	1.47756	-0.572771	0.566799	NA
ENSSSCG00000003757	SSX2IP	0.9828	-1.12003	1.37302	-0.815741	0.414648	NA
ENSSSCG00000003758	CTBS	10.5681	-0.584617	0.492091	-1.18803	0.234823	0.84214
ENSSSCG00000003760	TTLL7	1.76173	0.0600421	1.03093	0.0582409	0.953557	NA
ENSSSCG00000003761	ADGRL2	5.91218	-0.305793	0.686978	-0.445128	0.656227	0.971557
ENSSSCG00000003766	DNAJB4	3.22619	0.267448	0.825502	0.323982	0.745952	NA
ENSSSCG00000003768	NEXN	79.038	-0.458928	0.537805	-0.853336	0.393473	0.919286
ENSSSCG00000003770	MIGA1	3.16142	0.6938	0.803784	0.863168	0.388045	NA
ENSSSCG00000003771	FUBP1	384.829	-0.940678	0.44336	-2.1217	0.0338628	0.501656
ENSSSCG00000003772	ZZZ3	1.9148	-0.78572	1.00293	-0.783423	0.433379	NA
ENSSSCG00000003773	AK5	21.1559	0.166906	0.337373	0.494722	0.620796	0.964208
ENSSSCG00000003776	ACADM	1.46954	0.431617	1.3113	0.329152	0.742041	NA
ENSSSCG00000003779	TYW3	53.558	0.278267	0.516258	0.539007	0.589882	0.957898
ENSSSCG00000003784	LRRIQ3	19.6215	0.708663	0.465298	1.52303	0.127751	0.754682
ENSSSCG00000003787	ZRANB2	4.71716	-0.266238	0.653129	-0.407636	0.683541	0.975504
ENSSSCG00000003788	PTGER3	59.0154	0.799305	0.507094	1.57625	0.114969	0.727296
ENSSSCG00000003790	ANKRD13C	25.5791	-0.434028	0.329477	-1.31733	0.187729	0.81101
ENSSSCG00000003791	SRSF11	49.4931	-0.325931	0.29969	-1.08756	0.276788	0.877794
ENSSSCG00000003792	ENSSSCG00000003792	1.02719	-0.927361	1.46364	-0.633598	0.526343	NA
ENSSSCG00000003793	LRRC7	1.6864	1.45237	1.24192	1.16946	0.242219	NA
ENSSSCG00000003798	SERBP1	8.46831	-1.25636	0.644924	-1.94807	0.0514063	0.591189
ENSSSCG00000003799	IL12RB2	59.1078	-0.0625102	0.614423	-0.101738	0.918965	0.993743
ENSSSCG00000003805	PDE4B	5.44888	-1.49834	0.684145	-2.19009	0.028518	0.485955
ENSSSCG00000003809	JAK1	4.78997	0.0322244	0.689793	0.0467161	0.962739	0.995529
ENSSSCG00000003811	ROR1	9.22445	-0.213644	0.477932	-0.447017	0.654862	0.971557
ENSSSCG00000003812	EFCAB7	13.7725	-0.907338	0.425153	-2.13414	0.0328311	0.496221
ENSSSCG00000003818	DOCK7	24.1779	-0.128301	0.374376	-0.342707	0.731819	0.982962
ENSSSCG00000003819	ANGPTL3	84.5725	-0.150262	0.340028	-0.441911	0.658553	0.971557
ENSSSCG00000003820	USP1	196.258	-0.211891	0.225811	-0.938356	0.348061	0.901613
ENSSSCG00000003825	ENSSSCG00000003825	4.15696	0.217289	0.761212	0.285452	0.775298	0.983122
ENSSSCG00000003828	FGGY	4.83296	1.25706	0.720724	1.74416	0.0811317	0.68203
ENSSSCG00000003830	MYSM1	1.0201	-1.57947	1.43003	-1.1045	0.269375	NA
ENSSSCG00000003839	PLPP3	1.49129	-0.964415	1.14396	-0.843052	0.399199	NA
ENSSSCG00000003844	TTC4	41.8276	0.29972	0.408071	0.734482	0.462655	0.932222
ENSSSCG00000003849	MAGOH	2.84779	1.58119	0.893493	1.76967	0.0767814	NA
ENSSSCG00000003850	CZIB	32.3099	0.739704	0.35756	2.06876	0.0385689	0.530487
ENSSSCG00000003852	SLC1A7	18.9271	-0.203851	0.510965	-0.398954	0.689927	0.976885
ENSSSCG00000003854	ECHDC2	2.85693	-0.571765	0.808039	-0.707596	0.479196	NA
ENSSSCG00000003857	ZYG11B	2.01564	-2.8841	1.16908	-2.46698	0.0136258	NA
ENSSSCG00000003859	TUT4	2.37624	-0.275299	0.965928	-0.28501	0.775637	NA
ENSSSCG00000003861	ORC1	14.2875	-0.462143	0.439384	-1.0518	0.292892	0.886575
ENSSSCG00000003862	CC2D1B	49.9768	-0.397144	0.344821	-1.15174	0.249429	0.850703
ENSSSCG00000003863	ZFYVE9	5.8209	0.0677125	0.616736	0.109792	0.912575	0.992377
ENSSSCG00000003868	ENSSSCG00000003868	70.9182	-0.204321	0.34314	-0.595446	0.551545	0.948555
ENSSSCG00000003870	NRDC	126.552	-0.578836	0.306995	-1.88549	0.0593635	0.62001
ENSSSCG00000003875	TTC39A	70.5125	-0.551413	0.402376	-1.37039	0.170565	0.794689
ENSSSCG00000003876	CDKN2C	2.93717	0.493082	0.924881	0.53313	0.593944	NA
ENSSSCG00000003881	SPATA6	2.75094	0.763389	0.941821	0.810546	0.417626	NA
ENSSSCG00000003882	SLC5A9	0.882047	-0.94176	1.33503	-0.705424	0.480546	NA
ENSSSCG00000003885	CMPK1	1.41356	-0.491995	1.09305	-0.450113	0.652629	NA
ENSSSCG00000003888	STIL	0.854959	0.0725914	1.53156	0.0473972	0.962197	NA
ENSSSCG00000003904	LRRC41	2.65892	1.11485	0.948447	1.17545	0.239814	NA
ENSSSCG00000003905	RAD54L	751.398	-0.00680137	0.220676	-0.0308206	0.975413	0.997015
ENSSSCG00000003908	TSPAN1	2.74089	0.189132	0.922991	0.204912	0.837641	NA
ENSSSCG00000003909	PIK3R3	31.9297	0.37452	0.450804	0.830783	0.406096	0.92025
ENSSSCG00000003913	MAST2	5.25825	-0.183515	0.599696	-0.306013	0.759595	0.983122
ENSSSCG00000003914	PRDX1	100.39	0.596034	0.393741	1.51377	0.130084	0.755498
ENSSSCG00000003917	TESK2	72.3208	0.314269	0.284072	1.1063	0.268596	0.869308
ENSSSCG00000003918	TOE1	17.0314	0.78335	0.492106	1.59183	0.111423	0.723742
ENSSSCG00000003919	MUTYH	39.547	0.702785	0.390974	1.79752	0.0722525	0.659935
ENSSSCG00000003921	ZSWIM5	5.03287	0.855228	0.729022	1.17312	0.240749	0.846151
ENSSSCG00000003923	HECTD3	1.19528	-0.258122	1.15547	-0.223391	0.823232	NA
ENSSSCG00000003926	BTBD19	4.41489	-0.542557	0.724567	-0.748802	0.453976	0.931362
ENSSSCG00000003928	PLK3	1.25403	0.514833	1.10906	0.464206	0.6425	NA
ENSSSCG00000003929	BEST4	28.1904	-0.0398433	0.372676	-0.106911	0.914859	0.992822
[truncated: 11,993 more rows]

## Sheet: PRJNA302287
	name	baseMean	log2FoldChange	lfcSE	stat	pvalue	padj
[truncated: 15,841 more rows]

[truncated: 6 more sheets: PRJNA359473, PRJNA387276, PRJNA480676, PRJNA695218, PRJNA854631, Self test]
