# Supplementary material for: Meta-analysis of muscle transcriptome data identifies key genes influencing intramuscular fat content in pigs
Source: Anim Biosci. 2025 Apr 28;38(8):1622–32. doi: 10.5713/ab.24.0905 (PMC12229906; doi:10.5713/ab.24.0905)
Supplement: Supplementary file 5 [file ab-24-0905-Supplementary-5.xlsx]

## Sheet: Sheet1
ensembl	symbol	signcon	randomSummary	randomCi.lb	randomCi.ub	randomP	het_QE	het_QEp	het_QM	het_QMp	error	rank
ENSSSCG00000020046	U6	-2	-1.9312	-2.11045	-1.75194	5.69e-99	7.6832	0.005574	445.879	5.69e-99	FALSE	1
ENSSSCG00000026789	None	2	1.74303	1.53197	1.9541	6.35e-59	7.6832	0.005574	261.98	6.35e-59	FALSE	2
ENSSSCG00000051049	ENSSSCG00000051049	4	1.79797	1.47995	2.116	1.55e-28	18.0745	0.000425	122.784	1.55e-28	FALSE	3
ENSSSCG00000016522	PTN	-2	-1.47469	-1.65091	-1.29846	1.87e-60	7.6832	0.005574	269.009	1.87e-60	FALSE	4
ENSSSCG00000048533	None	-2	-1.40135	-1.57253	-1.23017	6.18e-58	7.6832	0.005574	257.446	6.18e-58	FALSE	5
ENSSSCG00000021874	UNC5C	-2	-2.22866	-2.82004	-1.63727	1.51e-13	7.6832	0.005574	54.556	1.51e-13	FALSE	6
ENSSSCG00000015767	SPATA4	-2	-1.61519	-1.9148	-1.31559	4.27e-26	7.6832	0.005574	111.646	4.27e-26	FALSE	7
ENSSSCG00000032354	KDM5D	2	1.4204	1.21453	1.62627	1.15e-41	NA	NA	182.868	1.15e-41	FALSE	8
ENSSSCG00000020565	U5	-2	-1.44339	-1.6725	-1.21428	5.02e-35	7.6832	0.005574	152.464	5.02e-35	FALSE	9
ENSSSCG00000010535	HPSE2	-2	-1.11881	-1.19973	-1.0379	#######	7.6832	0.005574	734.456	#######	FALSE	10
ENSSSCG00000039415	CCDC197	3	1.31558	1.13438	1.49677	5.93e-46	8.1798	0.016741	202.506	5.93e-46	FALSE	11
ENSSSCG00000048286	None	-4	-1.30751	-1.49442	-1.1206	8.75e-43	9.80586	0.020291	187.986	8.75e-43	FALSE	12
ENSSSCG00000050730	None	-2	-1.01252	-1.08249	-0.94255	#######	7.6832	0.005574	804.432	#######	FALSE	13
ENSSSCG00000012367	ZC3H12B	-2	-0.94274	-0.98602	-0.89947	0	7.6832	0.005574	1823	0	FALSE	14
ENSSSCG00000048161	ENSSSCG00000048161	-2	-1.17405	-1.35036	-0.99773	6.27e-39	7.6832	0.005574	170.328	6.27e-39	FALSE	15
ENSSSCG00000011141	CALML5	2	1.05386	0.924797	1.18292	1.19e-57	7.6832	0.005574	256.135	1.19e-57	FALSE	16
ENSSSCG00000025508	ENSSSCG00000025508	-2	-0.88446	-0.93323	-0.83569	#######	7.6832	0.005574	1263.46	#######	FALSE	17
ENSSSCG00000049516	ENSSSCG00000049516	2	1.04982	0.911587	1.18805	4.12e-50	7.6832	0.005574	221.567	4.12e-50	FALSE	18
ENSSSCG00000047720	ENSSSCG00000047720	-2	-0.80785	-0.82753	-0.78818	0	NA	NA	6475.26	0	FALSE	19
ENSSSCG00000048047	None	2	0.970516	0.862929	1.0781	5.95e-70	7.6832	0.005574	312.593	5.95e-70	FALSE	20
ENSSSCG00000051793	None	-2	-0.901	-0.97807	-0.82392	#######	7.6832	0.005574	524.912	#######	FALSE	21
ENSSSCG00000017696	C17orf78	3	0.962218	0.843868	1.08057	3.62e-57	7.94734	0.018804	253.926	3.62e-57	FALSE	22
ENSSSCG00000003368	RNF207	-2	-1.28934	-1.57862	-1.00006	2.42e-18	7.6832	0.005574	76.3115	2.42e-18	FALSE	23
ENSSSCG00000050232	None	2	1.50473	1.09653	1.91293	5.01e-13	7.6832	0.005574	52.1997	5.01e-13	FALSE	24
ENSSSCG00000011380	None	2	0.721141	0.714308	0.727974	0	7.6832	0.005574	42790.9	0	FALSE	25
ENSSSCG00000043307	None	-2	-1.06291	-1.2515	-0.87432	2.28e-28	7.6832	0.005574	122.023	2.28e-28	FALSE	26
ENSSSCG00000017498	PPP1R1B	2	1.33733	0.999997	1.67466	7.84e-15	7.6832	0.005574	60.3757	7.84e-15	FALSE	27
ENSSSCG00000014124	ANKRD34B	2	0.848338	0.763559	0.933116	1.21e-85	7.6832	0.005574	384.647	1.21e-85	FALSE	28
ENSSSCG00000043205	ENSSSCG00000043205	2	0.779076	0.727643	0.830509	#######	7.6832	0.005574	881.394	#######	FALSE	29
ENSSSCG00000026203	ENSSSCG00000026203	2	0.706235	0.690553	0.721916	0	7.6832	0.005574	7791.09	0	FALSE	30
ENSSSCG00000042168	None	2	0.680246	0.677695	0.682797	0	7.6832	0.005574	273136	0	FALSE	31
ENSSSCG00000046712	None	2	1.78304	1.1949	2.37117	2.82e-09	7.6832	0.005574	35.307	2.82e-09	FALSE	32
ENSSSCG00000007252	DNMT3B	2	0.862213	0.757383	0.967044	1.84e-58	NA	NA	259.866	1.84e-58	FALSE	33
ENSSSCG00000009671	PBK	-2	-1.02589	-1.22473	-0.82705	4.88e-24	7.6832	0.005574	102.256	4.88e-24	FALSE	34
ENSSSCG00000041898	ENSSSCG00000041898	4	0.776928	0.709144	0.844713	#######	8.45321	0.037517	504.659	#######	FALSE	35
ENSSSCG00000026852	NPPC	2	0.923067	0.772751	1.07338	2.3e-33	7.6832	0.005574	144.861	2.3e-33	FALSE	36
ENSSSCG00000041591	None	-3	-1.22924	-1.54438	-0.9141	2.09e-14	7.75231	0.02073	58.4462	2.09e-14	FALSE	37
ENSSSCG00000046085	ENSSSCG00000046085	-3	-0.93986	-1.11262	-0.76709	1.53e-26	7.69256	0.021359	113.686	1.53e-26	FALSE	38
ENSSSCG00000049705	ENSSSCG00000049705	2	0.733433	0.671121	0.795745	#######	7.6832	0.005574	532.199	#######	FALSE	39
ENSSSCG00000042888	ENSSSCG00000042888	3	1.09044	0.832635	1.34825	1.13e-16	8.55573	0.013872	68.7248	1.13e-16	FALSE	40
ENSSSCG00000048829	None	-2	-0.71818	-0.77933	-0.65702	#######	7.6832	0.005574	529.724	#######	FALSE	41
ENSSSCG00000036025	ENSSSCG00000036025	-2	-0.73694	-0.80832	-0.66556	4.84e-91	7.6832	0.005574	409.445	4.84e-91	FALSE	42
ENSSSCG00000032556	ALDOA	-2	-1.47594	-1.94816	-1.00372	9.01e-10	NA	NA	37.5274	9.01e-10	FALSE	43
ENSSSCG00000049360	ENSSSCG00000049360	-2	-1.46203	-1.93136	-0.99271	1.02e-09	7.6832	0.005574	37.2789	1.02e-09	FALSE	44
ENSSSCG00000021225	CDX4	2	0.74045	0.660795	0.820105	3.63e-74	7.6832	0.005574	331.94	3.63e-74	FALSE	45
ENSSSCG00000047210	ENSSSCG00000047210	2	0.762274	0.667374	0.857173	7.64e-56	7.6832	0.005574	247.851	7.64e-56	FALSE	46
ENSSSCG00000032474	CXCL10	-4	-1.88345	-2.59095	-1.17594	1.81e-07	42.6121	2.97e-09	27.2235	1.81e-07	FALSE	47
ENSSSCG00000049293	ENSSSCG00000049293	2	0.617332	0.599244	0.63542	0	7.6832	0.005574	4474.58	0	FALSE	48
ENSSSCG00000050920	None	-4	-1.0665	-1.33247	-0.80052	3.87e-15	9.88045	0.01961	61.765	3.87e-15	FALSE	49
ENSSSCG00000042830	None	4	1.29536	0.901306	1.68942	1.17e-10	9.09141	0.0281	41.5111	1.17e-10	FALSE	50
ENSSSCG00000017005	KCNMB1	2	1.20624	0.860863	1.55161	7.63e-12	7.6832	0.005574	46.8578	7.63e-12	FALSE	51
ENSSSCG00000045290	ENSSSCG00000045290	2	0.889408	0.714849	1.06397	1.75e-23	7.6832	0.005574	99.7272	1.75e-23	FALSE	52
ENSSSCG00000010117	ENSSSCG00000010117	5	1.06325	0.792388	1.33411	1.43e-14	9.0254	0.060468	59.1931	1.43e-14	FALSE	53
ENSSSCG00000039103	ADIPOQ	7	1.31942	0.905541	1.7333	4.15e-10	12.8812	0.044962	39.0403	4.15e-10	FALSE	54
ENSSSCG00000035012	ELOVL7	5	0.642028	0.591259	0.692796	#######	11.8901	0.018187	614.357	#######	FALSE	56
ENSSSCG00000044986	ENSSSCG00000044986	-4	-1.32525	-1.75654	-0.89396	1.72e-09	9.77811	0.02055	36.27	1.72e-09	FALSE	57
ENSSSCG00000046136	None	-2	-0.61445	-0.65577	-0.57313	#######	7.6832	0.005574	849.611	#######	FALSE	58
ENSSSCG00000041105	None	3	1.04805	0.765954	1.33015	3.3e-13	7.98938	0.018413	53.022	3.3e-13	FALSE	59
ENSSSCG00000032298	ABCC11	-2	-0.90674	-1.11067	-0.70281	2.91e-18	7.6832	0.005574	75.9466	2.91e-18	FALSE	60
ENSSSCG00000014976	ARHGAP42	3	1.14593	0.807964	1.48389	3.02e-11	208.232	6.07e-46	44.164	3.02e-11	FALSE	61
ENSSSCG00000044376	None	-2	-0.62371	-0.6714	-0.57602	#######	7.6832	0.005574	657.167	#######	FALSE	62
ENSSSCG00000037249	None	-2	-1.37553	-1.84298	-0.90808	8.05e-09	7.6832	0.005574	33.2628	8.05e-09	FALSE	63
ENSSSCG00000045264	None	2	0.703713	0.60893	0.798496	5.7e-48	7.6832	0.005574	211.751	5.7e-48	FALSE	64
ENSSSCG00000001982	None	2	0.814274	0.657284	0.971264	2.81e-24	7.6832	0.005574	103.346	2.81e-24	FALSE	65
ENSSSCG00000045713	ENSSSCG00000045713	3	0.791669	0.646985	0.936352	7.82e-27	9.37852	0.009193	115.012	7.82e-27	FALSE	66
ENSSSCG00000048063	ENSSSCG00000048063	-2	-0.93702	-1.16796	-0.70607	1.83e-15	7.6832	0.005574	63.2364	1.83e-15	FALSE	67
ENSSSCG00000049639	None	-2	-0.64339	-0.71941	-0.56736	8.69e-62	7.6832	0.005574	275.121	8.69e-62	FALSE	69
ENSSSCG00000029626	NECAB3	-2	-1.19708	-1.58761	-0.80656	1.88e-09	7.6832	0.005574	36.0947	1.88e-09	FALSE	70
ENSSSCG00000001844	PLIN1	7	1.41361	0.900751	1.92646	6.58e-08	17.8912	0.00651	29.1853	6.58e-08	FALSE	71
ENSSSCG00000022089	ADGRF4	-4	-0.74719	-0.88525	-0.60914	2.74e-26	8.16541	0.042714	112.524	2.74e-26	FALSE	72
ENSSSCG00000048381	None	2	0.715268	0.594046	0.836491	6.22e-31	7.6832	0.005574	133.743	6.22e-31	FALSE	73
ENSSSCG00000045943	None	-2	-1.1159	-1.46797	-0.76383	5.23e-10	7.6832	0.005574	38.5908	5.23e-10	FALSE	75
ENSSSCG00000047936	None	3	0.658374	0.564817	0.751932	2.83e-43	7.72008	0.021067	190.233	2.83e-43	FALSE	76
ENSSSCG00000048998	ENSSSCG00000048998	2	0.989485	0.705806	1.27316	8.12e-12	7.6832	0.005574	46.737	8.12e-12	FALSE	77
ENSSSCG00000041952	ENSSSCG00000041952	3	1.27157	0.826534	1.7166	2.14e-08	8.97817	0.011231	31.3611	2.14e-08	FALSE	78
ENSSSCG00000051219	ENSSSCG00000051219	2	0.73453	0.593674	0.875386	1.6e-24	7.6832	0.005574	104.464	1.6e-24	FALSE	80
ENSSSCG00000026454	PMAIP1	-3	-0.65224	-0.76263	-0.54186	5.14e-31	7.74179	0.02084	134.12	5.14e-31	FALSE	83
ENSSSCG00000031394	None	-2	-0.69031	-0.82311	-0.55752	2.23e-24	7.6832	0.005574	103.811	2.23e-24	FALSE	84
ENSSSCG00000038460	FOXF1	2	0.956885	0.668039	1.24573	8.42e-11	7.6832	0.005574	42.1583	8.42e-11	FALSE	86
ENSSSCG00000038149	KCNE4	-3	-1.04427	-1.38311	-0.70543	1.54e-09	8.09728	0.017446	36.4855	1.54e-09	FALSE	87
ENSSSCG00000014140	GPR150	-2	-2.58448	-3.80319	-1.36576	3.23e-05	7.6832	0.005574	17.2758	3.23e-05	FALSE	88
ENSSSCG00000014618	ENSSSCG00000014618	2	0.751829	0.577576	0.926082	2.76e-17	7.6832	0.005574	71.5108	2.76e-17	FALSE	89
ENSSSCG00000043726	ENSSSCG00000043726	-2	-0.74293	-0.91337	-0.5725	1.3e-17	7.6832	0.005574	72.9918	1.3e-17	FALSE	90
ENSSSCG00000014876	MYO7A	2	0.707144	0.556361	0.857927	3.86e-20	7.6832	0.005574	84.4904	3.86e-20	FALSE	91
ENSSSCG00000042320	None	2	0.966481	0.666146	1.26682	2.84e-10	7.6832	0.005574	39.7805	2.84e-10	FALSE	93
ENSSSCG00000021818	ENOX1	2	1.01118	0.671862	1.35049	5.19e-09	7.6832	0.005574	34.115	5.19e-09	FALSE	97
ENSSSCG00000027178	MAN2B2	2	0.607903	0.500603	0.715202	1.2e-28	NA	NA	123.301	1.2e-28	FALSE	98
ENSSSCG00000005106	NTRK3	3	1.71906	0.970137	2.46799	6.83e-06	8.47751	0.014426	20.2396	6.83e-06	FALSE	99
ENSSSCG00000015019	POU2AF3	2	0.605785	0.496676	0.714894	1.41e-27	7.6832	0.005574	118.416	1.41e-27	FALSE	100
ENSSSCG00000016403	VIPR2	3	0.845472	0.590383	1.10056	8.24e-11	9.11938	0.010465	42.2001	8.24e-11	FALSE	105
ENSSSCG00000017801	TRARG1	8	1.29688	0.779875	1.81389	8.81e-07	19.5156	0.006717	24.1715	8.81e-07	FALSE	106
ENSSSCG00000012359	ENSSSCG00000012359	-2	-0.65655	-0.80261	-0.51048	1.25e-18	NA	NA	77.6148	1.25e-18	FALSE	107
ENSSSCG00000000874	GAS2L3	2	1.26959	0.766346	1.77284	7.63e-07	NA	NA	24.4492	7.63e-07	FALSE	108
ENSSSCG00000044622	ENSSSCG00000044622	3	1.4376	0.835493	2.03972	2.87e-06	8.22471	0.016369	21.8989	2.87e-06	FALSE	109
ENSSSCG00000016170	BARD1	-2	-0.63702	-0.77397	-0.50006	7.78e-20	7.6832	0.005574	83.1063	7.78e-20	FALSE	110
ENSSSCG00000045911	None	3	0.629425	0.496676	0.762173	1.5e-20	8.14058	0.017072	86.3627	1.5e-20	FALSE	111
ENSSSCG00000033937	DYNC2H1	5	0.867566	0.582739	1.15239	2.37e-09	8.70484	0.068916	35.6401	2.37e-09	FALSE	118
ENSSSCG00000051601	ENSSSCG00000051601	2	0.737236	0.521995	0.952476	1.9e-11	7.6832	0.005574	45.0671	1.9e-11	FALSE	120
ENSSSCG00000039002	ENSSSCG00000039002	-2	-0.79535	-1.04818	-0.54253	7.01e-10	7.6832	0.005574	38.0172	7.01e-10	FALSE	123
ENSSSCG00000049620	None	-2	-0.79378	-1.04598	-0.54158	6.88e-10	7.6832	0.005574	38.0548	6.88e-10	FALSE	124
ENSSSCG00000016715	OSBPL3	2	0.915501	0.590244	1.24076	3.45e-08	7.6832	0.005574	30.434	3.45e-08	FALSE	125
ENSSSCG00000044436	ENSSSCG00000044436	-2	-0.71783	-0.92859	-0.50707	2.47e-11	7.6832	0.005574	44.5611	2.47e-11	FALSE	127
ENSSSCG00000034410	TBX10	2	0.847367	0.559815	1.13492	7.66e-09	7.6832	0.005574	33.3585	7.66e-09	FALSE	128
ENSSSCG00000051577	None	3	0.667143	0.481378	0.852908	1.94e-12	8.54403	0.013954	49.5456	1.94e-12	FALSE	133
ENSSSCG00000031374	None	5	0.796284	0.532319	1.06025	3.37e-09	8.27486	0.082013	34.9575	3.37e-09	FALSE	135
ENSSSCG00000004164	MTFR2	-3	-0.69461	-0.89965	-0.48957	3.14e-11	7.8109	0.020132	44.0855	3.14e-11	FALSE	138
ENSSSCG00000032162	P2RY13	2	0.728394	0.502044	0.954745	2.84e-10	7.6832	0.005574	39.7802	2.84e-10	FALSE	140
ENSSSCG00000045703	ENSSSCG00000045703	2	1.05841	0.63123	1.4856	1.2e-06	7.6832	0.005574	23.5818	1.2e-06	FALSE	142
ENSSSCG00000043443	None	2	0.791045	0.52076	1.06133	9.68e-09	7.6832	0.005574	32.9044	9.68e-09	FALSE	144
ENSSSCG00000015696	MAP3K19	-3	-0.64848	-0.83417	-0.4628	7.66e-12	7.69452	0.021338	46.8518	7.66e-12	FALSE	145
ENSSSCG00000045474	None	2	0.806709	0.524844	1.08858	2.03e-08	7.6832	0.005574	31.4664	2.03e-08	FALSE	147
ENSSSCG00000045781	None	2	0.679852	0.472423	0.88728	1.33e-10	7.6832	0.005574	41.2656	1.33e-10	FALSE	148
ENSSSCG00000012426	ZDHHC15	-2	-1.17222	-1.67429	-0.67015	4.74e-06	7.6832	0.005574	20.9404	4.74e-06	FALSE	149
ENSSSCG00000039569	None	3	0.837317	0.531075	1.14356	8.37e-08	11.6858	0.0029	28.7174	8.37e-08	FALSE	153
ENSSSCG00000027404	UNC93A	3	1.26549	0.7028	1.82817	1.04e-05	7.72984	0.020965	19.4303	1.04e-05	FALSE	154
ENSSSCG00000032708	None	-2	-0.71724	-0.95193	-0.48255	2.1e-09	7.6832	0.005574	35.8788	2.1e-09	FALSE	155
ENSSSCG00000042517	None	-2	-1.09767	-1.56159	-0.63376	3.53e-06	7.6832	0.005574	21.5062	3.53e-06	FALSE	156
ENSSSCG00000038126	MGAT3	5	0.691033	0.470433	0.911634	8.27e-10	8.68413	0.069498	37.6948	8.27e-10	FALSE	158
ENSSSCG00000015086	TMPRSS4	2	1.00856	0.596282	1.42083	1.63e-06	7.6832	0.005574	22.9892	1.63e-06	FALSE	160
ENSSSCG00000011002	TMEM215	-2	-0.65375	-0.85468	-0.45282	1.81e-10	7.6832	0.005574	40.6657	1.81e-10	FALSE	162
ENSSSCG00000012019	TMPRSS15	4	0.613248	0.433023	0.793473	2.57e-11	8.88648	0.030839	44.4774	2.57e-11	FALSE	163
ENSSSCG00000044058	None	2	1.61759	0.832868	2.40231	5.34e-05	7.6832	0.005574	16.3231	5.34e-05	FALSE	164
ENSSSCG00000036247	MRM2	4	0.640337	0.443305	0.83737	1.89e-10	8.85464	0.031287	40.5731	1.89e-10	FALSE	165
ENSSSCG00000009135	LRIT3	3	0.799414	0.506504	1.09232	8.84e-08	8.75758	0.012541	28.6135	8.84e-08	FALSE	166
ENSSSCG00000037470	SNORA70	-3	-1.43535	-2.11611	-0.75459	3.59e-05	7.91951	0.019068	17.0776	3.59e-05	FALSE	170
ENSSSCG00000048511	ENSSSCG00000048511	2	0.744428	0.47855	1.01031	4.07e-08	7.6832	0.005574	30.1145	4.07e-08	FALSE	171
ENSSSCG00000008664	LRATD1	2	1.85591	0.91558	2.79625	0.00011	7.6832	0.005574	14.964	0.00011	FALSE	176
ENSSSCG00000032687	CYP4V2	6	0.9929	0.57177	1.41403	3.82e-06	10.9677	0.052024	21.3537	3.82e-06	FALSE	177
ENSSSCG00000023430	U6	-2	-1.96923	-2.98124	-0.95721	0.000137	7.6832	0.005574	14.5451	0.000137	FALSE	178
ENSSSCG00000025306	PAK3	3	1.45503	0.749412	2.16065	5.31e-05	9.74599	0.00765	16.3343	5.31e-05	FALSE	181
ENSSSCG00000011570	IRAK2	-5	-1.00988	-1.44965	-0.57012	6.77e-06	10.3459	0.034987	20.258	6.77e-06	FALSE	185
ENSSSCG00000044854	ENSSSCG00000044854	-2	-0.61929	-0.82149	-0.41709	1.94e-09	7.6832	0.005574	36.0338	1.94e-09	FALSE	186
ENSSSCG00000050296	ENSSSCG00000050296	3	0.837876	0.501541	1.17421	1.05e-06	7.68504	0.02144	23.8403	1.05e-06	FALSE	187
ENSSSCG00000000362	RDH5	-2	-0.60314	-0.79797	-0.40831	1.3e-09	7.6832	0.005574	36.8135	1.3e-09	FALSE	190
ENSSSCG00000033236	SMIM18	-3	-0.64564	-0.86864	-0.42264	1.39e-08	7.75956	0.020655	32.2001	1.39e-08	FALSE	193
ENSSSCG00000005178	CNTLN	4	0.62133	0.412719	0.829941	5.3e-09	9.1928	0.026834	34.0774	5.3e-09	FALSE	194
ENSSSCG00000009959	ASPHD2	-2	-0.63972	-0.8611	-0.41834	1.48e-08	7.6832	0.005574	32.0771	1.48e-08	FALSE	197
ENSSSCG00000004659	SLC12A1	4	0.939577	0.53435	1.3448	5.51e-06	8.14114	0.043183	20.6521	5.51e-06	FALSE	198
ENSSSCG00000009605	GFRA2	4	1.28355	0.662244	1.90485	5.14e-05	8.95452	0.029902	16.3951	5.14e-05	FALSE	204
ENSSSCG00000049854	ENSSSCG00000049854	2	0.848476	0.494074	1.20288	2.7e-06	7.6832	0.005574	22.0183	2.7e-06	FALSE	205
ENSSSCG00000015175	VWA5A	5	0.644567	0.414246	0.874888	4.13e-08	12.363	0.014847	30.0861	4.13e-08	FALSE	206
ENSSSCG00000034882	ENSSSCG00000034882	2	1.1371	0.604141	1.67006	2.89e-05	7.6832	0.005574	17.4867	2.89e-05	FALSE	207
ENSSSCG00000044654	ENSSSCG00000044654	4	0.778237	0.465227	1.09125	1.1e-06	86.9098	1.01e-18	23.7467	1.1e-06	FALSE	209
ENSSSCG00000000602	RERG	6	0.60052	0.395529	0.805511	9.37e-09	9.09608	0.105293	32.9672	9.37e-09	FALSE	210
ENSSSCG00000005272	NMRK1	4	0.716416	0.438354	0.994478	4.42e-07	123.606	1.29e-26	25.5002	4.42e-07	FALSE	213
ENSSSCG00000039548	PTGFR	5	0.892663	0.505356	1.27997	6.26e-06	9.81765	0.043614	20.4062	6.26e-06	FALSE	215
ENSSSCG00000049081	None	2	0.744975	0.447018	1.04293	9.56e-07	7.6832	0.005574	24.0144	9.56e-07	FALSE	216
ENSSSCG00000042938	None	-2	-0.94011	-1.35934	-0.52088	1.11e-05	7.6832	0.005574	19.3173	1.11e-05	FALSE	218
ENSSSCG00000049042	ENSSSCG00000049042	2	0.701437	0.429368	0.973506	4.35e-07	7.6832	0.005574	25.5338	4.35e-07	FALSE	219
ENSSSCG00000043384	None	-4	-0.75018	-1.05419	-0.44618	1.32e-06	10.2414	0.016621	23.3916	1.32e-06	FALSE	223
ENSSSCG00000036597	ENSSSCG00000036597	-4	-0.63077	-0.86677	-0.39478	1.62e-07	8.2256	0.041572	27.4438	1.62e-07	FALSE	231
ENSSSCG00000016131	ADAM23	3	1.51906	0.730534	2.30759	0.00016	16.8663	0.000218	14.2565	0.00016	FALSE	232
ENSSSCG00000026983	SHCBP1L	-4	-0.60567	-0.82688	-0.38445	8.05e-08	9.96791	0.018841	28.7951	8.05e-08	FALSE	234
ENSSSCG00000040147	SHISA3	6	0.840347	0.471344	1.20935	8.06e-06	15.0737	0.010052	19.9229	8.06e-06	FALSE	238
ENSSSCG00000050892	None	3	0.928749	0.503173	1.35433	1.89e-05	8.82992	0.012095	18.2952	1.89e-05	FALSE	241
ENSSSCG00000045650	None	2	0.820307	0.462039	1.17857	7.2e-06	7.6832	0.005574	20.1388	7.2e-06	FALSE	242
ENSSSCG00000020720	IRAG1	5	0.851333	0.470579	1.23209	1.17e-05	39.6874	5.02e-08	19.2046	1.17e-05	FALSE	246
ENSSSCG00000043425	None	2	0.902009	0.485197	1.31882	2.22e-05	7.6832	0.005574	17.9902	2.22e-05	FALSE	247
ENSSSCG00000044268	ENSSSCG00000044268	2	0.630561	0.382618	0.878505	6.21e-07	7.6832	0.005574	24.8454	6.21e-07	FALSE	248
ENSSSCG00000004888	SERPINB8	4	0.755287	0.423835	1.08674	7.96e-06	8.73577	0.033018	19.9472	7.96e-06	FALSE	252
ENSSSCG00000032383	ENSSSCG00000032383	6	1.02066	0.522724	1.51859	5.88e-05	16.5022	0.005547	16.1404	5.88e-05	FALSE	254
ENSSSCG00000048775	ENSSSCG00000048775	-2	-1.14815	-1.7267	-0.56959	0.0001	7.6832	0.005574	15.1288	0.0001	FALSE	255
ENSSSCG00000041784	None	-3	-0.72478	-1.03963	-0.40993	6.43e-06	8.09893	0.017432	20.3566	6.43e-06	FALSE	258
ENSSSCG00000025737	IQCA1L	5	0.624786	0.372435	0.877138	1.22e-06	13.3238	0.009797	23.5476	1.22e-06	FALSE	259
ENSSSCG00000013115	CD5	-2	-0.80227	-1.1672	-0.43734	1.64e-05	7.6832	0.005574	18.5662	1.64e-05	FALSE	260
ENSSSCG00000017798	TMIGD1	-3	-0.90424	-1.33357	-0.47491	3.66e-05	7.69437	0.02134	17.0404	3.66e-05	FALSE	261
ENSSSCG00000010074	C22orf15	3	0.727495	0.401648	1.05334	1.21e-05	9.14883	0.010312	19.1483	1.21e-05	FALSE	270
ENSSSCG00000036503	RAB6B	-2	-0.63269	-0.90157	-0.36382	3.99e-06	7.6832	0.005574	21.2713	3.99e-06	FALSE	275
ENSSSCG00000029540	Metazoa_SRP	3	0.962971	0.484407	1.44153	8.02e-05	7.68625	0.021427	15.554	8.02e-05	FALSE	277
ENSSSCG00000025345	GUCY2D	2	0.854665	0.440307	1.26902	5.28e-05	7.6832	0.005574	16.3432	5.28e-05	FALSE	288
ENSSSCG00000041651	None	-3	-1.05339	-1.59609	-0.51069	0.000142	7.83843	0.019857	14.4728	0.000142	FALSE	290
ENSSSCG00000045627	ENSSSCG00000045627	-2	-0.96635	-1.45469	-0.47802	0.000105	7.6832	0.005574	15.0429	0.000105	FALSE	292
ENSSSCG00000034786	HACD2	6	0.648129	0.361044	0.935214	9.65e-06	80.9577	5.29e-16	19.5793	9.65e-06	FALSE	294
ENSSSCG00000036274	ENSSSCG00000036274	3	1.68617	0.743814	2.62853	0.000453	23.8337	6.68e-06	12.2989	0.000453	FALSE	296
ENSSSCG00000046283	ENSSSCG00000046283	-4	-0.9439	-1.42375	-0.46404	0.000116	8.46506	0.037317	14.8635	0.000116	FALSE	299
ENSSSCG00000032422	ENSSSCG00000032422	3	0.663751	0.361314	0.966189	1.7e-05	11.0319	0.004022	18.5027	1.7e-05	FALSE	303
ENSSSCG00000002380	ZC2HC1C	-2	-1.43813	-2.23296	-0.64329	0.000391	7.6832	0.005574	12.5759	0.000391	FALSE	305
ENSSSCG00000020934	SPAG11	-3	-0.78001	-1.15842	-0.40159	5.35e-05	8.93809	0.011458	16.3216	5.35e-05	FALSE	306
ENSSSCG00000042887	None	-4	-0.60741	-0.87686	-0.33796	9.95e-06	9.31382	0.025397	19.5212	9.95e-06	FALSE	310
ENSSSCG00000049852	None	-4	-0.61562	-0.89216	-0.33908	1.28e-05	10.0749	0.01794	19.0378	1.28e-05	FALSE	317
ENSSSCG00000048215	ENSSSCG00000048215	6	0.769091	0.394152	1.14403	5.81e-05	20.4973	0.001008	16.1634	5.81e-05	FALSE	318
ENSSSCG00000037706	PRKAR2B	6	0.69219	0.366412	1.01797	3.12e-05	9.60659	0.087181	17.3422	3.12e-05	FALSE	319
ENSSSCG00000035944	None	3	0.886746	0.436335	1.33716	0.000114	7.68349	0.021456	14.8894	0.000114	FALSE	321
ENSSSCG00000031740	None	-2	-1.37171	-2.13191	-0.61152	0.000405	7.6832	0.005574	12.5075	0.000405	FALSE	323
ENSSSCG00000033093	RGS6	4	0.631849	0.341989	0.921709	1.93e-05	7.76405	0.051148	18.2535	1.93e-05	FALSE	325
ENSSSCG00000047570	None	-4	-0.63416	-0.92578	-0.34254	2.02e-05	10.3622	0.015725	18.1657	2.02e-05	FALSE	327
ENSSSCG00000038300	ALDOB	-2	-0.63591	-0.93212	-0.3397	2.58e-05	NA	NA	17.7049	2.58e-05	FALSE	331
ENSSSCG00000040208	PAG1	6	0.607024	0.328791	0.885257	1.9e-05	9.92589	0.077363	18.2848	1.9e-05	FALSE	333
ENSSSCG00000049351	None	-3	-0.71476	-1.06424	-0.36528	6.11e-05	8.60037	0.013566	16.0681	6.11e-05	FALSE	337
ENSSSCG00000008397	EFEMP1	7	0.601429	0.323935	0.878924	2.16e-05	10.1835	0.252381	18.045	2.16e-05	FALSE	341
ENSSSCG00000038147	CLEC2L	-2	-1.07274	-1.66016	-0.48532	0.000345	7.6832	0.005574	12.8113	0.000345	FALSE	356
ENSSSCG00000050667	ENSSSCG00000050667	3	0.837706	0.401255	1.27416	0.000169	8.18128	0.016729	14.1517	0.000169	FALSE	357
ENSSSCG00000045529	DNAH6	3	0.635813	0.329867	0.941759	4.64e-05	7.96749	0.018616	16.5908	4.64e-05	FALSE	358
ENSSSCG00000027026	ENSSSCG00000027026	-3	-0.91722	-1.40509	-0.42935	0.000229	9.56631	0.00837	13.5779	0.000229	FALSE	359
ENSSSCG00000048528	None	-4	-0.95548	-1.46864	-0.44232	0.000263	7.81284	0.050042	13.3179	0.000263	FALSE	360
ENSSSCG00000031194	ENSSSCG00000031194	3	0.67926	0.34459	1.01393	6.95e-05	9.13299	0.010394	15.8247	6.95e-05	FALSE	361
ENSSSCG00000025357	LDAH	3	0.773761	0.377115	1.17041	0.000132	8.37128	0.015212	14.6185	0.000132	FALSE	364
ENSSSCG00000017794	EFCAB5	-7	-0.64999	-0.97036	-0.32962	6.99e-05	19.2471	0.003766	15.8126	6.99e-05	FALSE	372
ENSSSCG00000005224	GLIS3	3	0.607612	0.313535	0.901688	5.13e-05	9.49478	0.008674	16.3994	5.13e-05	FALSE	375
ENSSSCG00000006245	SDR16C5	4	2.14258	0.870627	3.41454	0.000962	9.58261	0.022469	10.9	0.000962	FALSE	378
ENSSSCG00000038031	CPSF6	4	0.741792	0.358325	1.12526	0.00015	10.7573	0.05641	14.3749	0.00015	FALSE	380
ENSSSCG00000017141	AATK	6	0.808523	0.379789	1.23726	0.000219	10.4773	0.163099	13.6617	0.000219	FALSE	384
ENSSSCG00000040822	RERGL	5	0.705182	0.343258	1.06711	0.000134	10.6922	0.030249	14.5836	0.000134	FALSE	387
ENSSSCG00000005358	SHB	-6	-0.65287	-0.98146	-0.32429	9.85e-05	9.73324	0.083156	15.1655	9.85e-05	FALSE	390
ENSSSCG00000031875	None	-3	-0.71661	-1.0888	-0.34442	0.000161	7.81979	0.020043	14.241	0.000161	FALSE	396
ENSSSCG00000033648	None	4	0.750202	0.352194	1.14821	0.00022	43.861	2.47e-08	13.648	0.00022	FALSE	400
ENSSSCG00000011524	CHL1	6	0.668601	0.323392	1.01381	0.000147	18.0717	0.002858	14.4101	0.000147	FALSE	402
ENSSSCG00000006359	ADAMTS4	4	0.760502	0.35417	1.16683	0.000244	7.81506	0.166727	13.4566	0.000244	FALSE	404
ENSSSCG00000009202	MMRN1	6	0.926842	0.409876	1.44381	0.000442	12.3009	0.030889	12.3476	0.000442	FALSE	410
ENSSSCG00000003157	LIN7B	-6	-0.84999	-1.31753	-0.38246	0.000366	10.1812	0.07026	12.697	0.000366	FALSE	411
ENSSSCG00000032784	ENSSSCG00000032784	2	0.652419	0.313287	0.991551	0.000163	7.6832	0.005574	14.2171	0.000163	FALSE	414
ENSSSCG00000043662	None	3	0.646291	0.309752	0.98283	0.000167	9.70798	0.007797	14.1671	0.000167	FALSE	415
ENSSSCG00000047585	None	-3	-0.66839	-1.02153	-0.31525	0.000208	7.99995	0.018316	13.7612	0.000208	FALSE	421
ENSSSCG00000048420	ENSSSCG00000048420	5	0.68832	0.320319	1.05632	0.000246	12.0337	0.017102	13.4394	0.000246	FALSE	425
ENSSSCG00000045139	None	2	1.07837	0.456383	1.70036	0.000679	7.6832	0.005574	11.547	0.000679	FALSE	426
ENSSSCG00000017752	WSB1	5	0.70442	0.325257	1.08358	0.000271	10.4557	0.033412	13.2589	0.000271	FALSE	428
ENSSSCG00000037852	None	4	0.813976	0.362129	1.26582	0.000414	9.68651	0.021428	12.4663	0.000414	FALSE	430
ENSSSCG00000010529	SFRP5	6	0.85739	0.37618	1.3386	0.000479	12.4165	0.087667	12.1951	0.000479	FALSE	433
ENSSSCG00000047769	None	2	0.794649	0.354	1.2353	0.000409	7.6832	0.005574	12.4928	0.000409	FALSE	434
ENSSSCG00000016073	PGAP1	4	0.700983	0.314836	1.08713	0.000374	10.5584	0.060875	12.6592	0.000374	FALSE	456
ENSSSCG00000008615	VSNL1	2	0.827841	0.357915	1.29777	0.000555	7.6832	0.005574	11.9215	0.000555	FALSE	457
ENSSSCG00000029886	LYVE1	6	0.70687	0.314274	1.09947	0.000417	16.6969	0.005112	12.4533	0.000417	FALSE	460
ENSSSCG00000021173	BSPRY	3	0.78583	0.340005	1.23165	0.000551	8.3438	0.015423	11.9351	0.000551	FALSE	464
ENSSSCG00000012126	ENSSSCG00000012126	7	0.681993	0.303997	1.05999	0.000406	14.0849	0.079579	12.5049	0.000406	FALSE	465
ENSSSCG00000011579	PPARG	6	0.666486	0.295463	1.03751	0.00043	15.3901	0.008819	12.3958	0.00043	FALSE	474
ENSSSCG00000047243	None	4	0.863488	0.362969	1.36401	0.000721	11.1167	0.011111	11.4332	0.000721	FALSE	475
ENSSSCG00000046500	ENSSSCG00000046500	-2	-0.93925	-1.48999	-0.38852	0.00083	7.6832	0.005574	11.1733	0.00083	FALSE	479
ENSSSCG00000013597	RPS28	-8	-0.67285	-1.05208	-0.29363	0.000506	11.7546	0.108923	12.0931	0.000506	FALSE	489
ENSSSCG00000011681	TRPC1	6	0.657309	0.288315	1.0263	0.000481	9.14611	0.103376	12.1898	0.000481	FALSE	490
ENSSSCG00000036865	SDS	-4	-0.72254	-1.13829	-0.30679	0.000659	8.71381	0.033348	11.6028	0.000659	FALSE	505
ENSSSCG00000022692	RINL	6	0.650367	0.28198	1.01875	0.00054	11.9451	0.035547	11.9731	0.00054	FALSE	508
ENSSSCG00000007100	SLC24A3	2	0.88423	0.358681	1.40978	0.000975	7.6832	0.005574	10.8742	0.000975	FALSE	521
ENSSSCG00000012551	RNF128	5	0.674729	0.286567	1.06289	0.000657	11.1974	0.024433	11.6072	0.000657	FALSE	522
ENSSSCG00000016943	ADAMTS6	6	0.609848	0.263434	0.956261	0.00056	9.79256	0.081331	11.9055	0.00056	FALSE	526
ENSSSCG00000042025	ENSSSCG00000042025	2	0.677705	0.285318	1.07009	0.000711	7.6832	0.005574	11.4591	0.000711	FALSE	527
ENSSSCG00000015395	GRM3	2	0.709018	0.294725	1.12331	0.000796	7.6832	0.005574	11.2511	0.000796	FALSE	534
ENSSSCG00000021997	ALS2CL	4	0.67417	0.282742	1.0656	0.000736	23.473	0.000274	11.3955	0.000736	FALSE	535
ENSSSCG00000035243	RAB27B	2	0.783839	0.319147	1.24853	0.000946	7.6832	0.005574	10.93	0.000946	FALSE	538
ENSSSCG00000046890	None	5	0.65771	0.276131	1.03929	0.000729	11.1022	0.025439	11.4129	0.000729	FALSE	539
ENSSSCG00000015015	ARHGAP20	4	0.877989	0.347517	1.40846	0.001179	9.40555	0.024358	10.5233	0.001179	FALSE	555
ENSSSCG00000040956	None	-2	-0.60914	-0.96324	-0.25504	0.000747	7.6832	0.005574	11.3678	0.000747	FALSE	559
ENSSSCG00000008712	PPP2R2C	4	1.01023	0.390321	1.63013	0.001403	8.2147	0.144793	10.2019	0.001403	FALSE	567
ENSSSCG00000045083	ENSSSCG00000045083	3	0.746276	0.298277	1.19427	0.001095	7.9538	0.018744	10.6596	0.001095	FALSE	573
ENSSSCG00000025134	FAM171B	4	0.71225	0.283471	1.14103	0.001131	13.3774	0.003888	10.5997	0.001131	FALSE	588
ENSSSCG00000044963	None	-4	-0.6093	-0.96972	-0.24888	0.000922	7.76561	0.051112	10.9784	0.000922	FALSE	589
ENSSSCG00000038044	GYG2	4	0.887715	0.342519	1.43291	0.001416	9.60764	0.087147	10.1845	0.001416	FALSE	595
ENSSSCG00000044244	ENSSSCG00000044244	-4	-0.61311	-0.97773	-0.2485	0.000982	9.54307	0.022878	10.862	0.000982	FALSE	596
ENSSSCG00000043750	None	3	0.654687	0.261414	1.04796	0.001103	7.76995	0.020548	10.6457	0.001103	FALSE	600
ENSSSCG00000049449	ENSSSCG00000049449	-3	-0.68463	-1.09896	-0.2703	0.001201	9.54756	0.048779	10.4884	0.001201	FALSE	605
ENSSSCG00000043418	ENSSSCG00000043418	3	0.614711	0.241921	0.9875	0.00123	8.10241	0.017401	10.445	0.00123	FALSE	619
ENSSSCG00000047946	ENSSSCG00000047946	-4	-0.62852	-1.01215	-0.24489	0.001322	9.68485	0.021444	10.311	0.001322	FALSE	626
ENSSSCG00000047009	None	-4	-0.60189	-0.96952	-0.23425	0.001333	7.71335	0.052323	10.2967	0.001333	FALSE	633
ENSSSCG00000021068	TRAF5	4	0.842999	0.311358	1.37464	0.001885	28.1432	3.39e-06	9.65856	0.001885	FALSE	660
ENSSSCG00000011557	CIDEC	8	0.868002	0.318126	1.41788	0.001976	20.2442	0.016464	9.57213	0.001976	FALSE	672
ENSSSCG00000000455	LRIG3	3	0.608073	0.228021	0.988125	0.001713	10.4518	0.033468	9.83381	0.001713	FALSE	675
ENSSSCG00000009501	DZIP1	4	0.77979	0.286671	1.27291	0.001939	9.82821	0.080252	9.60611	0.001939	FALSE	676
ENSSSCG00000038556	ENSSSCG00000038556	-5	-0.75017	-1.22484	-0.27551	0.001951	10.3683	0.03466	9.5949	0.001951	FALSE	687
ENSSSCG00000007671	TFR2	2	0.72731	0.264779	1.18984	0.002056	7.6832	0.005574	9.49848	0.002056	FALSE	701
ENSSSCG00000013389	CYP2R1	4	0.605315	0.222004	0.988627	0.001967	8.76536	0.032579	9.57978	0.001967	FALSE	708
ENSSSCG00000013175	BTBD18	-3	-0.80686	-1.32259	-0.29113	0.002167	7.81248	0.020116	9.40272	0.002167	FALSE	711
ENSSSCG00000025902	ANAPC4	2	1.01696	0.363629	1.6703	0.002282	NA	NA	9.30758	0.002282	FALSE	715
ENSSSCG00000032777	CXCL9	-5	-0.79425	-1.30706	-0.28144	0.0024	13.1469	0.01058	9.215	0.0024	FALSE	745
ENSSSCG00000009138	CFI	-4	-0.63742	-1.05099	-0.22385	0.002521	7.82135	0.049852	9.12521	0.002521	FALSE	777
ENSSSCG00000012292	SYP	4	0.600657	0.211074	0.990239	0.002512	7.7656	0.051113	9.13167	0.002512	FALSE	778
ENSSSCG00000010608	SFR1	-2	-1.00952	-1.66703	-0.352	0.002619	7.6832	0.005574	9.0555	0.002619	FALSE	781
ENSSSCG00000008442	None	-3	-0.78672	-1.29883	-0.27462	0.002604	8.59206	0.013623	9.06601	0.002604	FALSE	782
ENSSSCG00000047537	ENSSSCG00000047537	2	0.766218	0.267045	1.26539	0.002625	7.6832	0.005574	9.05104	0.002625	FALSE	788
ENSSSCG00000026991	LURAP1	4	0.883181	0.307289	1.45907	0.002649	8.81052	0.031919	9.03471	0.002649	FALSE	790
ENSSSCG00000043171	ENSSSCG00000043171	2	0.681613	0.237501	1.12572	0.002629	7.6832	0.005574	9.04872	0.002629	FALSE	791
ENSSSCG00000031942	YES1	3	0.645018	0.224279	1.06576	0.002658	7.9102	0.019157	9.02849	0.002658	FALSE	801
ENSSSCG00000047475	None	2	0.979909	0.3392	1.62062	0.002721	7.6832	0.005574	8.98558	0.002721	FALSE	805
ENSSSCG00000012660	SLC25A14	-5	-0.86428	-1.42926	-0.2993	0.002715	10.2953	0.035737	8.98966	0.002715	FALSE	806
ENSSSCG00000007849	CRYM	3	0.814547	0.281855	1.34724	0.002726	7.70959	0.021178	8.98207	0.002726	FALSE	809
ENSSSCG00000034266	CACNA1H	7	0.615577	0.211712	1.01944	0.002814	11.2035	0.082287	8.9246	0.002814	FALSE	824
ENSSSCG00000046382	None	2	0.803843	0.276207	1.33148	0.002827	7.6832	0.005574	8.91598	0.002827	FALSE	825
ENSSSCG00000036123	None	-6	-0.87522	-1.45393	-0.29651	0.003035	11.5113	0.042133	8.7864	0.003035	FALSE	835
ENSSSCG00000051033	None	-5	-1.30415	-2.16784	-0.44046	0.003081	8.1059	0.087775	8.75865	0.003081	FALSE	838
ENSSSCG00000025243	SGIP1	2	1.37999	0.461089	2.2989	0.003246	7.6832	0.005574	8.66382	0.003246	FALSE	844
ENSSSCG00000036257	EEF1E1	-4	-0.63987	-1.06708	-0.21266	0.003329	8.66961	0.034022	8.61779	0.003329	FALSE	849
ENSSSCG00000017232	NHERF1	-4	-0.98384	-1.64103	-0.32665	0.003345	17.2716	0.044629	8.60916	0.003345	FALSE	850
ENSSSCG00000040464	LEP	3	1.89195	0.627557	3.15633	0.00336	7.83152	0.019925	8.60107	0.00336	FALSE	851
ENSSSCG00000031359	None	-2	-1.33231	-2.22385	-0.44077	0.003401	7.6832	0.005574	8.57871	0.003401	FALSE	855
ENSSSCG00000016684	SCRN1	-3	-1.22261	-2.04307	-0.40216	0.003493	7.6832	0.021459	8.5303	0.003493	FALSE	861
ENSSSCG00000044295	ENSSSCG00000044295	3	0.883001	0.284638	1.48137	0.003824	7.68322	0.021459	8.36544	0.003824	FALSE	877
ENSSSCG00000000456	SLC16A7	4	1.78849	0.575245	3.00173	0.003862	11.4724	0.009427	8.34781	0.003862	FALSE	879
ENSSSCG00000000665	RIMKLB	4	0.649611	0.208789	1.09043	0.003874	11.8622	0.036726	8.34212	0.003874	FALSE	880
ENSSSCG00000031267	NIPAL2	4	0.701129	0.222859	1.1794	0.004063	9.8072	0.080886	8.25556	0.004063	FALSE	888
ENSSSCG00000036445	ENSSSCG00000036445	-2	-0.72496	-1.22018	-0.22975	0.004114	7.6832	0.005574	8.23274	0.004114	FALSE	893
ENSSSCG00000039745	HMOX1	-5	-0.88828	-1.49567	-0.28089	0.004152	13.854	0.031311	8.21606	0.004152	FALSE	896
ENSSSCG00000034393	ENSSSCG00000034393	4	0.704351	0.22244	1.18626	0.004175	9.97125	0.076054	8.20618	0.004175	FALSE	897
ENSSSCG00000027093	FOLH1B	4	0.63062	0.196522	1.06472	0.00441	9.60251	0.087314	8.10693	0.00441	FALSE	906
ENSSSCG00000037318	TRABD2B	3	0.806708	0.249789	1.36363	0.004525	9.19113	0.056496	8.0602	0.004525	FALSE	915
ENSSSCG00000018523	U6	-2	-0.73926	-1.24998	-0.22854	0.004554	7.6832	0.005574	8.04857	0.004554	FALSE	917
ENSSSCG00000035826	ENSSSCG00000035826	-2	-1.52358	-2.58409	-0.46308	0.004866	7.6832	0.005574	7.92874	0.004866	FALSE	926
ENSSSCG00000048208	None	3	0.840005	0.254632	1.42538	0.004915	8.18145	0.016727	7.91034	0.004915	FALSE	931
ENSSSCG00000016453	TCAF1	4	1.0196	0.308612	1.73058	0.004943	12.6609	0.026773	7.9001	0.004943	FALSE	932
ENSSSCG00000029596	ENSSSCG00000029596	-4	-0.74485	-1.26612	-0.22358	0.0051	9.38161	0.024625	7.84352	0.0051	FALSE	940
ENSSSCG00000014219	ENSSSCG00000014219	3	0.643404	0.192254	1.09455	0.005187	9.26793	0.05474	7.81306	0.005187	FALSE	942
ENSSSCG00000007772	STX1A	-4	-1.17162	-1.99446	-0.34877	0.005259	10.1455	0.017369	7.78807	0.005259	FALSE	946
ENSSSCG00000025822	SFRP1	4	1.20365	0.35474	2.05255	0.005453	14.5259	0.012593	7.72279	0.005453	FALSE	952
ENSSSCG00000051593	None	2	0.65595	0.191794	1.12011	0.005608	7.6832	0.005574	7.67203	0.005608	FALSE	955
ENSSSCG00000048828	None	3	0.748855	0.217778	1.27993	0.005715	8.18996	0.016656	7.63795	0.005715	FALSE	964
ENSSSCG00000012479	PCDH19	3	0.855506	0.246813	1.4642	0.005875	9.52103	0.008561	7.58831	0.005875	FALSE	970
ENSSSCG00000022747	U6	-2	-0.78875	-1.35101	-0.22649	0.005969	7.6832	0.005574	7.55963	0.005969	FALSE	973
ENSSSCG00000015664	ENSSSCG00000015664	3	0.784516	0.224794	1.34424	0.006012	10.8519	0.02828	7.54666	0.006012	FALSE	977
ENSSSCG00000006146	LRRCC1	4	0.645626	0.184734	1.10652	0.006041	22.0132	6.48e-05	7.53805	0.006041	FALSE	979
ENSSSCG00000037563	None	4	0.837259	0.238422	1.4361	0.006138	22.9029	4.23e-05	7.50929	0.006138	FALSE	985
ENSSSCG00000043267	None	3	1.08336	0.308316	1.85841	0.006151	8.13124	0.017152	7.50565	0.006151	FALSE	987
ENSSSCG00000044123	None	3	0.777132	0.220906	1.33336	0.006175	8.43565	0.014731	7.49864	0.006175	FALSE	989
ENSSSCG00000005845	TOR4A	-2	-0.72883	-1.25569	-0.20196	0.006703	7.6832	0.005574	7.35099	0.006703	FALSE	1011
ENSSSCG00000046877	ENSSSCG00000046877	6	0.606288	0.167532	1.04504	0.006762	10.3999	0.064666	7.33513	0.006762	FALSE	1013
ENSSSCG00000012769	ATP2B3	3	0.745595	0.205742	1.28545	0.006791	12.6373	0.049171	7.32741	0.006791	FALSE	1015
ENSSSCG00000050731	None	2	1.18794	0.326972	2.0489	0.006845	7.6832	0.005574	7.31329	0.006845	FALSE	1017
ENSSSCG00000045619	None	-4	-0.64444	-1.11195	-0.17693	0.006898	13.0908	0.004444	7.29934	0.006898	FALSE	1018
ENSSSCG00000003449	LRRC38	5	1.09174	0.293332	1.89016	0.007361	15.9922	0.00303	7.18264	0.007361	FALSE	1032
ENSSSCG00000045164	ENSSSCG00000045164	-5	-0.61206	-1.05975	-0.16438	0.007371	9.74155	0.045014	7.18029	0.007371	FALSE	1035
ENSSSCG00000025038	KCNJ13	-4	-0.6273	-1.08849	-0.16612	0.007677	8.17741	0.042484	7.10734	0.007677	FALSE	1043
ENSSSCG00000011630	ACKR4	4	0.751652	0.199047	1.30426	0.007677	12.7965	0.025362	7.10722	0.007677	FALSE	1044
ENSSSCG00000032798	GTF3C2	-7	-0.69841	-1.21242	-0.18441	0.007742	14.7003	0.02272	7.09225	0.007742	FALSE	1046
ENSSSCG00000041218	ENSSSCG00000041218	2	2.36884	0.625317	4.11236	0.007747	7.6832	0.005574	7.09108	0.007747	FALSE	1047
ENSSSCG00000024393	B3GNT5	4	0.635702	0.165807	1.1056	0.008012	30.6362	1.11e-05	7.03074	0.008012	FALSE	1064
ENSSSCG00000031850	None	2	0.774439	0.201629	1.34725	0.008052	7.6832	0.005574	7.02181	0.008052	FALSE	1068
ENSSSCG00000016705	HOXA3	4	0.942783	0.245337	1.64023	0.008063	9.91919	0.077558	7.01939	0.008063	FALSE	1069
ENSSSCG00000048549	ENSSSCG00000048549	-2	-1.24535	-2.16784	-0.32286	0.008147	7.6832	0.005574	7.00096	0.008147	FALSE	1074
ENSSSCG00000011208	ZNF385D	5	0.815114	0.210545	1.41968	0.008229	12.262	0.056373	6.98299	0.008229	FALSE	1079
ENSSSCG00000044124	ENSSSCG00000044124	3	0.63275	0.162689	1.10281	0.008332	10.1878	0.006134	6.96068	0.008332	FALSE	1084
ENSSSCG00000050878	ENSSSCG00000050878	3	0.897219	0.229961	1.56448	0.008403	9.29084	0.054227	6.94553	0.008403	FALSE	1089
ENSSSCG00000032517	DMXL2	5	0.644788	0.163973	1.1256	0.008579	10.6322	0.031024	6.90836	0.008579	FALSE	1096
ENSSSCG00000031476	ENSSSCG00000031476	6	0.652408	0.165836	1.13898	0.00859	12.875	0.168347	6.90622	0.00859	FALSE	1097
ENSSSCG00000000399	TIMELESS	4	1.17869	0.298906	2.05848	0.008643	11.7506	0.008288	6.89514	0.008643	FALSE	1100
ENSSSCG00000012467	KLHL4	3	1.2125	0.305518	2.11948	0.008788	1077.27	#######	6.86536	0.008788	FALSE	1103
ENSSSCG00000043138	None	-4	-1.58241	-2.76676	-0.39807	0.008826	12.3088	0.006397	6.85776	0.008826	FALSE	1106
ENSSSCG00000046790	ENSSSCG00000046790	3	0.773002	0.194441	1.35156	0.008827	7.90103	0.019245	6.8574	0.008827	FALSE	1107
ENSSSCG00000050693	None	3	0.72872	0.182596	1.27484	0.008916	7.95085	0.018771	6.83967	0.008916	FALSE	1110
ENSSSCG00000036236	ELOVL6	5	0.981487	0.245007	1.71797	0.009002	19.0542	0.014573	6.82249	0.009002	FALSE	1114
ENSSSCG00000005598	SCAI	6	0.613977	0.152635	1.07532	0.009096	11.7645	0.038161	6.80384	0.009096	FALSE	1116
ENSSSCG00000051217	ENSSSCG00000051217	3	0.998379	0.246065	1.75069	0.009295	8.58718	0.013656	6.76532	0.009295	FALSE	1120
ENSSSCG00000015914	SCN7A	3	0.793738	0.195528	1.39195	0.009306	8.13974	0.01708	6.76305	0.009306	FALSE	1125
ENSSSCG00000003719	KCTD1	2	0.962892	0.236984	1.6888	0.009327	7.6832	0.005574	6.75909	0.009327	FALSE	1126
ENSSSCG00000035093	KIF26A	5	0.64517	0.158186	1.13215	0.009415	17.2373	0.00845	6.74241	0.009415	FALSE	1132
ENSSSCG00000008386	SANBR	4	0.676485	0.1658	1.18717	0.009424	9.14736	0.027394	6.74071	0.009424	FALSE	1133
ENSSSCG00000040557	SERTM1	3	0.767249	0.186017	1.34848	0.009675	8.52736	0.01407	6.69374	0.009675	FALSE	1143
ENSSSCG00000040824	CNTN2	-2	-0.60929	-1.07206	-0.14652	0.009865	7.6832	0.005574	6.6592	0.009865	FALSE	1152
ENSSSCG00000049946	None	2	0.982747	0.234939	1.73055	0.010003	7.6832	0.005574	6.63436	0.010003	FALSE	1162
ENSSSCG00000022672	TRPM4	4	0.616025	0.147167	1.08488	0.010019	8.957	0.110792	6.63147	0.010019	FALSE	1164
ENSSSCG00000035594	PRSS22	5	0.677236	0.161618	1.19285	0.010044	12.0204	0.061515	6.62705	0.010044	FALSE	1165
ENSSSCG00000042003	None	3	0.985338	0.230228	1.74045	0.010541	7.70445	0.021232	6.54104	0.010541	FALSE	1183
ENSSSCG00000005086	SIX6	3	0.884409	0.20581	1.56301	0.010637	13.2302	0.039522	6.52493	0.010637	FALSE	1186
ENSSSCG00000032692	None	3	0.897919	0.208569	1.58727	0.010681	8.96799	0.011288	6.51766	0.010681	FALSE	1188
ENSSSCG00000000531	BICD1	4	0.666933	0.154187	1.17968	0.010793	8.93013	0.111884	6.49914	0.010793	FALSE	1193
ENSSSCG00000042816	None	-4	-0.70113	-1.24021	-0.16204	0.0108	8.9428	0.030061	6.49786	0.0108	FALSE	1194
ENSSSCG00000012510	ARMCX2	4	0.976337	0.225437	1.72724	0.010822	11.7622	0.108657	6.49428	0.010822	FALSE	1195
ENSSSCG00000039016	None	3	0.751834	0.173263	1.33041	0.010868	7.71552	0.021115	6.48674	0.010868	FALSE	1196
ENSSSCG00000048033	ENSSSCG00000048033	-3	-0.75015	-1.32899	-0.17132	0.011084	9.77328	0.007547	6.45182	0.011084	FALSE	1199
ENSSSCG00000007878	PARN	-4	-0.67914	-1.20343	-0.15486	0.011121	11.9152	0.035969	6.44585	0.011121	FALSE	1201
ENSSSCG00000024428	CHRNA9	-3	-1.71636	-3.05061	-0.38212	0.011693	8.43809	0.014713	6.35689	0.011693	FALSE	1216
ENSSSCG00000040355	TICRR	2	0.717233	0.15573	1.27873	0.012295	7.6832	0.005574	6.26776	0.012295	FALSE	1232
ENSSSCG00000017462	KRT27	2	0.925085	0.200481	1.64969	0.012341	10.1934	0.016992	6.26121	0.012341	FALSE	1234
ENSSSCG00000006491	PAQR6	2	0.63703	0.136751	1.13731	0.01257	13.9282	0.016072	6.22861	0.01257	FALSE	1238
ENSSSCG00000020205	U6	-4	-0.93937	-1.68205	-0.19669	0.013174	10.2608	0.016475	6.14565	0.013174	FALSE	1253
ENSSSCG00000002866	CEBPA	5	0.629487	0.131409	1.12756	0.013247	10.2353	0.115088	6.13586	0.013247	FALSE	1254
ENSSSCG00000015396	SEMA3D	3	0.713729	0.148158	1.2793	0.013383	11.63	0.020325	6.1177	0.013383	FALSE	1258
ENSSSCG00000034990	ENSSSCG00000034990	4	0.862889	0.17897	1.54681	0.013404	9.59403	0.08759	6.11501	0.013404	FALSE	1260
ENSSSCG00000013916	COMP	-2	-1.12948	-2.02546	-0.23349	0.013484	7.6832	0.005574	6.10452	0.013484	FALSE	1262
ENSSSCG00000006199	PREX2	3	0.671641	0.138155	1.20513	0.013605	11.024	0.026296	6.08871	0.013605	FALSE	1265
ENSSSCG00000001099	CMAH	4	0.722115	0.146031	1.2982	0.014018	10.1054	0.017691	6.03584	0.014018	FALSE	1272
ENSSSCG00000037744	ZNF483	6	0.622905	0.125722	1.12009	0.014066	10.3293	0.066426	6.02986	0.014066	FALSE	1273
ENSSSCG00000030284	TRNAU1AP	-7	-0.69844	-1.25703	-0.13986	0.014258	11.4469	0.075508	6.00588	0.014258	FALSE	1283
ENSSSCG00000050757	ENSSSCG00000050757	-2	-1.09594	-1.97265	-0.21922	0.014284	7.6832	0.005574	6.00275	0.014284	FALSE	1284
ENSSSCG00000004136	AIG1	3	0.748683	0.148925	1.34844	0.014419	7.87777	0.09616	5.98606	0.014419	FALSE	1285
ENSSSCG00000010554	SCD	7	2.33769	0.457745	4.21763	0.014802	15.0824	0.019625	5.93991	0.014802	FALSE	1293
ENSSSCG00000032557	LDHB	3	1.78407	0.348841	3.21929	0.014836	9.26544	0.054796	5.93578	0.014836	FALSE	1294
ENSSSCG00000044978	None	-2	-0.75178	-1.35664	-0.14692	0.014849	7.6832	0.005574	5.93434	0.014849	FALSE	1295
ENSSSCG00000044385	ENSSSCG00000044385	-2	-1.22311	-2.20989	-0.23633	0.015125	7.6832	0.005574	5.9018	0.015125	FALSE	1304
ENSSSCG00000021885	MDFIC	4	0.68841	0.131881	1.24494	0.015333	8.90849	0.11277	5.8778	0.015333	FALSE	1311
ENSSSCG00000007710	MLXIPL	3	0.862259	0.160144	1.56438	0.016084	11.757	0.067615	5.79369	0.016084	FALSE	1329
ENSSSCG00000046993	ENSSSCG00000046993	2	0.893413	0.165632	1.62119	0.016127	7.6832	0.005574	5.78895	0.016127	FALSE	1330
ENSSSCG00000000720	AKAP3	5	0.625054	0.114834	1.13527	0.016346	15.0504	0.058173	5.76523	0.016346	FALSE	1336
ENSSSCG00000046592	ENSSSCG00000046592	2	0.677465	0.124096	1.23083	0.016418	7.6832	0.005574	5.75759	0.016418	FALSE	1343
ENSSSCG00000002857	TDRD12	5	1.39323	0.252657	2.5338	0.01666	11.2185	0.024215	5.73187	0.01666	FALSE	1353
ENSSSCG00000009523	ENSSSCG00000009523	-3	-0.64726	-1.17756	-0.11695	0.016747	12.8879	0.115767	5.72267	0.016747	FALSE	1355
ENSSSCG00000011846	SLC51A	-3	-0.60162	-1.09494	-0.1083	0.016837	8.00369	0.091443	5.71332	0.016837	FALSE	1357
ENSSSCG00000028672	GCKR	3	0.99101	0.170652	1.81137	0.0179	588.06	#######	5.6059	0.0179	FALSE	1386
ENSSSCG00000038463	U6	-3	-0.91058	-1.66812	-0.15304	0.018477	8.20291	0.016549	5.55039	0.018477	FALSE	1401
ENSSSCG00000020601	SNORA70	-3	-0.96147	-1.76149	-0.16144	0.018499	7.97481	0.018548	5.54827	0.018499	FALSE	1402
ENSSSCG00000045935	None	-2	-0.73801	-1.3542	-0.12181	0.018904	8.41729	0.038131	5.51037	0.018904	FALSE	1408
ENSSSCG00000014827	PLEKHB1	4	0.70049	0.114733	1.28625	0.019085	12.9682	0.072888	5.49371	0.019085	FALSE	1411
ENSSSCG00000015785	CENPU	6	0.82587	0.135008	1.51673	0.01913	14.8869	0.037477	5.48956	0.01913	FALSE	1413
ENSSSCG00000023419	ARHGEF10	6	0.632093	0.101661	1.16252	0.019512	13.7315	0.017408	5.45506	0.019512	FALSE	1420
ENSSSCG00000035275	ENSSSCG00000035275	3	0.860992	0.138237	1.58375	0.019552	9.02509	0.010971	5.45145	0.019552	FALSE	1422
ENSSSCG00000031831	CADM1	3	0.714471	0.112231	1.31671	0.020061	22.6856	0.000146	5.40662	0.020061	FALSE	1439
ENSSSCG00000050826	ENSSSCG00000050826	-4	-1.46062	-2.69285	-0.2284	0.020165	13.2616	0.004104	5.39752	0.020165	FALSE	1442
ENSSSCG00000024476	CES3	4	0.7547	0.117937	1.39146	0.02018	8.74072	0.032944	5.39621	0.02018	FALSE	1443
ENSSSCG00000051503	ENSSSCG00000051503	3	1.10076	0.169294	2.03222	0.020548	8.09124	0.017499	5.36473	0.020548	FALSE	1454
ENSSSCG00000037918	ADIRF	3	0.60911	0.093087	1.12513	0.020694	8.02538	0.090653	5.3524	0.020694	FALSE	1457
ENSSSCG00000014034	N4BP3	4	0.6509	0.0985	1.2033	0.020919	13.6797	0.017777	5.33355	0.020919	FALSE	1461
ENSSSCG00000014007	FLT4	3	0.783414	0.114275	1.45255	0.021751	28.6002	6.16e-07	5.26559	0.021751	FALSE	1477
ENSSSCG00000036465	ENSSSCG00000036465	3	1.75824	0.252021	3.26446	0.022143	8.35518	0.0794	5.23451	0.022143	FALSE	1489
ENSSSCG00000040904	CLDN1	3	0.830774	0.118876	1.54267	0.022181	10.6736	0.030488	5.23151	0.022181	FALSE	1490
ENSSSCG00000051512	ENSSSCG00000051512	4	0.658427	0.094213	1.22264	0.022182	10.6845	0.058008	5.23148	0.022182	FALSE	1491
ENSSSCG00000024591	ETV1	2	0.724592	0.103516	1.34567	0.022217	10.0269	0.018339	5.2287	0.022217	FALSE	1493
ENSSSCG00000012637	KLHL13	4	0.62269	0.08803	1.15735	0.02245	13.0471	0.004536	5.21056	0.02245	FALSE	1501
ENSSSCG00000034102	DGAT2	2	1.76489	0.248649	3.28114	0.022526	15.5769	0.008162	5.20469	0.022526	FALSE	1504
ENSSSCG00000017160	CBX4	5	0.749217	0.105457	1.39298	0.022546	11.6921	0.069201	5.20312	0.022546	FALSE	1505
ENSSSCG00000005916	ENSSSCG00000005916	3	0.973177	0.133217	1.81314	0.023158	7.82529	0.019988	5.15659	0.023158	FALSE	1517
ENSSSCG00000037193	TLCD3B	4	0.675425	0.091339	1.25951	0.023423	10.1712	0.017166	5.13685	0.023423	FALSE	1524
ENSSSCG00000036074	AP1S2	6	0.648396	0.085817	1.21098	0.023887	12.8487	0.075881	5.10282	0.023887	FALSE	1538
ENSSSCG00000042645	None	-4	-0.98117	-1.83292	-0.12941	0.023961	10.2274	0.016729	5.09745	0.023961	FALSE	1541
ENSSSCG00000021711	C16orf86	3	0.77947	0.102484	1.45646	0.024029	8.14753	0.017013	5.09256	0.024029	FALSE	1543
ENSSSCG00000010533	PYROXD2	3	0.793532	0.104081	1.48298	0.02408	10.7304	0.029766	5.08883	0.02408	FALSE	1545
ENSSSCG00000022060	RASSF10	-4	-1.04397	-1.95118	-0.13675	0.024108	8.89189	0.113455	5.08686	0.024108	FALSE	1546
ENSSSCG00000013940	NLRP3	3	0.71314	0.093332	1.33295	0.024127	10.2821	0.005852	5.08547	0.024127	FALSE	1547
ENSSSCG00000003214	KCNC3	-2	-0.68773	-1.28582	-0.08965	0.024211	7.6832	0.005574	5.07945	0.024211	FALSE	1548
ENSSSCG00000011065	MASTL	-2	-0.74722	-1.39936	-0.09508	0.024721	7.6832	0.005574	5.04331	0.024721	FALSE	1561
ENSSSCG00000042876	ENSSSCG00000042876	-4	-1.67568	-3.14399	-0.20738	0.0253	57227.4	0	5.00321	0.0253	FALSE	1571
ENSSSCG00000008852	MAP9	3	0.952734	0.117749	1.78772	0.025328	57.4565	3.34e-13	5.00129	0.025328	FALSE	1572
ENSSSCG00000031683	ENSSSCG00000031683	4	0.661941	0.081262	1.24262	0.025467	11.5955	0.040771	4.99187	0.025467	FALSE	1578
ENSSSCG00000006183	SBSPON	3	1.01251	0.123758	1.90125	0.025556	8.49177	0.014323	4.9858	0.025556	FALSE	1581
ENSSSCG00000025704	DENND2D	-2	-0.80787	-1.51771	-0.09804	0.025704	7.6832	0.005574	4.97583	0.025704	FALSE	1582
ENSSSCG00000013056	LGALS12	2	2.36273	0.283705	4.44175	0.025919	7.6832	0.005574	4.96141	0.025919	FALSE	1589
ENSSSCG00000050147	ENSSSCG00000050147	-4	-1.58253	-2.97542	-0.18964	0.02596	11.356	0.009949	4.95867	0.02596	FALSE	1590
ENSSSCG00000036844	GPR171	-2	-0.76467	-1.43811	-0.09124	0.026047	7.6832	0.005574	4.95289	0.026047	FALSE	1591
ENSSSCG00000044713	ENSSSCG00000044713	2	1.05794	0.124297	1.99159	0.026358	7.6832	0.005574	4.93238	0.026358	FALSE	1597
ENSSSCG00000017901	INCA1	2	0.63555	0.073427	1.19767	0.026693	7.6832	0.005574	4.91059	0.026693	FALSE	1605
ENSSSCG00000037791	None	4	0.682608	0.076423	1.28879	0.02731	12.9544	0.02381	4.87111	0.02731	FALSE	1624
ENSSSCG00000009310	POLR1D	-6	-0.72926	-1.37746	-0.08105	0.027451	10.6683	0.153758	4.8622	0.027451	FALSE	1630
ENSSSCG00000040636	KRT80	-5	-1.45253	-2.74365	-0.16141	0.027455	10.2891	0.035829	4.86196	0.027455	FALSE	1631
ENSSSCG00000043306	ENSSSCG00000043306	-3	-0.85112	-1.60866	-0.09358	0.02766	9.69215	0.007859	4.84913	0.02766	FALSE	1634
ENSSSCG00000017144	NPTX1	4	1.07891	0.11712	2.0407	0.027904	9.91733	0.019282	4.834	0.027904	FALSE	1638
ENSSSCG00000024714	LRRC34	-3	-0.60672	-1.14893	-0.0645	0.028298	8.11466	0.087467	4.80981	0.028298	FALSE	1641
ENSSSCG00000015617	G0S2	5	1.15336	0.12035	2.18638	0.028647	50.2672	4.16e-09	4.78869	0.028647	FALSE	1646
ENSSSCG00000014157	NR2F1	6	0.656587	0.067879	1.2453	0.028819	15.8969	0.007145	4.77838	0.028819	FALSE	1653
ENSSSCG00000044269	ENSSSCG00000044269	-4	-1.06131	-2.01311	-0.10952	0.028853	10.3031	0.016158	4.77638	0.028853	FALSE	1654
ENSSSCG00000043157	None	-3	-1.29352	-2.45508	-0.13196	0.029063	8.32611	0.080337	4.76388	0.029063	FALSE	1661
ENSSSCG00000007153	ATRN	4	0.607757	0.061569	1.15394	0.029191	8.88848	0.113596	4.75633	0.029191	FALSE	1664
ENSSSCG00000046390	None	5	0.856797	0.085805	1.62779	0.029399	10.1213	0.038433	4.74409	0.029399	FALSE	1667
ENSSSCG00000047382	None	-3	-0.94102	-1.78864	-0.0934	0.02956	8.11318	0.017308	4.7347	0.02956	FALSE	1674
ENSSSCG00000030209	MFNG	3	0.608177	0.055017	1.16134	0.03117	31.5137	2.4e-06	4.6436	0.03117	FALSE	1708
ENSSSCG00000010481	LGI1	2	2.24474	0.199092	4.29038	0.031499	7.6832	0.005574	4.62558	0.031499	FALSE	1716
ENSSSCG00000026592	TLR6	2	0.749461	0.065491	1.43343	0.031743	7.6832	0.005574	4.61233	0.031743	FALSE	1721
ENSSSCG00000043529	ENSSSCG00000043529	2	1.36768	0.117414	2.61794	0.032031	7.6832	0.005574	4.59685	0.032031	FALSE	1730
ENSSSCG00000004522	ME2	3	0.703946	0.06033	1.34756	0.032058	8.16522	0.08571	4.59538	0.032058	FALSE	1731
ENSSSCG00000016130	ZDBF2	3	0.646422	0.05476	1.23808	0.032245	8.41285	0.0149	4.58544	0.032245	FALSE	1734
ENSSSCG00000045904	None	-2	-0.95321	-1.82688	-0.07953	0.032486	7.6832	0.005574	4.57269	0.032486	FALSE	1736
ENSSSCG00000008842	KIT	-2	-1.6879	-3.23547	-0.14034	0.032541	8.05318	0.044925	4.56975	0.032541	FALSE	1738
ENSSSCG00000021688	ZDHHC13	4	0.666411	0.055213	1.27761	0.032597	10.7729	0.01302	4.56684	0.032597	FALSE	1739
ENSSSCG00000041477	ENSSSCG00000041477	-4	-2.01388	-3.86397	-0.16378	0.032886	10.0003	0.018564	4.55171	0.032886	FALSE	1745
ENSSSCG00000030000	PLEKHN1	2	0.913444	0.074027	1.75286	0.03294	7.6832	0.005574	4.54888	0.03294	FALSE	1746
ENSSSCG00000016689	ENSSSCG00000016689	4	0.68699	0.051194	1.32279	0.034194	10.7344	0.056908	4.48499	0.034194	FALSE	1770
ENSSSCG00000038702	ENSSSCG00000038702	-2	-0.68355	-1.31632	-0.05079	0.034237	9.46116	0.023748	4.48284	0.034237	FALSE	1773
ENSSSCG00000016701	HOXA7	-4	-0.64753	-1.2473	-0.04776	0.034343	9.28805	0.098112	4.47754	0.034343	FALSE	1775
ENSSSCG00000008228	GNLY	-3	-1.76986	-3.40934	-0.13039	0.034359	8.6989	0.012914	4.47677	0.034359	FALSE	1776
ENSSSCG00000042881	None	5	1.04556	0.074579	2.01654	0.034815	26.0261	0.00022	4.45423	0.034815	FALSE	1780
ENSSSCG00000030655	MAMDC2	4	0.646182	0.043811	1.24855	0.035508	9.11369	0.104615	4.42057	0.035508	FALSE	1797
ENSSSCG00000012595	LRCH2	2	1.27668	0.085839	2.46752	0.03562	NA	NA	4.41523	0.03562	FALSE	1800
ENSSSCG00000047790	ENSSSCG00000047790	3	0.631043	0.042168	1.21992	0.035701	8.30817	0.0157	4.41131	0.035701	FALSE	1806
ENSSSCG00000002651	CDT1	3	0.893348	0.057842	1.72885	0.036113	7.91637	0.019098	4.39176	0.036113	FALSE	1814
ENSSSCG00000034823	ENSSSCG00000034823	2	0.677656	0.043228	1.31208	0.036304	7.6832	0.005574	4.38278	0.036304	FALSE	1819
ENSSSCG00000000924	C12orf50	-2	-1.59319	-3.08663	-0.09974	0.03654	7.6832	0.005574	4.37172	0.03654	FALSE	1828
ENSSSCG00000029944	FASN	6	1.14157	0.069232	2.2139	0.036933	14.0463	0.050365	4.35349	0.036933	FALSE	1835
ENSSSCG00000019550	U6	-2	-0.68038	-1.32145	-0.0393	0.037516	7.6832	0.005574	4.32685	0.037516	FALSE	1853
ENSSSCG00000016687	CHN2	4	0.953398	0.054638	1.85216	0.037607	11.5198	0.117498	4.32272	0.037607	FALSE	1856
ENSSSCG00000000545	KLHL42	3	0.810039	0.046387	1.57369	0.037616	7.68567	0.021433	4.32232	0.037616	FALSE	1857
ENSSSCG00000045037	ENSSSCG00000045037	-4	-0.62449	-1.2152	-0.03379	0.038258	10.32	0.016033	4.2935	0.038258	FALSE	1868
ENSSSCG00000029592	GPRC5A	2	0.606666	0.031982	1.18135	0.038543	NA	NA	4.28092	0.038543	FALSE	1872
ENSSSCG00000051524	ENSSSCG00000051524	2	1.89506	0.097701	3.69243	0.038781	8.14653	0.043078	4.27044	0.038781	FALSE	1874
ENSSSCG00000046350	None	-3	-0.82914	-1.61754	-0.04074	0.03928	7.73411	0.02092	4.24871	0.03928	FALSE	1883
ENSSSCG00000002929	SYNE4	-2	-0.9529	-1.85949	-0.0463	0.039393	7.6832	0.005574	4.24384	0.039393	FALSE	1885
ENSSSCG00000042921	ENSSSCG00000042921	3	1.00594	0.048844	1.96303	0.0394	8.12932	0.017169	4.24355	0.0394	FALSE	1886
ENSSSCG00000016401	KIF1A	3	1.24708	0.054971	2.4392	0.040331	7.68381	0.021453	4.2039	0.040331	FALSE	1899
ENSSSCG00000036948	ENSSSCG00000036948	-4	-0.84312	-1.64956	-0.03667	0.040453	13.4173	0.144617	4.19879	0.040453	FALSE	1903
ENSSSCG00000051262	None	-4	-0.70571	-1.38103	-0.03038	0.040546	9.46581	0.023698	4.19488	0.040546	FALSE	1905
ENSSSCG00000010992	ENSSSCG00000010992	3	0.604286	0.025895	1.18268	0.040588	11.7699	0.16177	4.19313	0.040588	FALSE	1906
ENSSSCG00000015433	CDHR3	2	0.784211	0.033081	1.53534	0.040728	9.58446	0.02245	4.18728	0.040728	FALSE	1910
ENSSSCG00000024288	STUM	3	0.948595	0.038697	1.85849	0.041021	9.24982	0.009805	4.17515	0.041021	FALSE	1918
ENSSSCG00000012536	PLP1	3	1.75328	0.070677	3.43588	0.041123	7.68629	0.021426	4.17096	0.041123	FALSE	1921
ENSSSCG00000044301	None	3	0.91338	0.035102	1.79166	0.04152	7.68494	0.021441	4.15466	0.04152	FALSE	1928
ENSSSCG00000013888	JAK3	-3	-0.61327	-1.20368	-0.02286	0.041767	9.25638	0.055001	4.14462	0.041767	FALSE	1935
ENSSSCG00000048453	ENSSSCG00000048453	-3	-0.96614	-1.89644	-0.03583	0.041805	9.74342	0.00766	4.14309	0.041805	FALSE	1938
ENSSSCG00000043760	None	3	0.765602	0.027302	1.5039	0.042109	8.20929	0.016496	4.13082	0.042109	FALSE	1944
ENSSSCG00000051445	None	-4	-0.68192	-1.34108	-0.02275	0.042601	8.11979	0.0436	4.11118	0.042601	FALSE	1949
ENSSSCG00000036480	CTNNA3	3	0.716757	0.023544	1.40997	0.04271	10.2188	0.036899	4.10683	0.04271	FALSE	1952
ENSSSCG00000014843	CHRDL2	3	2.04647	0.065772	4.02717	0.042863	360.118	6.33e-79	4.10082	0.042863	FALSE	1954
ENSSSCG00000036751	PPM1H	5	0.710601	0.019657	1.40155	0.043829	14.1939	0.027543	4.06314	0.043829	FALSE	1967
ENSSSCG00000048846	ENSSSCG00000048846	-2	-0.86626	-1.70857	-0.02396	0.04383	7.6832	0.005574	4.06308	0.04383	FALSE	1968
ENSSSCG00000037644	ssc-mir-6782	2	0.683378	0.018621	1.34813	0.043919	13.6233	0.003465	4.05969	0.043919	FALSE	1971
ENSSSCG00000024416	MYH13	1	1.32746	0.027222	2.62769	0.045393	13.0416	0.011074	4.004	0.045393	FALSE	1995
ENSSSCG00000040140	CD3E	-2	-0.74554	-1.47626	-0.01482	0.04553	7.6832	0.005574	3.99889	0.04553	FALSE	1999
ENSSSCG00000006981	MICU3	2	0.77372	0.015094	1.53235	0.045613	14.1648	0.014596	3.99584	0.045613	FALSE	2002
ENSSSCG00000041125	ENSSSCG00000041125	4	0.980126	0.015908	1.94434	0.046338	12.5698	0.08331	3.96926	0.046338	FALSE	2011
ENSSSCG00000041075	None	-2	-2.79163	-5.56525	-0.018	0.048531	7.6832	0.005574	3.89149	0.048531	FALSE	2045
ENSSSCG00000041738	None	2	0.668056	0.00396	1.33215	0.04865	7.6832	0.005574	3.8874	0.04865	FALSE	2047
ENSSSCG00000016467	TAS2R40	3	0.705592	0.001986	1.4092	0.049357	8.56136	0.013833	3.86318	0.049357	FALSE	2062
ENSSSCG00000032698	TPPP	3	0.737135	0.001261	1.47301	0.049609	13.892	0.030866	3.85464	0.049609	FALSE	2066
